# Supplementary material for: The unequal burden of human-wildlife conflict
Source: Commun Biol. 2023 Feb 23;6:182. doi: 10.1038/s42003-023-04493-y (PMC9950466; doi:10.1038/s42003-023-04493-y)
Supplement: Supplementary file 4 — Supplementary Data 1 [file 42003_2023_4493_MOESM4_ESM.xlsx]

## Sheet: FAO RAW
Domain Code	Domain	Area Code	Area	Development Category	Element Code	Element	Item Code	Item	Year Code	Year	Months Code	Months	Unit	Value	Flag	Flag Description
PP	Producer Prices	2	Afghanistan	Developing	5530	Producer Price (LCU/tonne)	945	Meat live weight, cattle	1993	1993	7021	Annual value	LCU	15500		Official data
PP	Producer Prices	2	Afghanistan	Developing	5530	Producer Price (LCU/tonne)	945	Meat live weight, cattle	1994	1994	7021	Annual value	LCU	16500		Official data
PP	Producer Prices	2	Afghanistan	Developing	5530	Producer Price (LCU/tonne)	945	Meat live weight, cattle	1995	1995	7021	Annual value	LCU	16300		Official data
PP	Producer Prices	2	Afghanistan	Developing	5530	Producer Price (LCU/tonne)	945	Meat live weight, cattle	1996	1996	7021	Annual value	LCU	20000		Official data
PP	Producer Prices	2	Afghanistan	Developing	5530	Producer Price (LCU/tonne)	945	Meat live weight, cattle	1997	1997	7021	Annual value	LCU	42400		Official data
PP	Producer Prices	2	Afghanistan	Developing	5530	Producer Price (LCU/tonne)	945	Meat live weight, cattle	1998	1998	7021	Annual value	LCU	50000		Official data
PP	Producer Prices	2	Afghanistan	Developing	5530	Producer Price (LCU/tonne)	945	Meat live weight, cattle	1999	1999	7021	Annual value	LCU	41800		Official data
PP	Producer Prices	2	Afghanistan	Developing	5530	Producer Price (LCU/tonne)	945	Meat live weight, cattle	2000	2000	7021	Annual value	LCU	49000		Official data
PP	Producer Prices	2	Afghanistan	Developing	5530	Producer Price (LCU/tonne)	945	Meat live weight, cattle	2001	2001	7021	Annual value	LCU	40000		Official data
PP	Producer Prices	2	Afghanistan	Developing	5530	Producer Price (LCU/tonne)	945	Meat live weight, cattle	2002	2002	7021	Annual value	LCU	50000		Official data
PP	Producer Prices	2	Afghanistan	Developing	5530	Producer Price (LCU/tonne)	945	Meat live weight, cattle	2003	2003	7021	Annual value	LCU	51200		Official data
PP	Producer Prices	2	Afghanistan	Developing	5530	Producer Price (LCU/tonne)	945	Meat live weight, cattle	2004	2004	7021	Annual value	LCU	52000		Official data
PP	Producer Prices	2	Afghanistan	Developing	5530	Producer Price (LCU/tonne)	945	Meat live weight, cattle	2005	2005	7021	Annual value	LCU	53100		Official data
PP	Producer Prices	2	Afghanistan	Developing	5531	Producer Price (SLC/tonne)	945	Meat live weight, cattle	1993	1993	7021	Annual value	SLC	15500		Official data
PP	Producer Prices	2	Afghanistan	Developing	5531	Producer Price (SLC/tonne)	945	Meat live weight, cattle	1994	1994	7021	Annual value	SLC	16500		Official data
PP	Producer Prices	2	Afghanistan	Developing	5531	Producer Price (SLC/tonne)	945	Meat live weight, cattle	1995	1995	7021	Annual value	SLC	16300		Official data
PP	Producer Prices	2	Afghanistan	Developing	5531	Producer Price (SLC/tonne)	945	Meat live weight, cattle	1996	1996	7021	Annual value	SLC	20000		Official data
PP	Producer Prices	2	Afghanistan	Developing	5531	Producer Price (SLC/tonne)	945	Meat live weight, cattle	1997	1997	7021	Annual value	SLC	42400		Official data
PP	Producer Prices	2	Afghanistan	Developing	5531	Producer Price (SLC/tonne)	945	Meat live weight, cattle	1998	1998	7021	Annual value	SLC	50000		Official data
PP	Producer Prices	2	Afghanistan	Developing	5531	Producer Price (SLC/tonne)	945	Meat live weight, cattle	1999	1999	7021	Annual value	SLC	41800		Official data
PP	Producer Prices	2	Afghanistan	Developing	5531	Producer Price (SLC/tonne)	945	Meat live weight, cattle	2000	2000	7021	Annual value	SLC	49000		Official data
PP	Producer Prices	2	Afghanistan	Developing	5531	Producer Price (SLC/tonne)	945	Meat live weight, cattle	2001	2001	7021	Annual value	SLC	40000		Official data
PP	Producer Prices	2	Afghanistan	Developing	5531	Producer Price (SLC/tonne)	945	Meat live weight, cattle	2002	2002	7021	Annual value	SLC	50000		Official data
PP	Producer Prices	2	Afghanistan	Developing	5531	Producer Price (SLC/tonne)	945	Meat live weight, cattle	2003	2003	7021	Annual value	SLC	51200		Official data
PP	Producer Prices	2	Afghanistan	Developing	5531	Producer Price (SLC/tonne)	945	Meat live weight, cattle	2004	2004	7021	Annual value	SLC	52000		Official data
PP	Producer Prices	2	Afghanistan	Developing	5531	Producer Price (SLC/tonne)	945	Meat live weight, cattle	2005	2005	7021	Annual value	SLC	53100		Official data
PP	Producer Prices	2	Afghanistan	Developing	5539	Producer Price Index (2014-2016 = 100)	945	Meat live weight, cattle	1991	1991	7021	Annual value		17.34	Fc	Calculated data
PP	Producer Prices	2	Afghanistan	Developing	5539	Producer Price Index (2014-2016 = 100)	945	Meat live weight, cattle	1992	1992	7021	Annual value		17.34	Fc	Calculated data
PP	Producer Prices	2	Afghanistan	Developing	5539	Producer Price Index (2014-2016 = 100)	945	Meat live weight, cattle	1993	1993	7021	Annual value		17.34	Fc	Calculated data
PP	Producer Prices	2	Afghanistan	Developing	5539	Producer Price Index (2014-2016 = 100)	945	Meat live weight, cattle	1994	1994	7021	Annual value		18.46	Fc	Calculated data
PP	Producer Prices	2	Afghanistan	Developing	5539	Producer Price Index (2014-2016 = 100)	945	Meat live weight, cattle	1995	1995	7021	Annual value		18.23	Fc	Calculated data
PP	Producer Prices	2	Afghanistan	Developing	5539	Producer Price Index (2014-2016 = 100)	945	Meat live weight, cattle	1996	1996	7021	Annual value		22.37	Fc	Calculated data
PP	Producer Prices	2	Afghanistan	Developing	5539	Producer Price Index (2014-2016 = 100)	945	Meat live weight, cattle	1997	1997	7021	Annual value		47.43	Fc	Calculated data
PP	Producer Prices	2	Afghanistan	Developing	5539	Producer Price Index (2014-2016 = 100)	945	Meat live weight, cattle	1998	1998	7021	Annual value		55.93	Fc	Calculated data
PP	Producer Prices	2	Afghanistan	Developing	5539	Producer Price Index (2014-2016 = 100)	945	Meat live weight, cattle	1999	1999	7021	Annual value		46.76	Fc	Calculated data
PP	Producer Prices	2	Afghanistan	Developing	5539	Producer Price Index (2014-2016 = 100)	945	Meat live weight, cattle	2000	2000	7021	Annual value		54.81	Fc	Calculated data
PP	Producer Prices	2	Afghanistan	Developing	5539	Producer Price Index (2014-2016 = 100)	945	Meat live weight, cattle	2001	2001	7021	Annual value		44.75	Fc	Calculated data
PP	Producer Prices	2	Afghanistan	Developing	5539	Producer Price Index (2014-2016 = 100)	945	Meat live weight, cattle	2002	2002	7021	Annual value		55.93	Fc	Calculated data
PP	Producer Prices	2	Afghanistan	Developing	5539	Producer Price Index (2014-2016 = 100)	945	Meat live weight, cattle	2003	2003	7021	Annual value		57.27	Fc	Calculated data
PP	Producer Prices	2	Afghanistan	Developing	5539	Producer Price Index (2014-2016 = 100)	945	Meat live weight, cattle	2004	2004	7021	Annual value		58.17	Fc	Calculated data
PP	Producer Prices	2	Afghanistan	Developing	5539	Producer Price Index (2014-2016 = 100)	945	Meat live weight, cattle	2005	2005	7021	Annual value		59.4	Fc	Calculated data
PP	Producer Prices	2	Afghanistan	Developing	5539	Producer Price Index (2014-2016 = 100)	945	Meat live weight, cattle	2006	2006	7021	Annual value		59.72	Fc	Calculated data
PP	Producer Prices	2	Afghanistan	Developing	5539	Producer Price Index (2014-2016 = 100)	945	Meat live weight, cattle	2007	2007	7021	Annual value		70.09	Fc	Calculated data
PP	Producer Prices	2	Afghanistan	Developing	5539	Producer Price Index (2014-2016 = 100)	945	Meat live weight, cattle	2008	2008	7021	Annual value		67.98	Fc	Calculated data
PP	Producer Prices	2	Afghanistan	Developing	5539	Producer Price Index (2014-2016 = 100)	945	Meat live weight, cattle	2009	2009	7021	Annual value		72.16	Fc	Calculated data
PP	Producer Prices	2	Afghanistan	Developing	5539	Producer Price Index (2014-2016 = 100)	945	Meat live weight, cattle	2010	2010	7021	Annual value		100.43	Fc	Calculated data
PP	Producer Prices	2	Afghanistan	Developing	5539	Producer Price Index (2014-2016 = 100)	945	Meat live weight, cattle	2011	2011	7021	Annual value		111.16	Fc	Calculated data
PP	Producer Prices	2	Afghanistan	Developing	5539	Producer Price Index (2014-2016 = 100)	945	Meat live weight, cattle	2012	2012	7021	Annual value		112.77	Fc	Calculated data
PP	Producer Prices	2	Afghanistan	Developing	5539	Producer Price Index (2014-2016 = 100)	945	Meat live weight, cattle	2013	2013	7021	Annual value		108.92	Fc	Calculated data
PP	Producer Prices	2	Afghanistan	Developing	5539	Producer Price Index (2014-2016 = 100)	945	Meat live weight, cattle	2014	2014	7021	Annual value		105.42	Fc	Calculated data
PP	Producer Prices	2	Afghanistan	Developing	5539	Producer Price Index (2014-2016 = 100)	945	Meat live weight, cattle	2015	2015	7021	Annual value		101.22	Fc	Calculated data
PP	Producer Prices	2	Afghanistan	Developing	5539	Producer Price Index (2014-2016 = 100)	945	Meat live weight, cattle	2016	2016	7021	Annual value		93.36	Fc	Calculated data
PP	Producer Prices	2	Afghanistan	Developing	5539	Producer Price Index (2014-2016 = 100)	945	Meat live weight, cattle	2017	2017	7021	Annual value		89.57	Fc	Calculated data
PP	Producer Prices	2	Afghanistan	Developing	5539	Producer Price Index (2014-2016 = 100)	945	Meat live weight, cattle	2018	2018	7021	Annual value		85.02	Fc	Calculated data
PP	Producer Prices	3	Albania	Transition	5530	Producer Price (LCU/tonne)	945	Meat live weight, cattle	1993	1993	7021	Annual value	LCU	111400		Official data
PP	Producer Prices	3	Albania	Transition	5530	Producer Price (LCU/tonne)	945	Meat live weight, cattle	1994	1994	7021	Annual value	LCU	98490		Official data
PP	Producer Prices	3	Albania	Transition	5530	Producer Price (LCU/tonne)	945	Meat live weight, cattle	1995	1995	7021	Annual value	LCU	101020		Official data
PP	Producer Prices	3	Albania	Transition	5530	Producer Price (LCU/tonne)	945	Meat live weight, cattle	1996	1996	7021	Annual value	LCU	128061		Official data
PP	Producer Prices	3	Albania	Transition	5530	Producer Price (LCU/tonne)	945	Meat live weight, cattle	1997	1997	7021	Annual value	LCU	147959		Official data
PP	Producer Prices	3	Albania	Transition	5530	Producer Price (LCU/tonne)	945	Meat live weight, cattle	1998	1998	7021	Annual value	LCU	237755		Official data
PP	Producer Prices	3	Albania	Transition	5530	Producer Price (LCU/tonne)	945	Meat live weight, cattle	1999	1999	7021	Annual value	LCU	265306		Official data
PP	Producer Prices	3	Albania	Transition	5530	Producer Price (LCU/tonne)	945	Meat live weight, cattle	2000	2000	7021	Annual value	LCU	307500		Official data
PP	Producer Prices	3	Albania	Transition	5530	Producer Price (LCU/tonne)	945	Meat live weight, cattle	2001	2001	7021	Annual value	LCU	313000		Official data
PP	Producer Prices	3	Albania	Transition	5530	Producer Price (LCU/tonne)	945	Meat live weight, cattle	2002	2002	7021	Annual value	LCU	322000		Official data
PP	Producer Prices	3	Albania	Transition	5530	Producer Price (LCU/tonne)	945	Meat live weight, cattle	2003	2003	7021	Annual value	LCU	330350		Official data
PP	Producer Prices	3	Albania	Transition	5530	Producer Price (LCU/tonne)	945	Meat live weight, cattle	2004	2004	7021	Annual value	LCU	336000		Official data
PP	Producer Prices	3	Albania	Transition	5530	Producer Price (LCU/tonne)	945	Meat live weight, cattle	2005	2005	7021	Annual value	LCU	300000		Official data
PP	Producer Prices	3	Albania	Transition	5530	Producer Price (LCU/tonne)	945	Meat live weight, cattle	2006	2006	7021	Annual value	LCU	293000		Official data
PP	Producer Prices	3	Albania	Transition	5530	Producer Price (LCU/tonne)	945	Meat live weight, cattle	2007	2007	7021	Annual value	LCU	278600		Official data
PP	Producer Prices	3	Albania	Transition	5530	Producer Price (LCU/tonne)	945	Meat live weight, cattle	2008	2008	7021	Annual value	LCU	288972		Official data
PP	Producer Prices	3	Albania	Transition	5530	Producer Price (LCU/tonne)	945	Meat live weight, cattle	2009	2009	7021	Annual value	LCU	331316		Official data
PP	Producer Prices	3	Albania	Transition	5530	Producer Price (LCU/tonne)	945	Meat live weight, cattle	2010	2010	7021	Annual value	LCU	363632		Official data
PP	Producer Prices	3	Albania	Transition	5530	Producer Price (LCU/tonne)	945	Meat live weight, cattle	2010	2010	7001	January	LCU	356500		Official data
PP	Producer Prices	3	Albania	Transition	5530	Producer Price (LCU/tonne)	945	Meat live weight, cattle	2010	2010	7002	February	LCU	356500		Official data
PP	Producer Prices	3	Albania	Transition	5530	Producer Price (LCU/tonne)	945	Meat live weight, cattle	2010	2010	7003	March	LCU	356500		Official data
PP	Producer Prices	3	Albania	Transition	5530	Producer Price (LCU/tonne)	945	Meat live weight, cattle	2010	2010	7004	April	LCU	360307		Official data
PP	Producer Prices	3	Albania	Transition	5530	Producer Price (LCU/tonne)	945	Meat live weight, cattle	2010	2010	7005	May	LCU	360307		Official data
PP	Producer Prices	3	Albania	Transition	5530	Producer Price (LCU/tonne)	945	Meat live weight, cattle	2010	2010	7006	June	LCU	360307		Official data
PP	Producer Prices	3	Albania	Transition	5530	Producer Price (LCU/tonne)	945	Meat live weight, cattle	2010	2010	7007	July	LCU	360800		Official data
PP	Producer Prices	3	Albania	Transition	5530	Producer Price (LCU/tonne)	945	Meat live weight, cattle	2010	2010	7008	August	LCU	360800		Official data
PP	Producer Prices	3	Albania	Transition	5530	Producer Price (LCU/tonne)	945	Meat live weight, cattle	2010	2010	7009	September	LCU	360800		Official data
PP	Producer Prices	3	Albania	Transition	5530	Producer Price (LCU/tonne)	945	Meat live weight, cattle	2010	2010	7010	October	LCU	375600		Official data
PP	Producer Prices	3	Albania	Transition	5530	Producer Price (LCU/tonne)	945	Meat live weight, cattle	2010	2010	7011	November	LCU	375600		Official data
PP	Producer Prices	3	Albania	Transition	5530	Producer Price (LCU/tonne)	945	Meat live weight, cattle	2010	2010	7012	December	LCU	375600		Official data
PP	Producer Prices	3	Albania	Transition	5530	Producer Price (LCU/tonne)	945	Meat live weight, cattle	2011	2011	7021	Annual value	LCU	373802		Official data
PP	Producer Prices	3	Albania	Transition	5530	Producer Price (LCU/tonne)	945	Meat live weight, cattle	2011	2011	7001	January	LCU	373846		Official data
PP	Producer Prices	3	Albania	Transition	5530	Producer Price (LCU/tonne)	945	Meat live weight, cattle	2011	2011	7002	February	LCU	373846		Official data
PP	Producer Prices	3	Albania	Transition	5530	Producer Price (LCU/tonne)	945	Meat live weight, cattle	2011	2011	7003	March	LCU	373846		Official data
PP	Producer Prices	3	Albania	Transition	5530	Producer Price (LCU/tonne)	945	Meat live weight, cattle	2011	2011	7004	April	LCU	370346		Official data
PP	Producer Prices	3	Albania	Transition	5530	Producer Price (LCU/tonne)	945	Meat live weight, cattle	2011	2011	7005	May	LCU	370346		Official data
PP	Producer Prices	3	Albania	Transition	5530	Producer Price (LCU/tonne)	945	Meat live weight, cattle	2011	2011	7006	June	LCU	370346		Official data
PP	Producer Prices	3	Albania	Transition	5530	Producer Price (LCU/tonne)	945	Meat live weight, cattle	2011	2011	7007	July	LCU	370077		Official data
PP	Producer Prices	3	Albania	Transition	5530	Producer Price (LCU/tonne)	945	Meat live weight, cattle	2011	2011	7008	August	LCU	370077		Official data
PP	Producer Prices	3	Albania	Transition	5530	Producer Price (LCU/tonne)	945	Meat live weight, cattle	2011	2011	7009	September	LCU	370077		Official data
PP	Producer Prices	3	Albania	Transition	5530	Producer Price (LCU/tonne)	945	Meat live weight, cattle	2011	2011	7010	October	LCU	379385		Official data
PP	Producer Prices	3	Albania	Transition	5530	Producer Price (LCU/tonne)	945	Meat live weight, cattle	2011	2011	7011	November	LCU	379385		Official data
PP	Producer Prices	3	Albania	Transition	5530	Producer Price (LCU/tonne)	945	Meat live weight, cattle	2011	2011	7012	December	LCU	379385		Official data
PP	Producer Prices	3	Albania	Transition	5530	Producer Price (LCU/tonne)	945	Meat live weight, cattle	2012	2012	7021	Annual value	LCU	386376		Official data
PP	Producer Prices	3	Albania	Transition	5530	Producer Price (LCU/tonne)	945	Meat live weight, cattle	2012	2012	7001	January	LCU	383500		Official data
PP	Producer Prices	3	Albania	Transition	5530	Producer Price (LCU/tonne)	945	Meat live weight, cattle	2013	2013	7021	Annual value	LCU	377000		Official data
PP	Producer Prices	3	Albania	Transition	5530	Producer Price (LCU/tonne)	945	Meat live weight, cattle	2013	2013	7001	January	LCU	382000		Official data
PP	Producer Prices	3	Albania	Transition	5530	Producer Price (LCU/tonne)	945	Meat live weight, cattle	2013	2013	7002	February	LCU	382000		Official data
PP	Producer Prices	3	Albania	Transition	5530	Producer Price (LCU/tonne)	945	Meat live weight, cattle	2013	2013	7003	March	LCU	382000		Official data
PP	Producer Prices	3	Albania	Transition	5530	Producer Price (LCU/tonne)	945	Meat live weight, cattle	2013	2013	7004	April	LCU	343000		Official data
PP	Producer Prices	3	Albania	Transition	5530	Producer Price (LCU/tonne)	945	Meat live weight, cattle	2013	2013	7005	May	LCU	343000		Official data
PP	Producer Prices	3	Albania	Transition	5530	Producer Price (LCU/tonne)	945	Meat live weight, cattle	2013	2013	7006	June	LCU	343000		Official data
PP	Producer Prices	3	Albania	Transition	5530	Producer Price (LCU/tonne)	945	Meat live weight, cattle	2013	2013	7007	July	LCU	397000		Official data
PP	Producer Prices	3	Albania	Transition	5530	Producer Price (LCU/tonne)	945	Meat live weight, cattle	2013	2013	7008	August	LCU	397000		Official data
PP	Producer Prices	3	Albania	Transition	5530	Producer Price (LCU/tonne)	945	Meat live weight, cattle	2013	2013	7009	September	LCU	397000		Official data
PP	Producer Prices	3	Albania	Transition	5530	Producer Price (LCU/tonne)	945	Meat live weight, cattle	2013	2013	7010	October	LCU	387000		Official data
PP	Producer Prices	3	Albania	Transition	5530	Producer Price (LCU/tonne)	945	Meat live weight, cattle	2013	2013	7011	November	LCU	387000		Official data
PP	Producer Prices	3	Albania	Transition	5530	Producer Price (LCU/tonne)	945	Meat live weight, cattle	2013	2013	7012	December	LCU	387000		Official data
PP	Producer Prices	3	Albania	Transition	5530	Producer Price (LCU/tonne)	945	Meat live weight, cattle	2014	2014	7021	Annual value	LCU	360667		Official data
PP	Producer Prices	3	Albania	Transition	5530	Producer Price (LCU/tonne)	945	Meat live weight, cattle	2014	2014	7001	January	LCU	342000		Official data
PP	Producer Prices	3	Albania	Transition	5530	Producer Price (LCU/tonne)	945	Meat live weight, cattle	2014	2014	7002	February	LCU	354000		Official data
PP	Producer Prices	3	Albania	Transition	5530	Producer Price (LCU/tonne)	945	Meat live weight, cattle	2014	2014	7003	March	LCU	365000		Official data
PP	Producer Prices	3	Albania	Transition	5530	Producer Price (LCU/tonne)	945	Meat live weight, cattle	2014	2014	7004	April	LCU	364000		Official data
PP	Producer Prices	3	Albania	Transition	5530	Producer Price (LCU/tonne)	945	Meat live weight, cattle	2014	2014	7005	May	LCU	349000		Official data
PP	Producer Prices	3	Albania	Transition	5530	Producer Price (LCU/tonne)	945	Meat live weight, cattle	2014	2014	7006	June	LCU	357000		Official data
PP	Producer Prices	3	Albania	Transition	5530	Producer Price (LCU/tonne)	945	Meat live weight, cattle	2014	2014	7007	July	LCU	362000		Official data
PP	Producer Prices	3	Albania	Transition	5530	Producer Price (LCU/tonne)	945	Meat live weight, cattle	2014	2014	7008	August	LCU	365000		Official data
PP	Producer Prices	3	Albania	Transition	5530	Producer Price (LCU/tonne)	945	Meat live weight, cattle	2014	2014	7009	September	LCU	371000		Official data
PP	Producer Prices	3	Albania	Transition	5530	Producer Price (LCU/tonne)	945	Meat live weight, cattle	2014	2014	7010	October	LCU	366000		Official data
PP	Producer Prices	3	Albania	Transition	5530	Producer Price (LCU/tonne)	945	Meat live weight, cattle	2014	2014	7011	November	LCU	368000		Official data
PP	Producer Prices	3	Albania	Transition	5530	Producer Price (LCU/tonne)	945	Meat live weight, cattle	2014	2014	7012	December	LCU	365000		Official data
PP	Producer Prices	3	Albania	Transition	5530	Producer Price (LCU/tonne)	945	Meat live weight, cattle	2015	2015	7021	Annual value	LCU	380704		Official data
PP	Producer Prices	3	Albania	Transition	5530	Producer Price (LCU/tonne)	945	Meat live weight, cattle	2015	2015	7001	January	LCU	380375		Official data
PP	Producer Prices	3	Albania	Transition	5530	Producer Price (LCU/tonne)	945	Meat live weight, cattle	2015	2015	7002	February	LCU	380376		Official data
PP	Producer Prices	3	Albania	Transition	5530	Producer Price (LCU/tonne)	945	Meat live weight, cattle	2015	2015	7003	March	LCU	380374		Official data
PP	Producer Prices	3	Albania	Transition	5530	Producer Price (LCU/tonne)	945	Meat live weight, cattle	2015	2015	7004	April	LCU	380600		Official data
PP	Producer Prices	3	Albania	Transition	5530	Producer Price (LCU/tonne)	945	Meat live weight, cattle	2015	2015	7005	May	LCU	380598		Official data
PP	Producer Prices	3	Albania	Transition	5530	Producer Price (LCU/tonne)	945	Meat live weight, cattle	2015	2015	7006	June	LCU	380602		Official data
PP	Producer Prices	3	Albania	Transition	5530	Producer Price (LCU/tonne)	945	Meat live weight, cattle	2015	2015	7007	July	LCU	380975		Official data
PP	Producer Prices	3	Albania	Transition	5530	Producer Price (LCU/tonne)	945	Meat live weight, cattle	2015	2015	7008	August	LCU	380977		Official data
PP	Producer Prices	3	Albania	Transition	5530	Producer Price (LCU/tonne)	945	Meat live weight, cattle	2015	2015	7009	September	LCU	380973		Official data
PP	Producer Prices	3	Albania	Transition	5530	Producer Price (LCU/tonne)	945	Meat live weight, cattle	2015	2015	7010	October	LCU	380900		Official data
PP	Producer Prices	3	Albania	Transition	5530	Producer Price (LCU/tonne)	945	Meat live weight, cattle	2015	2015	7011	November	LCU	380898		Official data
PP	Producer Prices	3	Albania	Transition	5530	Producer Price (LCU/tonne)	945	Meat live weight, cattle	2015	2015	7012	December	LCU	380902		Official data
PP	Producer Prices	3	Albania	Transition	5530	Producer Price (LCU/tonne)	945	Meat live weight, cattle	2016	2016	7021	Annual value	LCU	379728		Official data
PP	Producer Prices	3	Albania	Transition	5530	Producer Price (LCU/tonne)	945	Meat live weight, cattle	2016	2016	7001	January	LCU	382223		Official data
PP	Producer Prices	3	Albania	Transition	5530	Producer Price (LCU/tonne)	945	Meat live weight, cattle	2016	2016	7002	February	LCU	380151		Official data
PP	Producer Prices	3	Albania	Transition	5530	Producer Price (LCU/tonne)	945	Meat live weight, cattle	2016	2016	7003	March	LCU	380664		Official data
PP	Producer Prices	3	Albania	Transition	5530	Producer Price (LCU/tonne)	945	Meat live weight, cattle	2016	2016	7004	April	LCU	382781		Official data
PP	Producer Prices	3	Albania	Transition	5530	Producer Price (LCU/tonne)	945	Meat live weight, cattle	2016	2016	7005	May	LCU	376255		Official data
PP	Producer Prices	3	Albania	Transition	5530	Producer Price (LCU/tonne)	945	Meat live weight, cattle	2016	2016	7006	June	LCU	380246		Official data
PP	Producer Prices	3	Albania	Transition	5530	Producer Price (LCU/tonne)	945	Meat live weight, cattle	2016	2016	7007	July	LCU	383270		Official data
PP	Producer Prices	3	Albania	Transition	5530	Producer Price (LCU/tonne)	945	Meat live weight, cattle	2016	2016	7009	September	LCU	384536		Official data
PP	Producer Prices	3	Albania	Transition	5530	Producer Price (LCU/tonne)	945	Meat live weight, cattle	2016	2016	7010	October	LCU	375596		Official data
PP	Producer Prices	3	Albania	Transition	5530	Producer Price (LCU/tonne)	945	Meat live weight, cattle	2016	2016	7011	November	LCU	377487		Official data
PP	Producer Prices	3	Albania	Transition	5530	Producer Price (LCU/tonne)	945	Meat live weight, cattle	2016	2016	7012	December	LCU	382570		Official data
PP	Producer Prices	3	Albania	Transition	5530	Producer Price (LCU/tonne)	945	Meat live weight, cattle	2017	2017	7021	Annual value	LCU	381074		Official data
PP	Producer Prices	3	Albania	Transition	5530	Producer Price (LCU/tonne)	945	Meat live weight, cattle	2017	2017	7001	January	LCU	380568		Official data
PP	Producer Prices	3	Albania	Transition	5530	Producer Price (LCU/tonne)	945	Meat live weight, cattle	2017	2017	7002	February	LCU	380065		Official data
PP	Producer Prices	3	Albania	Transition	5530	Producer Price (LCU/tonne)	945	Meat live weight, cattle	2017	2017	7003	March	LCU	381960		Official data
PP	Producer Prices	3	Albania	Transition	5530	Producer Price (LCU/tonne)	945	Meat live weight, cattle	2017	2017	7004	April	LCU	383364		Official data
PP	Producer Prices	3	Albania	Transition	5530	Producer Price (LCU/tonne)	945	Meat live weight, cattle	2017	2017	7005	May	LCU	376615		Official data
PP	Producer Prices	3	Albania	Transition	5530	Producer Price (LCU/tonne)	945	Meat live weight, cattle	2017	2017	7006	June	LCU	380803		Official data
PP	Producer Prices	3	Albania	Transition	5530	Producer Price (LCU/tonne)	945	Meat live weight, cattle	2017	2017	7007	July	LCU	379807		Official data
PP	Producer Prices	3	Albania	Transition	5530	Producer Price (LCU/tonne)	945	Meat live weight, cattle	2017	2017	7008	August	LCU	381896		Official data
PP	Producer Prices	3	Albania	Transition	5530	Producer Price (LCU/tonne)	945	Meat live weight, cattle	2017	2017	7009	September	LCU	381569		Official data
PP	Producer Prices	3	Albania	Transition	5530	Producer Price (LCU/tonne)	945	Meat live weight, cattle	2017	2017	7010	October	LCU	379771		Official data
PP	Producer Prices	3	Albania	Transition	5530	Producer Price (LCU/tonne)	945	Meat live weight, cattle	2017	2017	7011	November	LCU	378521		Official data
PP	Producer Prices	3	Albania	Transition	5530	Producer Price (LCU/tonne)	945	Meat live weight, cattle	2017	2017	7012	December	LCU	387945		Official data
PP	Producer Prices	3	Albania	Transition	5530	Producer Price (LCU/tonne)	945	Meat live weight, cattle	2018	2018	7021	Annual value	LCU	385516		Official data
PP	Producer Prices	3	Albania	Transition	5530	Producer Price (LCU/tonne)	945	Meat live weight, cattle	2018	2018	7001	January	LCU	388271		Official data
PP	Producer Prices	3	Albania	Transition	5530	Producer Price (LCU/tonne)	945	Meat live weight, cattle	2018	2018	7002	February	LCU	387694		Official data
PP	Producer Prices	3	Albania	Transition	5530	Producer Price (LCU/tonne)	945	Meat live weight, cattle	2018	2018	7003	March	LCU	385803		Official data
PP	Producer Prices	3	Albania	Transition	5530	Producer Price (LCU/tonne)	945	Meat live weight, cattle	2018	2018	7004	April	LCU	385383		Official data
PP	Producer Prices	3	Albania	Transition	5530	Producer Price (LCU/tonne)	945	Meat live weight, cattle	2018	2018	7005	May	LCU	385104		Official data
PP	Producer Prices	3	Albania	Transition	5530	Producer Price (LCU/tonne)	945	Meat live weight, cattle	2018	2018	7006	June	LCU	383192		Official data
PP	Producer Prices	3	Albania	Transition	5530	Producer Price (LCU/tonne)	945	Meat live weight, cattle	2018	2018	7007	July	LCU	383708		Official data
PP	Producer Prices	3	Albania	Transition	5530	Producer Price (LCU/tonne)	945	Meat live weight, cattle	2018	2018	7008	August	LCU	383908		Official data
PP	Producer Prices	3	Albania	Transition	5530	Producer Price (LCU/tonne)	945	Meat live weight, cattle	2018	2018	7009	September	LCU	384775		Official data
PP	Producer Prices	3	Albania	Transition	5530	Producer Price (LCU/tonne)	945	Meat live weight, cattle	2018	2018	7010	October	LCU	387441		Official data
PP	Producer Prices	3	Albania	Transition	5530	Producer Price (LCU/tonne)	945	Meat live weight, cattle	2018	2018	7011	November	LCU	386452		Official data
PP	Producer Prices	3	Albania	Transition	5530	Producer Price (LCU/tonne)	945	Meat live weight, cattle	2018	2018	7012	December	LCU	387056		Official data
PP	Producer Prices	3	Albania	Transition	5530	Producer Price (LCU/tonne)	945	Meat live weight, cattle	2019	2019	7021	Annual value	LCU	388474		Official data
PP	Producer Prices	3	Albania	Transition	5530	Producer Price (LCU/tonne)	945	Meat live weight, cattle	2019	2019	7001	January	LCU	388418		Official data
PP	Producer Prices	3	Albania	Transition	5530	Producer Price (LCU/tonne)	945	Meat live weight, cattle	2019	2019	7002	February	LCU	386793		Official data
PP	Producer Prices	3	Albania	Transition	5530	Producer Price (LCU/tonne)	945	Meat live weight, cattle	2019	2019	7003	March	LCU	388223		Official data
PP	Producer Prices	3	Albania	Transition	5530	Producer Price (LCU/tonne)	945	Meat live weight, cattle	2019	2019	7004	April	LCU	388594		Official data
PP	Producer Prices	3	Albania	Transition	5530	Producer Price (LCU/tonne)	945	Meat live weight, cattle	2019	2019	7005	May	LCU	388594		Official data
PP	Producer Prices	3	Albania	Transition	5530	Producer Price (LCU/tonne)	945	Meat live weight, cattle	2019	2019	7006	June	LCU	386931		Official data
PP	Producer Prices	3	Albania	Transition	5530	Producer Price (LCU/tonne)	945	Meat live weight, cattle	2019	2019	7007	July	LCU	387530		Official data
PP	Producer Prices	3	Albania	Transition	5530	Producer Price (LCU/tonne)	945	Meat live weight, cattle	2019	2019	7008	August	LCU	387624		Official data
PP	Producer Prices	3	Albania	Transition	5530	Producer Price (LCU/tonne)	945	Meat live weight, cattle	2019	2019	7009	September	LCU	387367		Official data
PP	Producer Prices	3	Albania	Transition	5530	Producer Price (LCU/tonne)	945	Meat live weight, cattle	2019	2019	7010	October	LCU	388765		Official data
PP	Producer Prices	3	Albania	Transition	5530	Producer Price (LCU/tonne)	945	Meat live weight, cattle	2019	2019	7011	November	LCU	388185		Official data
PP	Producer Prices	3	Albania	Transition	5530	Producer Price (LCU/tonne)	945	Meat live weight, cattle	2019	2019	7012	December	LCU	390197		Official data
PP	Producer Prices	3	Albania	Transition	5531	Producer Price (SLC/tonne)	945	Meat live weight, cattle	1993	1993	7021	Annual value	SLC	111400		Official data
PP	Producer Prices	3	Albania	Transition	5531	Producer Price (SLC/tonne)	945	Meat live weight, cattle	1994	1994	7021	Annual value	SLC	98490		Official data
PP	Producer Prices	3	Albania	Transition	5531	Producer Price (SLC/tonne)	945	Meat live weight, cattle	1995	1995	7021	Annual value	SLC	101020		Official data
PP	Producer Prices	3	Albania	Transition	5531	Producer Price (SLC/tonne)	945	Meat live weight, cattle	1996	1996	7021	Annual value	SLC	128061		Official data
PP	Producer Prices	3	Albania	Transition	5531	Producer Price (SLC/tonne)	945	Meat live weight, cattle	1997	1997	7021	Annual value	SLC	147959		Official data
PP	Producer Prices	3	Albania	Transition	5531	Producer Price (SLC/tonne)	945	Meat live weight, cattle	1998	1998	7021	Annual value	SLC	237755		Official data
PP	Producer Prices	3	Albania	Transition	5531	Producer Price (SLC/tonne)	945	Meat live weight, cattle	1999	1999	7021	Annual value	SLC	265306		Official data
PP	Producer Prices	3	Albania	Transition	5531	Producer Price (SLC/tonne)	945	Meat live weight, cattle	2000	2000	7021	Annual value	SLC	307500		Official data
PP	Producer Prices	3	Albania	Transition	5531	Producer Price (SLC/tonne)	945	Meat live weight, cattle	2001	2001	7021	Annual value	SLC	313000		Official data
PP	Producer Prices	3	Albania	Transition	5531	Producer Price (SLC/tonne)	945	Meat live weight, cattle	2002	2002	7021	Annual value	SLC	322000		Official data
PP	Producer Prices	3	Albania	Transition	5531	Producer Price (SLC/tonne)	945	Meat live weight, cattle	2003	2003	7021	Annual value	SLC	330350		Official data
PP	Producer Prices	3	Albania	Transition	5531	Producer Price (SLC/tonne)	945	Meat live weight, cattle	2004	2004	7021	Annual value	SLC	336000		Official data
PP	Producer Prices	3	Albania	Transition	5531	Producer Price (SLC/tonne)	945	Meat live weight, cattle	2005	2005	7021	Annual value	SLC	300000		Official data
PP	Producer Prices	3	Albania	Transition	5531	Producer Price (SLC/tonne)	945	Meat live weight, cattle	2006	2006	7021	Annual value	SLC	293000		Official data
PP	Producer Prices	3	Albania	Transition	5531	Producer Price (SLC/tonne)	945	Meat live weight, cattle	2007	2007	7021	Annual value	SLC	278600		Official data
PP	Producer Prices	3	Albania	Transition	5531	Producer Price (SLC/tonne)	945	Meat live weight, cattle	2008	2008	7021	Annual value	SLC	288972		Official data
PP	Producer Prices	3	Albania	Transition	5531	Producer Price (SLC/tonne)	945	Meat live weight, cattle	2009	2009	7021	Annual value	SLC	331316		Official data
PP	Producer Prices	3	Albania	Transition	5531	Producer Price (SLC/tonne)	945	Meat live weight, cattle	2010	2010	7021	Annual value	SLC	363632		Official data
PP	Producer Prices	3	Albania	Transition	5531	Producer Price (SLC/tonne)	945	Meat live weight, cattle	2011	2011	7021	Annual value	SLC	373802		Official data
PP	Producer Prices	3	Albania	Transition	5531	Producer Price (SLC/tonne)	945	Meat live weight, cattle	2012	2012	7021	Annual value	SLC	386376		Official data
PP	Producer Prices	3	Albania	Transition	5531	Producer Price (SLC/tonne)	945	Meat live weight, cattle	2013	2013	7021	Annual value	SLC	377000		Official data
PP	Producer Prices	3	Albania	Transition	5531	Producer Price (SLC/tonne)	945	Meat live weight, cattle	2014	2014	7021	Annual value	SLC	360667		Official data
PP	Producer Prices	3	Albania	Transition	5531	Producer Price (SLC/tonne)	945	Meat live weight, cattle	2015	2015	7021	Annual value	SLC	380704		Official data
PP	Producer Prices	3	Albania	Transition	5531	Producer Price (SLC/tonne)	945	Meat live weight, cattle	2016	2016	7021	Annual value	SLC	379728		Official data
PP	Producer Prices	3	Albania	Transition	5531	Producer Price (SLC/tonne)	945	Meat live weight, cattle	2017	2017	7021	Annual value	SLC	381074		Official data
PP	Producer Prices	3	Albania	Transition	5531	Producer Price (SLC/tonne)	945	Meat live weight, cattle	2018	2018	7021	Annual value	SLC	385516		Official data
PP	Producer Prices	3	Albania	Transition	5531	Producer Price (SLC/tonne)	945	Meat live weight, cattle	2019	2019	7021	Annual value	SLC	388474		Official data
PP	Producer Prices	3	Albania	Transition	5532	Producer Price (USD/tonne)	945	Meat live weight, cattle	1993	1993	7021	Annual value	USD	1565.8		Official data
PP	Producer Prices	3	Albania	Transition	5532	Producer Price (USD/tonne)	945	Meat live weight, cattle	1994	1994	7021	Annual value	USD	1040.9		Official data
PP	Producer Prices	3	Albania	Transition	5532	Producer Price (USD/tonne)	945	Meat live weight, cattle	1995	1995	7021	Annual value	USD	1089.8		Official data
PP	Producer Prices	3	Albania	Transition	5532	Producer Price (USD/tonne)	945	Meat live weight, cattle	1996	1996	7021	Annual value	USD	1225.5		Official data
PP	Producer Prices	3	Albania	Transition	5532	Producer Price (USD/tonne)	945	Meat live weight, cattle	1997	1997	7021	Annual value	USD	993.5		Official data
PP	Producer Prices	3	Albania	Transition	5532	Producer Price (USD/tonne)	945	Meat live weight, cattle	1998	1998	7021	Annual value	USD	1578.4		Official data
PP	Producer Prices	3	Albania	Transition	5532	Producer Price (USD/tonne)	945	Meat live weight, cattle	1999	1999	7021	Annual value	USD	1926.8		Official data
PP	Producer Prices	3	Albania	Transition	5532	Producer Price (USD/tonne)	945	Meat live weight, cattle	2000	2000	7021	Annual value	USD	2139.7		Official data
PP	Producer Prices	3	Albania	Transition	5532	Producer Price (USD/tonne)	945	Meat live weight, cattle	2001	2001	7021	Annual value	USD	2181.4		Official data
PP	Producer Prices	3	Albania	Transition	5532	Producer Price (USD/tonne)	945	Meat live weight, cattle	2002	2002	7021	Annual value	USD	2297.5		Official data
PP	Producer Prices	3	Albania	Transition	5532	Producer Price (USD/tonne)	945	Meat live weight, cattle	2003	2003	7021	Annual value	USD	2710.8		Official data
PP	Producer Prices	3	Albania	Transition	5532	Producer Price (USD/tonne)	945	Meat live weight, cattle	2004	2004	7021	Annual value	USD	3269.1		Official data
PP	Producer Prices	3	Albania	Transition	5532	Producer Price (USD/tonne)	945	Meat live weight, cattle	2005	2005	7021	Annual value	USD	3003.9		Official data
PP	Producer Prices	3	Albania	Transition	5532	Producer Price (USD/tonne)	945	Meat live weight, cattle	2006	2006	7021	Annual value	USD	2986.6		Official data
PP	Producer Prices	3	Albania	Transition	5532	Producer Price (USD/tonne)	945	Meat live weight, cattle	2007	2007	7021	Annual value	USD	3080.9		Official data
PP	Producer Prices	3	Albania	Transition	5532	Producer Price (USD/tonne)	945	Meat live weight, cattle	2008	2008	7021	Annual value	USD	3444.5		Official data
PP	Producer Prices	3	Albania	Transition	5532	Producer Price (USD/tonne)	945	Meat live weight, cattle	2009	2009	7021	Annual value	USD	3488.3		Official data
PP	Producer Prices	3	Albania	Transition	5532	Producer Price (USD/tonne)	945	Meat live weight, cattle	2010	2010	7021	Annual value	USD	3498.6		Official data
PP	Producer Prices	3	Albania	Transition	5532	Producer Price (USD/tonne)	945	Meat live weight, cattle	2011	2011	7021	Annual value	USD	3704.9		Official data
PP	Producer Prices	3	Albania	Transition	5532	Producer Price (USD/tonne)	945	Meat live weight, cattle	2012	2012	7021	Annual value	USD	3571.5		Official data
PP	Producer Prices	3	Albania	Transition	5532	Producer Price (USD/tonne)	945	Meat live weight, cattle	2013	2013	7021	Annual value	USD	3567.8		Official data
PP	Producer Prices	3	Albania	Transition	5532	Producer Price (USD/tonne)	945	Meat live weight, cattle	2014	2014	7021	Annual value	USD	3419.3		Official data
PP	Producer Prices	3	Albania	Transition	5532	Producer Price (USD/tonne)	945	Meat live weight, cattle	2015	2015	7021	Annual value	USD	3022.4		Official data
PP	Producer Prices	3	Albania	Transition	5532	Producer Price (USD/tonne)	945	Meat live weight, cattle	2016	2016	7021	Annual value	USD	3058.8		Official data
PP	Producer Prices	3	Albania	Transition	5532	Producer Price (USD/tonne)	945	Meat live weight, cattle	2017	2017	7021	Annual value	USD	3199.6		Official data
PP	Producer Prices	3	Albania	Transition	5532	Producer Price (USD/tonne)	945	Meat live weight, cattle	2018	2018	7021	Annual value	USD	3569.9		Official data
PP	Producer Prices	3	Albania	Transition	5532	Producer Price (USD/tonne)	945	Meat live weight, cattle	2019	2019	7021	Annual value	USD	3536.4		Official data
PP	Producer Prices	3	Albania	Transition	5539	Producer Price Index (2014-2016 = 100)	945	Meat live weight, cattle	1993	1993	7021	Annual value		29.81	Fc	Calculated data
PP	Producer Prices	3	Albania	Transition	5539	Producer Price Index (2014-2016 = 100)	945	Meat live weight, cattle	1994	1994	7021	Annual value		26.36	Fc	Calculated data
PP	Producer Prices	3	Albania	Transition	5539	Producer Price Index (2014-2016 = 100)	945	Meat live weight, cattle	1995	1995	7021	Annual value		27.03	Fc	Calculated data
PP	Producer Prices	3	Albania	Transition	5539	Producer Price Index (2014-2016 = 100)	945	Meat live weight, cattle	1996	1996	7021	Annual value		34.27	Fc	Calculated data
PP	Producer Prices	3	Albania	Transition	5539	Producer Price Index (2014-2016 = 100)	945	Meat live weight, cattle	1997	1997	7021	Annual value		39.59	Fc	Calculated data
PP	Producer Prices	3	Albania	Transition	5539	Producer Price Index (2014-2016 = 100)	945	Meat live weight, cattle	1998	1998	7021	Annual value		63.62	Fc	Calculated data
PP	Producer Prices	3	Albania	Transition	5539	Producer Price Index (2014-2016 = 100)	945	Meat live weight, cattle	1999	1999	7021	Annual value		70.99	Fc	Calculated data
PP	Producer Prices	3	Albania	Transition	5539	Producer Price Index (2014-2016 = 100)	945	Meat live weight, cattle	2000	2000	7021	Annual value		82.29	Fc	Calculated data
PP	Producer Prices	3	Albania	Transition	5539	Producer Price Index (2014-2016 = 100)	945	Meat live weight, cattle	2001	2001	7021	Annual value		83.76	Fc	Calculated data
PP	Producer Prices	3	Albania	Transition	5539	Producer Price Index (2014-2016 = 100)	945	Meat live weight, cattle	2002	2002	7021	Annual value		86.17	Fc	Calculated data
PP	Producer Prices	3	Albania	Transition	5539	Producer Price Index (2014-2016 = 100)	945	Meat live weight, cattle	2003	2003	7021	Annual value		88.4	Fc	Calculated data
PP	Producer Prices	3	Albania	Transition	5539	Producer Price Index (2014-2016 = 100)	945	Meat live weight, cattle	2004	2004	7021	Annual value		89.91	Fc	Calculated data
PP	Producer Prices	3	Albania	Transition	5539	Producer Price Index (2014-2016 = 100)	945	Meat live weight, cattle	2005	2005	7021	Annual value		80.28	Fc	Calculated data
PP	Producer Prices	3	Albania	Transition	5539	Producer Price Index (2014-2016 = 100)	945	Meat live weight, cattle	2006	2006	7021	Annual value		78.41	Fc	Calculated data
PP	Producer Prices	3	Albania	Transition	5539	Producer Price Index (2014-2016 = 100)	945	Meat live weight, cattle	2007	2007	7021	Annual value		74.55	Fc	Calculated data
PP	Producer Prices	3	Albania	Transition	5539	Producer Price Index (2014-2016 = 100)	945	Meat live weight, cattle	2008	2008	7021	Annual value		77.33	Fc	Calculated data
PP	Producer Prices	3	Albania	Transition	5539	Producer Price Index (2014-2016 = 100)	945	Meat live weight, cattle	2009	2009	7021	Annual value		88.66	Fc	Calculated data
PP	Producer Prices	3	Albania	Transition	5539	Producer Price Index (2014-2016 = 100)	945	Meat live weight, cattle	2010	2010	7021	Annual value		97.31	Fc	Calculated data
PP	Producer Prices	3	Albania	Transition	5539	Producer Price Index (2014-2016 = 100)	945	Meat live weight, cattle	2011	2011	7021	Annual value		100.03	Fc	Calculated data
PP	Producer Prices	3	Albania	Transition	5539	Producer Price Index (2014-2016 = 100)	945	Meat live weight, cattle	2012	2012	7021	Annual value		103.39	Fc	Calculated data
PP	Producer Prices	3	Albania	Transition	5539	Producer Price Index (2014-2016 = 100)	945	Meat live weight, cattle	2013	2013	7021	Annual value		100.88	Fc	Calculated data
PP	Producer Prices	3	Albania	Transition	5539	Producer Price Index (2014-2016 = 100)	945	Meat live weight, cattle	2014	2014	7021	Annual value		96.51	Fc	Calculated data
PP	Producer Prices	3	Albania	Transition	5539	Producer Price Index (2014-2016 = 100)	945	Meat live weight, cattle	2015	2015	7021	Annual value		101.87	Fc	Calculated data
PP	Producer Prices	3	Albania	Transition	5539	Producer Price Index (2014-2016 = 100)	945	Meat live weight, cattle	2016	2016	7021	Annual value		101.61	Fc	Calculated data
PP	Producer Prices	3	Albania	Transition	5539	Producer Price Index (2014-2016 = 100)	945	Meat live weight, cattle	2017	2017	7021	Annual value		101.97	Fc	Calculated data
PP	Producer Prices	3	Albania	Transition	5539	Producer Price Index (2014-2016 = 100)	945	Meat live weight, cattle	2018	2018	7021	Annual value		103.16	Fc	Calculated data
PP	Producer Prices	4	Algeria	Developing	5530	Producer Price (LCU/tonne)	945	Meat live weight, cattle	1996	1996	7021	Annual value	LCU	148286	Ce	Calculated data based on estimated data
PP	Producer Prices	4	Algeria	Developing	5530	Producer Price (LCU/tonne)	945	Meat live weight, cattle	1997	1997	7021	Annual value	LCU	219234	Ce	Calculated data based on estimated data
PP	Producer Prices	4	Algeria	Developing	5530	Producer Price (LCU/tonne)	945	Meat live weight, cattle	1998	1998	7021	Annual value	LCU	219234	Ce	Calculated data based on estimated data
PP	Producer Prices	4	Algeria	Developing	5530	Producer Price (LCU/tonne)	945	Meat live weight, cattle	1999	1999	7021	Annual value	LCU	225756	Ce	Calculated data based on estimated data
PP	Producer Prices	4	Algeria	Developing	5530	Producer Price (LCU/tonne)	945	Meat live weight, cattle	2000	2000	7021	Annual value	LCU	209200	Ce	Calculated data based on estimated data
PP	Producer Prices	4	Algeria	Developing	5530	Producer Price (LCU/tonne)	945	Meat live weight, cattle	2001	2001	7021	Annual value	LCU	183932	Ce	Calculated data based on estimated data
PP	Producer Prices	4	Algeria	Developing	5530	Producer Price (LCU/tonne)	945	Meat live weight, cattle	2002	2002	7021	Annual value	LCU	213200	Fc	Calculated data
PP	Producer Prices	4	Algeria	Developing	5530	Producer Price (LCU/tonne)	945	Meat live weight, cattle	2003	2003	7021	Annual value	LCU	232440	Fc	Calculated data
PP	Producer Prices	4	Algeria	Developing	5530	Producer Price (LCU/tonne)	945	Meat live weight, cattle	2004	2004	7021	Annual value	LCU	280800	Fc	Calculated data
PP	Producer Prices	4	Algeria	Developing	5530	Producer Price (LCU/tonne)	945	Meat live weight, cattle	2005	2005	7021	Annual value	LCU	257400	Fc	Calculated data
PP	Producer Prices	4	Algeria	Developing	5530	Producer Price (LCU/tonne)	945	Meat live weight, cattle	2006	2006	7021	Annual value	LCU	253760	Fc	Calculated data
PP	Producer Prices	4	Algeria	Developing	5530	Producer Price (LCU/tonne)	945	Meat live weight, cattle	2007	2007	7021	Annual value	LCU	237640	Fc	Calculated data
PP	Producer Prices	4	Algeria	Developing	5530	Producer Price (LCU/tonne)	945	Meat live weight, cattle	2008	2008	7021	Annual value	LCU	248040	Fc	Calculated data
PP	Producer Prices	4	Algeria	Developing	5530	Producer Price (LCU/tonne)	945	Meat live weight, cattle	2009	2009	7021	Annual value	LCU	305240	Fc	Calculated data
PP	Producer Prices	4	Algeria	Developing	5530	Producer Price (LCU/tonne)	945	Meat live weight, cattle	2010	2010	7021	Annual value	LCU	319792	Fc	Calculated data
PP	Producer Prices	4	Algeria	Developing	5530	Producer Price (LCU/tonne)	945	Meat live weight, cattle	2011	2011	7021	Annual value	LCU	350000	Fc	Calculated data
PP	Producer Prices	4	Algeria	Developing	5530	Producer Price (LCU/tonne)	945	Meat live weight, cattle	2012	2012	7021	Annual value	LCU	399479	Fc	Calculated data
PP	Producer Prices	4	Algeria	Developing	5530	Producer Price (LCU/tonne)	945	Meat live weight, cattle	2013	2013	7021	Annual value	LCU	438542	Fc	Calculated data
PP	Producer Prices	4	Algeria	Developing	5530	Producer Price (LCU/tonne)	945	Meat live weight, cattle	2014	2014	7021	Annual value	LCU	423090	Fc	Calculated data
PP	Producer Prices	4	Algeria	Developing	5530	Producer Price (LCU/tonne)	945	Meat live weight, cattle	2015	2015	7021	Annual value	LCU	401562	Fc	Calculated data
PP	Producer Prices	4	Algeria	Developing	5530	Producer Price (LCU/tonne)	945	Meat live weight, cattle	2016	2016	7021	Annual value	LCU	379688	Fc	Calculated data
PP	Producer Prices	4	Algeria	Developing	5530	Producer Price (LCU/tonne)	945	Meat live weight, cattle	2017	2017	7021	Annual value	LCU	401042	Fc	Calculated data
PP	Producer Prices	4	Algeria	Developing	5531	Producer Price (SLC/tonne)	945	Meat live weight, cattle	1996	1996	7021	Annual value	SLC	148286	Ce	Calculated data based on estimated data
PP	Producer Prices	4	Algeria	Developing	5531	Producer Price (SLC/tonne)	945	Meat live weight, cattle	1997	1997	7021	Annual value	SLC	219234	Ce	Calculated data based on estimated data
PP	Producer Prices	4	Algeria	Developing	5531	Producer Price (SLC/tonne)	945	Meat live weight, cattle	1998	1998	7021	Annual value	SLC	219234	Ce	Calculated data based on estimated data
PP	Producer Prices	4	Algeria	Developing	5531	Producer Price (SLC/tonne)	945	Meat live weight, cattle	1999	1999	7021	Annual value	SLC	225756	Ce	Calculated data based on estimated data
PP	Producer Prices	4	Algeria	Developing	5531	Producer Price (SLC/tonne)	945	Meat live weight, cattle	2000	2000	7021	Annual value	SLC	209200	Ce	Calculated data based on estimated data
PP	Producer Prices	4	Algeria	Developing	5531	Producer Price (SLC/tonne)	945	Meat live weight, cattle	2001	2001	7021	Annual value	SLC	183932	Ce	Calculated data based on estimated data
PP	Producer Prices	4	Algeria	Developing	5531	Producer Price (SLC/tonne)	945	Meat live weight, cattle	2002	2002	7021	Annual value	SLC	213200	Fc	Calculated data
PP	Producer Prices	4	Algeria	Developing	5531	Producer Price (SLC/tonne)	945	Meat live weight, cattle	2003	2003	7021	Annual value	SLC	232440	Fc	Calculated data
PP	Producer Prices	4	Algeria	Developing	5531	Producer Price (SLC/tonne)	945	Meat live weight, cattle	2004	2004	7021	Annual value	SLC	280800	Fc	Calculated data
PP	Producer Prices	4	Algeria	Developing	5531	Producer Price (SLC/tonne)	945	Meat live weight, cattle	2005	2005	7021	Annual value	SLC	257400	Fc	Calculated data
PP	Producer Prices	4	Algeria	Developing	5531	Producer Price (SLC/tonne)	945	Meat live weight, cattle	2006	2006	7021	Annual value	SLC	253760	Fc	Calculated data
PP	Producer Prices	4	Algeria	Developing	5531	Producer Price (SLC/tonne)	945	Meat live weight, cattle	2007	2007	7021	Annual value	SLC	237640	Fc	Calculated data
PP	Producer Prices	4	Algeria	Developing	5531	Producer Price (SLC/tonne)	945	Meat live weight, cattle	2008	2008	7021	Annual value	SLC	248040	Fc	Calculated data
PP	Producer Prices	4	Algeria	Developing	5531	Producer Price (SLC/tonne)	945	Meat live weight, cattle	2009	2009	7021	Annual value	SLC	305240	Fc	Calculated data
PP	Producer Prices	4	Algeria	Developing	5531	Producer Price (SLC/tonne)	945	Meat live weight, cattle	2010	2010	7021	Annual value	SLC	319792	Fc	Calculated data
PP	Producer Prices	4	Algeria	Developing	5531	Producer Price (SLC/tonne)	945	Meat live weight, cattle	2011	2011	7021	Annual value	SLC	350000	Fc	Calculated data
PP	Producer Prices	4	Algeria	Developing	5531	Producer Price (SLC/tonne)	945	Meat live weight, cattle	2012	2012	7021	Annual value	SLC	399479	Fc	Calculated data
PP	Producer Prices	4	Algeria	Developing	5531	Producer Price (SLC/tonne)	945	Meat live weight, cattle	2013	2013	7021	Annual value	SLC	438542	Fc	Calculated data
PP	Producer Prices	4	Algeria	Developing	5531	Producer Price (SLC/tonne)	945	Meat live weight, cattle	2014	2014	7021	Annual value	SLC	423090	Fc	Calculated data
PP	Producer Prices	4	Algeria	Developing	5531	Producer Price (SLC/tonne)	945	Meat live weight, cattle	2015	2015	7021	Annual value	SLC	401562	Fc	Calculated data
PP	Producer Prices	4	Algeria	Developing	5531	Producer Price (SLC/tonne)	945	Meat live weight, cattle	2016	2016	7021	Annual value	SLC	379688	Fc	Calculated data
PP	Producer Prices	4	Algeria	Developing	5531	Producer Price (SLC/tonne)	945	Meat live weight, cattle	2017	2017	7021	Annual value	SLC	401042	Fc	Calculated data
PP	Producer Prices	4	Algeria	Developing	5532	Producer Price (USD/tonne)	945	Meat live weight, cattle	1996	1996	7021	Annual value	USD	2708.5	Ce	Calculated data based on estimated data
PP	Producer Prices	4	Algeria	Developing	5532	Producer Price (USD/tonne)	945	Meat live weight, cattle	1997	1997	7021	Annual value	USD	3799.1	Ce	Calculated data based on estimated data
PP	Producer Prices	4	Algeria	Developing	5532	Producer Price (USD/tonne)	945	Meat live weight, cattle	1998	1998	7021	Annual value	USD	3732.3	Ce	Calculated data based on estimated data
PP	Producer Prices	4	Algeria	Developing	5532	Producer Price (USD/tonne)	945	Meat live weight, cattle	1999	1999	7021	Annual value	USD	3391.1	Ce	Calculated data based on estimated data
PP	Producer Prices	4	Algeria	Developing	5532	Producer Price (USD/tonne)	945	Meat live weight, cattle	2000	2000	7021	Annual value	USD	2779.7	Ce	Calculated data based on estimated data
PP	Producer Prices	4	Algeria	Developing	5532	Producer Price (USD/tonne)	945	Meat live weight, cattle	2001	2001	7021	Annual value	USD	2382.1	Ce	Calculated data based on estimated data
PP	Producer Prices	4	Algeria	Developing	5532	Producer Price (USD/tonne)	945	Meat live weight, cattle	2002	2002	7021	Annual value	USD	2675.6	Fc	Calculated data
PP	Producer Prices	4	Algeria	Developing	5532	Producer Price (USD/tonne)	945	Meat live weight, cattle	2003	2003	7021	Annual value	USD	3003.3	Fc	Calculated data
PP	Producer Prices	4	Algeria	Developing	5532	Producer Price (USD/tonne)	945	Meat live weight, cattle	2004	2004	7021	Annual value	USD	3896.7	Fc	Calculated data
PP	Producer Prices	4	Algeria	Developing	5532	Producer Price (USD/tonne)	945	Meat live weight, cattle	2005	2005	7021	Annual value	USD	3512.7	Fc	Calculated data
PP	Producer Prices	4	Algeria	Developing	5532	Producer Price (USD/tonne)	945	Meat live weight, cattle	2006	2006	7021	Annual value	USD	3493.1	Fc	Calculated data
PP	Producer Prices	4	Algeria	Developing	5532	Producer Price (USD/tonne)	945	Meat live weight, cattle	2007	2007	7021	Annual value	USD	3429.5	Fc	Calculated data
PP	Producer Prices	4	Algeria	Developing	5532	Producer Price (USD/tonne)	945	Meat live weight, cattle	2008	2008	7021	Annual value	USD	3840.7	Fc	Calculated data
PP	Producer Prices	4	Algeria	Developing	5532	Producer Price (USD/tonne)	945	Meat live weight, cattle	2009	2009	7021	Annual value	USD	4201.7	Fc	Calculated data
PP	Producer Prices	4	Algeria	Developing	5532	Producer Price (USD/tonne)	945	Meat live weight, cattle	2010	2010	7021	Annual value	USD	4299.1	Fc	Calculated data
PP	Producer Prices	4	Algeria	Developing	5532	Producer Price (USD/tonne)	945	Meat live weight, cattle	2011	2011	7021	Annual value	USD	4798.6	Fc	Calculated data
PP	Producer Prices	4	Algeria	Developing	5532	Producer Price (USD/tonne)	945	Meat live weight, cattle	2012	2012	7021	Annual value	USD	5152.2	Fc	Calculated data
PP	Producer Prices	4	Algeria	Developing	5532	Producer Price (USD/tonne)	945	Meat live weight, cattle	2013	2013	7021	Annual value	USD	5525.4	Fc	Calculated data
PP	Producer Prices	4	Algeria	Developing	5532	Producer Price (USD/tonne)	945	Meat live weight, cattle	2014	2014	7021	Annual value	USD	5250.6	Fc	Calculated data
PP	Producer Prices	4	Algeria	Developing	5532	Producer Price (USD/tonne)	945	Meat live weight, cattle	2015	2015	7021	Annual value	USD	3988.1	Fc	Calculated data
PP	Producer Prices	4	Algeria	Developing	5532	Producer Price (USD/tonne)	945	Meat live weight, cattle	2016	2016	7021	Annual value	USD	3469.3	Fc	Calculated data
PP	Producer Prices	4	Algeria	Developing	5532	Producer Price (USD/tonne)	945	Meat live weight, cattle	2017	2017	7021	Annual value	USD	3613.9	Fc	Calculated data
PP	Producer Prices	4	Algeria	Developing	5539	Producer Price Index (2014-2016 = 100)	945	Meat live weight, cattle	1991	1991	7021	Annual value		4.79	Fc	Calculated data
PP	Producer Prices	4	Algeria	Developing	5539	Producer Price Index (2014-2016 = 100)	945	Meat live weight, cattle	1992	1992	7021	Annual value		6.28	Fc	Calculated data
PP	Producer Prices	4	Algeria	Developing	5539	Producer Price Index (2014-2016 = 100)	945	Meat live weight, cattle	1993	1993	7021	Annual value		7.36	Fc	Calculated data
PP	Producer Prices	4	Algeria	Developing	5539	Producer Price Index (2014-2016 = 100)	945	Meat live weight, cattle	1994	1994	7021	Annual value		7.94	Fc	Calculated data
PP	Producer Prices	4	Algeria	Developing	5539	Producer Price Index (2014-2016 = 100)	945	Meat live weight, cattle	1995	1995	7021	Annual value		10.36	Fc	Calculated data
PP	Producer Prices	4	Algeria	Developing	5539	Producer Price Index (2014-2016 = 100)	945	Meat live weight, cattle	1996	1996	7021	Annual value		36.94	Fc	Calculated data
PP	Producer Prices	4	Algeria	Developing	5539	Producer Price Index (2014-2016 = 100)	945	Meat live weight, cattle	1997	1997	7021	Annual value		54.61	Fc	Calculated data
PP	Producer Prices	4	Algeria	Developing	5539	Producer Price Index (2014-2016 = 100)	945	Meat live weight, cattle	1998	1998	7021	Annual value		54.61	Fc	Calculated data
PP	Producer Prices	4	Algeria	Developing	5539	Producer Price Index (2014-2016 = 100)	945	Meat live weight, cattle	1999	1999	7021	Annual value		56.24	Fc	Calculated data
PP	Producer Prices	4	Algeria	Developing	5539	Producer Price Index (2014-2016 = 100)	945	Meat live weight, cattle	2000	2000	7021	Annual value		52.11	Fc	Calculated data
PP	Producer Prices	4	Algeria	Developing	5539	Producer Price Index (2014-2016 = 100)	945	Meat live weight, cattle	2001	2001	7021	Annual value		45.82	Fc	Calculated data
PP	Producer Prices	4	Algeria	Developing	5539	Producer Price Index (2014-2016 = 100)	945	Meat live weight, cattle	2002	2002	7021	Annual value		53.11	Fc	Calculated data
PP	Producer Prices	4	Algeria	Developing	5539	Producer Price Index (2014-2016 = 100)	945	Meat live weight, cattle	2003	2003	7021	Annual value		57.9	Fc	Calculated data
PP	Producer Prices	4	Algeria	Developing	5539	Producer Price Index (2014-2016 = 100)	945	Meat live weight, cattle	2004	2004	7021	Annual value		69.95	Fc	Calculated data
PP	Producer Prices	4	Algeria	Developing	5539	Producer Price Index (2014-2016 = 100)	945	Meat live weight, cattle	2005	2005	7021	Annual value		64.12	Fc	Calculated data
PP	Producer Prices	4	Algeria	Developing	5539	Producer Price Index (2014-2016 = 100)	945	Meat live weight, cattle	2006	2006	7021	Annual value		63.21	Fc	Calculated data
PP	Producer Prices	4	Algeria	Developing	5539	Producer Price Index (2014-2016 = 100)	945	Meat live weight, cattle	2007	2007	7021	Annual value		59.2	Fc	Calculated data
PP	Producer Prices	4	Algeria	Developing	5539	Producer Price Index (2014-2016 = 100)	945	Meat live weight, cattle	2008	2008	7021	Annual value		61.79	Fc	Calculated data
PP	Producer Prices	4	Algeria	Developing	5539	Producer Price Index (2014-2016 = 100)	945	Meat live weight, cattle	2009	2009	7021	Annual value		76.03	Fc	Calculated data
PP	Producer Prices	4	Algeria	Developing	5539	Producer Price Index (2014-2016 = 100)	945	Meat live weight, cattle	2010	2010	7021	Annual value		79.66	Fc	Calculated data
PP	Producer Prices	4	Algeria	Developing	5539	Producer Price Index (2014-2016 = 100)	945	Meat live weight, cattle	2011	2011	7021	Annual value		87.18	Fc	Calculated data
PP	Producer Prices	4	Algeria	Developing	5539	Producer Price Index (2014-2016 = 100)	945	Meat live weight, cattle	2012	2012	7021	Annual value		99.51	Fc	Calculated data
PP	Producer Prices	4	Algeria	Developing	5539	Producer Price Index (2014-2016 = 100)	945	Meat live weight, cattle	2013	2013	7021	Annual value		109.24	Fc	Calculated data
PP	Producer Prices	4	Algeria	Developing	5539	Producer Price Index (2014-2016 = 100)	945	Meat live weight, cattle	2014	2014	7021	Annual value		105.39	Fc	Calculated data
PP	Producer Prices	4	Algeria	Developing	5539	Producer Price Index (2014-2016 = 100)	945	Meat live weight, cattle	2015	2015	7021	Annual value		100.03	Fc	Calculated data
PP	Producer Prices	4	Algeria	Developing	5539	Producer Price Index (2014-2016 = 100)	945	Meat live weight, cattle	2016	2016	7021	Annual value		94.58	Fc	Calculated data
PP	Producer Prices	4	Algeria	Developing	5539	Producer Price Index (2014-2016 = 100)	945	Meat live weight, cattle	2017	2017	7021	Annual value		99.9	Fc	Calculated data
PP	Producer Prices	4	Algeria	Developing	5539	Producer Price Index (2014-2016 = 100)	945	Meat live weight, cattle	2018	2018	7021	Annual value		125.2	Fc	Calculated data
PP	Producer Prices	8	Antigua and Barbuda	NA	5530	Producer Price (LCU/tonne)	945	Meat live weight, cattle	1998	1998	7021	Annual value	LCU	4312	Fc	Calculated data
PP	Producer Prices	8	Antigua and Barbuda	NA	5530	Producer Price (LCU/tonne)	945	Meat live weight, cattle	1999	1999	7021	Annual value	LCU	4312	Fc	Calculated data
PP	Producer Prices	8	Antigua and Barbuda	NA	5530	Producer Price (LCU/tonne)	945	Meat live weight, cattle	2000	2000	7021	Annual value	LCU	4312	Fc	Calculated data
PP	Producer Prices	8	Antigua and Barbuda	NA	5530	Producer Price (LCU/tonne)	945	Meat live weight, cattle	2001	2001	7021	Annual value	LCU	4312	Fc	Calculated data
PP	Producer Prices	8	Antigua and Barbuda	NA	5530	Producer Price (LCU/tonne)	945	Meat live weight, cattle	2002	2002	7021	Annual value	LCU	5390	Fc	Calculated data
PP	Producer Prices	8	Antigua and Barbuda	NA	5530	Producer Price (LCU/tonne)	945	Meat live weight, cattle	2003	2003	7021	Annual value	LCU	5390	Fc	Calculated data
PP	Producer Prices	8	Antigua and Barbuda	NA	5530	Producer Price (LCU/tonne)	945	Meat live weight, cattle	2004	2004	7021	Annual value	LCU	5390	Fc	Calculated data
PP	Producer Prices	8	Antigua and Barbuda	NA	5530	Producer Price (LCU/tonne)	945	Meat live weight, cattle	2005	2005	7021	Annual value	LCU	5390	Fc	Calculated data
PP	Producer Prices	8	Antigua and Barbuda	NA	5530	Producer Price (LCU/tonne)	945	Meat live weight, cattle	2006	2006	7021	Annual value	LCU	5390	Fc	Calculated data
PP	Producer Prices	8	Antigua and Barbuda	NA	5530	Producer Price (LCU/tonne)	945	Meat live weight, cattle	2007	2007	7021	Annual value	LCU	7007	Fc	Calculated data
PP	Producer Prices	8	Antigua and Barbuda	NA	5530	Producer Price (LCU/tonne)	945	Meat live weight, cattle	2008	2008	7021	Annual value	LCU	7007	Fc	Calculated data
PP	Producer Prices	8	Antigua and Barbuda	NA	5531	Producer Price (SLC/tonne)	945	Meat live weight, cattle	1998	1998	7021	Annual value	SLC	4312	Fc	Calculated data
PP	Producer Prices	8	Antigua and Barbuda	NA	5531	Producer Price (SLC/tonne)	945	Meat live weight, cattle	1999	1999	7021	Annual value	SLC	4312	Fc	Calculated data
PP	Producer Prices	8	Antigua and Barbuda	NA	5531	Producer Price (SLC/tonne)	945	Meat live weight, cattle	2000	2000	7021	Annual value	SLC	4312	Fc	Calculated data
PP	Producer Prices	8	Antigua and Barbuda	NA	5531	Producer Price (SLC/tonne)	945	Meat live weight, cattle	2001	2001	7021	Annual value	SLC	4312	Fc	Calculated data
PP	Producer Prices	8	Antigua and Barbuda	NA	5531	Producer Price (SLC/tonne)	945	Meat live weight, cattle	2002	2002	7021	Annual value	SLC	5390	Fc	Calculated data
PP	Producer Prices	8	Antigua and Barbuda	NA	5531	Producer Price (SLC/tonne)	945	Meat live weight, cattle	2003	2003	7021	Annual value	SLC	5390	Fc	Calculated data
PP	Producer Prices	8	Antigua and Barbuda	NA	5531	Producer Price (SLC/tonne)	945	Meat live weight, cattle	2004	2004	7021	Annual value	SLC	5390	Fc	Calculated data
PP	Producer Prices	8	Antigua and Barbuda	NA	5531	Producer Price (SLC/tonne)	945	Meat live weight, cattle	2005	2005	7021	Annual value	SLC	5390	Fc	Calculated data
PP	Producer Prices	8	Antigua and Barbuda	NA	5531	Producer Price (SLC/tonne)	945	Meat live weight, cattle	2006	2006	7021	Annual value	SLC	5390	Fc	Calculated data
PP	Producer Prices	8	Antigua and Barbuda	NA	5531	Producer Price (SLC/tonne)	945	Meat live weight, cattle	2007	2007	7021	Annual value	SLC	7007	Fc	Calculated data
PP	Producer Prices	8	Antigua and Barbuda	NA	5531	Producer Price (SLC/tonne)	945	Meat live weight, cattle	2008	2008	7021	Annual value	SLC	7007	Fc	Calculated data
PP	Producer Prices	8	Antigua and Barbuda	NA	5532	Producer Price (USD/tonne)	945	Meat live weight, cattle	1998	1998	7021	Annual value	USD	1597	Fc	Calculated data
PP	Producer Prices	8	Antigua and Barbuda	NA	5532	Producer Price (USD/tonne)	945	Meat live weight, cattle	1999	1999	7021	Annual value	USD	1597	Fc	Calculated data
PP	Producer Prices	8	Antigua and Barbuda	NA	5532	Producer Price (USD/tonne)	945	Meat live weight, cattle	2000	2000	7021	Annual value	USD	1597	Fc	Calculated data
PP	Producer Prices	8	Antigua and Barbuda	NA	5532	Producer Price (USD/tonne)	945	Meat live weight, cattle	2001	2001	7021	Annual value	USD	1597	Fc	Calculated data
PP	Producer Prices	8	Antigua and Barbuda	NA	5532	Producer Price (USD/tonne)	945	Meat live weight, cattle	2002	2002	7021	Annual value	USD	1996.3	Fc	Calculated data
PP	Producer Prices	8	Antigua and Barbuda	NA	5532	Producer Price (USD/tonne)	945	Meat live weight, cattle	2003	2003	7021	Annual value	USD	1996.3	Fc	Calculated data
PP	Producer Prices	8	Antigua and Barbuda	NA	5532	Producer Price (USD/tonne)	945	Meat live weight, cattle	2004	2004	7021	Annual value	USD	1996.3	Fc	Calculated data
PP	Producer Prices	8	Antigua and Barbuda	NA	5532	Producer Price (USD/tonne)	945	Meat live weight, cattle	2005	2005	7021	Annual value	USD	1996.3	Fc	Calculated data
PP	Producer Prices	8	Antigua and Barbuda	NA	5532	Producer Price (USD/tonne)	945	Meat live weight, cattle	2006	2006	7021	Annual value	USD	1996.3	Fc	Calculated data
PP	Producer Prices	8	Antigua and Barbuda	NA	5532	Producer Price (USD/tonne)	945	Meat live weight, cattle	2007	2007	7021	Annual value	USD	2595.2	Fc	Calculated data
PP	Producer Prices	8	Antigua and Barbuda	NA	5532	Producer Price (USD/tonne)	945	Meat live weight, cattle	2008	2008	7021	Annual value	USD	2595.2	Fc	Calculated data
PP	Producer Prices	8	Antigua and Barbuda	NA	5539	Producer Price Index (2014-2016 = 100)	945	Meat live weight, cattle	1996	1996	7021	Annual value		39.9	Fc	Calculated data
PP	Producer Prices	8	Antigua and Barbuda	NA	5539	Producer Price Index (2014-2016 = 100)	945	Meat live weight, cattle	1997	1997	7021	Annual value		40.77	Fc	Calculated data
PP	Producer Prices	8	Antigua and Barbuda	NA	5539	Producer Price Index (2014-2016 = 100)	945	Meat live weight, cattle	1998	1998	7021	Annual value		41.75	Fc	Calculated data
PP	Producer Prices	8	Antigua and Barbuda	NA	5539	Producer Price Index (2014-2016 = 100)	945	Meat live weight, cattle	1999	1999	7021	Annual value		41.75	Fc	Calculated data
PP	Producer Prices	8	Antigua and Barbuda	NA	5539	Producer Price Index (2014-2016 = 100)	945	Meat live weight, cattle	2000	2000	7021	Annual value		41.75	Fc	Calculated data
PP	Producer Prices	8	Antigua and Barbuda	NA	5539	Producer Price Index (2014-2016 = 100)	945	Meat live weight, cattle	2001	2001	7021	Annual value		41.75	Fc	Calculated data
PP	Producer Prices	8	Antigua and Barbuda	NA	5539	Producer Price Index (2014-2016 = 100)	945	Meat live weight, cattle	2002	2002	7021	Annual value		52.19	Fc	Calculated data
PP	Producer Prices	8	Antigua and Barbuda	NA	5539	Producer Price Index (2014-2016 = 100)	945	Meat live weight, cattle	2003	2003	7021	Annual value		52.19	Fc	Calculated data
PP	Producer Prices	8	Antigua and Barbuda	NA	5539	Producer Price Index (2014-2016 = 100)	945	Meat live weight, cattle	2004	2004	7021	Annual value		52.19	Fc	Calculated data
PP	Producer Prices	8	Antigua and Barbuda	NA	5539	Producer Price Index (2014-2016 = 100)	945	Meat live weight, cattle	2005	2005	7021	Annual value		52.19	Fc	Calculated data
PP	Producer Prices	8	Antigua and Barbuda	NA	5539	Producer Price Index (2014-2016 = 100)	945	Meat live weight, cattle	2006	2006	7021	Annual value		52.19	Fc	Calculated data
PP	Producer Prices	8	Antigua and Barbuda	NA	5539	Producer Price Index (2014-2016 = 100)	945	Meat live weight, cattle	2007	2007	7021	Annual value		67.85	Fc	Calculated data
PP	Producer Prices	8	Antigua and Barbuda	NA	5539	Producer Price Index (2014-2016 = 100)	945	Meat live weight, cattle	2008	2008	7021	Annual value		67.85	Fc	Calculated data
PP	Producer Prices	8	Antigua and Barbuda	NA	5539	Producer Price Index (2014-2016 = 100)	945	Meat live weight, cattle	2009	2009	7021	Annual value		68.23	Fc	Calculated data
PP	Producer Prices	8	Antigua and Barbuda	NA	5539	Producer Price Index (2014-2016 = 100)	945	Meat live weight, cattle	2010	2010	7021	Annual value		68.68	Fc	Calculated data
PP	Producer Prices	8	Antigua and Barbuda	NA	5539	Producer Price Index (2014-2016 = 100)	945	Meat live weight, cattle	2011	2011	7021	Annual value		70.91	Fc	Calculated data
PP	Producer Prices	8	Antigua and Barbuda	NA	5539	Producer Price Index (2014-2016 = 100)	945	Meat live weight, cattle	2012	2012	7021	Annual value		71.73	Fc	Calculated data
PP	Producer Prices	8	Antigua and Barbuda	NA	5539	Producer Price Index (2014-2016 = 100)	945	Meat live weight, cattle	2013	2013	7021	Annual value		71.09	Fc	Calculated data
PP	Producer Prices	8	Antigua and Barbuda	NA	5539	Producer Price Index (2014-2016 = 100)	945	Meat live weight, cattle	2014	2014	7021	Annual value		73.5	Fc	Calculated data
PP	Producer Prices	8	Antigua and Barbuda	NA	5539	Producer Price Index (2014-2016 = 100)	945	Meat live weight, cattle	2015	2015	7021	Annual value		74.56	Fc	Calculated data
PP	Producer Prices	8	Antigua and Barbuda	NA	5539	Producer Price Index (2014-2016 = 100)	945	Meat live weight, cattle	2016	2016	7021	Annual value		151.94	Fc	Calculated data
PP	Producer Prices	8	Antigua and Barbuda	NA	5539	Producer Price Index (2014-2016 = 100)	945	Meat live weight, cattle	2017	2017	7021	Annual value		174.83	Fc	Calculated data
PP	Producer Prices	8	Antigua and Barbuda	NA	5539	Producer Price Index (2014-2016 = 100)	945	Meat live weight, cattle	2018	2018	7021	Annual value		178.7	Fc	Calculated data
PP	Producer Prices	9	Argentina	Developing	5530	Producer Price (LCU/tonne)	945	Meat live weight, cattle	1991	1991	7021	Annual value	LCU	7045320		Official data
PP	Producer Prices	9	Argentina	Developing	5530	Producer Price (LCU/tonne)	945	Meat live weight, cattle	1992	1992	7021	Annual value	LCU	886		Official data
PP	Producer Prices	9	Argentina	Developing	5530	Producer Price (LCU/tonne)	945	Meat live weight, cattle	1993	1993	7021	Annual value	LCU	773		Official data
PP	Producer Prices	9	Argentina	Developing	5530	Producer Price (LCU/tonne)	945	Meat live weight, cattle	1994	1994	7021	Annual value	LCU	754		Official data
PP	Producer Prices	9	Argentina	Developing	5530	Producer Price (LCU/tonne)	945	Meat live weight, cattle	1995	1995	7021	Annual value	LCU	763		Official data
PP	Producer Prices	9	Argentina	Developing	5530	Producer Price (LCU/tonne)	945	Meat live weight, cattle	1996	1996	7021	Annual value	LCU	812		Official data
PP	Producer Prices	9	Argentina	Developing	5530	Producer Price (LCU/tonne)	945	Meat live weight, cattle	1997	1997	7021	Annual value	LCU	910		Official data
PP	Producer Prices	9	Argentina	Developing	5530	Producer Price (LCU/tonne)	945	Meat live weight, cattle	1998	1998	7021	Annual value	LCU	1056		Official data
PP	Producer Prices	9	Argentina	Developing	5530	Producer Price (LCU/tonne)	945	Meat live weight, cattle	1999	1999	7021	Annual value	LCU	794		Official data
PP	Producer Prices	9	Argentina	Developing	5530	Producer Price (LCU/tonne)	945	Meat live weight, cattle	2000	2000	7021	Annual value	LCU	868		Official data
PP	Producer Prices	9	Argentina	Developing	5530	Producer Price (LCU/tonne)	945	Meat live weight, cattle	2001	2001	7021	Annual value	LCU	766		Official data
PP	Producer Prices	9	Argentina	Developing	5530	Producer Price (LCU/tonne)	945	Meat live weight, cattle	2002	2002	7021	Annual value	LCU	1520		Official data
PP	Producer Prices	9	Argentina	Developing	5530	Producer Price (LCU/tonne)	945	Meat live weight, cattle	2003	2003	7021	Annual value	LCU	1902		Official data
PP	Producer Prices	9	Argentina	Developing	5530	Producer Price (LCU/tonne)	945	Meat live weight, cattle	2004	2004	7021	Annual value	LCU	1912		Official data
PP	Producer Prices	9	Argentina	Developing	5530	Producer Price (LCU/tonne)	945	Meat live weight, cattle	2005	2005	7021	Annual value	LCU	2211		Official data
PP	Producer Prices	9	Argentina	Developing	5530	Producer Price (LCU/tonne)	945	Meat live weight, cattle	2006	2006	7021	Annual value	LCU	2148.1		Official data
PP	Producer Prices	9	Argentina	Developing	5530	Producer Price (LCU/tonne)	945	Meat live weight, cattle	2007	2007	7021	Annual value	LCU	2267.8		Official data
PP	Producer Prices	9	Argentina	Developing	5530	Producer Price (LCU/tonne)	945	Meat live weight, cattle	2008	2008	7021	Annual value	LCU	2572.9		Official data
PP	Producer Prices	9	Argentina	Developing	5530	Producer Price (LCU/tonne)	945	Meat live weight, cattle	2009	2009	7021	Annual value	LCU	2748.7		Official data
PP	Producer Prices	9	Argentina	Developing	5530	Producer Price (LCU/tonne)	945	Meat live weight, cattle	2010	2010	7021	Annual value	LCU	5752.3		Official data
PP	Producer Prices	9	Argentina	Developing	5530	Producer Price (LCU/tonne)	945	Meat live weight, cattle	2010	2010	7001	January	LCU	3841		Official data
PP	Producer Prices	9	Argentina	Developing	5530	Producer Price (LCU/tonne)	945	Meat live weight, cattle	2010	2010	7002	February	LCU	4794		Official data
PP	Producer Prices	9	Argentina	Developing	5530	Producer Price (LCU/tonne)	945	Meat live weight, cattle	2010	2010	7003	March	LCU	4947		Official data
PP	Producer Prices	9	Argentina	Developing	5530	Producer Price (LCU/tonne)	945	Meat live weight, cattle	2010	2010	7004	April	LCU	5282		Official data
PP	Producer Prices	9	Argentina	Developing	5530	Producer Price (LCU/tonne)	945	Meat live weight, cattle	2010	2010	7005	May	LCU	5323		Official data
PP	Producer Prices	9	Argentina	Developing	5530	Producer Price (LCU/tonne)	945	Meat live weight, cattle	2010	2010	7006	June	LCU	5494		Official data
PP	Producer Prices	9	Argentina	Developing	5530	Producer Price (LCU/tonne)	945	Meat live weight, cattle	2010	2010	7007	July	LCU	5504		Official data
PP	Producer Prices	9	Argentina	Developing	5530	Producer Price (LCU/tonne)	945	Meat live weight, cattle	2010	2010	7008	August	LCU	5579		Official data
PP	Producer Prices	9	Argentina	Developing	5530	Producer Price (LCU/tonne)	945	Meat live weight, cattle	2010	2010	7009	September	LCU	6262		Official data
PP	Producer Prices	9	Argentina	Developing	5530	Producer Price (LCU/tonne)	945	Meat live weight, cattle	2010	2010	7010	October	LCU	7246		Official data
PP	Producer Prices	9	Argentina	Developing	5530	Producer Price (LCU/tonne)	945	Meat live weight, cattle	2010	2010	7011	November	LCU	7681		Official data
PP	Producer Prices	9	Argentina	Developing	5530	Producer Price (LCU/tonne)	945	Meat live weight, cattle	2010	2010	7012	December	LCU	7289		Official data
PP	Producer Prices	9	Argentina	Developing	5530	Producer Price (LCU/tonne)	945	Meat live weight, cattle	2011	2011	7021	Annual value	LCU	7746.8		Official data
PP	Producer Prices	9	Argentina	Developing	5530	Producer Price (LCU/tonne)	945	Meat live weight, cattle	2011	2011	7001	January	LCU	7052		Official data
PP	Producer Prices	9	Argentina	Developing	5530	Producer Price (LCU/tonne)	945	Meat live weight, cattle	2011	2011	7002	February	LCU	7424		Official data
PP	Producer Prices	9	Argentina	Developing	5530	Producer Price (LCU/tonne)	945	Meat live weight, cattle	2011	2011	7003	March	LCU	7852		Official data
PP	Producer Prices	9	Argentina	Developing	5530	Producer Price (LCU/tonne)	945	Meat live weight, cattle	2011	2011	7004	April	LCU	7374		Official data
PP	Producer Prices	9	Argentina	Developing	5530	Producer Price (LCU/tonne)	945	Meat live weight, cattle	2011	2011	7005	May	LCU	7081		Official data
PP	Producer Prices	9	Argentina	Developing	5530	Producer Price (LCU/tonne)	945	Meat live weight, cattle	2011	2011	7006	June	LCU	7475		Official data
PP	Producer Prices	9	Argentina	Developing	5530	Producer Price (LCU/tonne)	945	Meat live weight, cattle	2011	2011	7007	July	LCU	7683		Official data
PP	Producer Prices	9	Argentina	Developing	5530	Producer Price (LCU/tonne)	945	Meat live weight, cattle	2011	2011	7008	August	LCU	8052		Official data
PP	Producer Prices	9	Argentina	Developing	5530	Producer Price (LCU/tonne)	945	Meat live weight, cattle	2011	2011	7009	September	LCU	8166		Official data
PP	Producer Prices	9	Argentina	Developing	5530	Producer Price (LCU/tonne)	945	Meat live weight, cattle	2011	2011	7010	October	LCU	8365		Official data
PP	Producer Prices	9	Argentina	Developing	5530	Producer Price (LCU/tonne)	945	Meat live weight, cattle	2011	2011	7011	November	LCU	8213		Official data
PP	Producer Prices	9	Argentina	Developing	5530	Producer Price (LCU/tonne)	945	Meat live weight, cattle	2011	2011	7012	December	LCU	7747		Official data
PP	Producer Prices	9	Argentina	Developing	5530	Producer Price (LCU/tonne)	945	Meat live weight, cattle	2012	2012	7021	Annual value	LCU	8044.6		Official data
PP	Producer Prices	9	Argentina	Developing	5530	Producer Price (LCU/tonne)	945	Meat live weight, cattle	2012	2012	7001	January	LCU	7514		Official data
PP	Producer Prices	9	Argentina	Developing	5530	Producer Price (LCU/tonne)	945	Meat live weight, cattle	2012	2012	7002	February	LCU	8335		Official data
PP	Producer Prices	9	Argentina	Developing	5530	Producer Price (LCU/tonne)	945	Meat live weight, cattle	2012	2012	7003	March	LCU	8976		Official data
PP	Producer Prices	9	Argentina	Developing	5530	Producer Price (LCU/tonne)	945	Meat live weight, cattle	2012	2012	7004	April	LCU	8441		Official data
PP	Producer Prices	9	Argentina	Developing	5530	Producer Price (LCU/tonne)	945	Meat live weight, cattle	2012	2012	7005	May	LCU	8507		Official data
PP	Producer Prices	9	Argentina	Developing	5530	Producer Price (LCU/tonne)	945	Meat live weight, cattle	2012	2012	7006	June	LCU	8173		Official data
PP	Producer Prices	9	Argentina	Developing	5530	Producer Price (LCU/tonne)	945	Meat live weight, cattle	2012	2012	7007	July	LCU	7515		Official data
PP	Producer Prices	9	Argentina	Developing	5530	Producer Price (LCU/tonne)	945	Meat live weight, cattle	2012	2012	7008	August	LCU	7866		Official data
PP	Producer Prices	9	Argentina	Developing	5530	Producer Price (LCU/tonne)	945	Meat live weight, cattle	2012	2012	7009	September	LCU	7833		Official data
PP	Producer Prices	9	Argentina	Developing	5530	Producer Price (LCU/tonne)	945	Meat live weight, cattle	2012	2012	7010	October	LCU	7948		Official data
PP	Producer Prices	9	Argentina	Developing	5530	Producer Price (LCU/tonne)	945	Meat live weight, cattle	2012	2012	7011	November	LCU	7604		Official data
PP	Producer Prices	9	Argentina	Developing	5530	Producer Price (LCU/tonne)	945	Meat live weight, cattle	2012	2012	7012	December	LCU	8045		Official data
PP	Producer Prices	9	Argentina	Developing	5530	Producer Price (LCU/tonne)	945	Meat live weight, cattle	2013	2013	7021	Annual value	LCU	8935.5		Official data
PP	Producer Prices	9	Argentina	Developing	5530	Producer Price (LCU/tonne)	945	Meat live weight, cattle	2013	2013	7001	January	LCU	8265		Official data
PP	Producer Prices	9	Argentina	Developing	5530	Producer Price (LCU/tonne)	945	Meat live weight, cattle	2013	2013	7002	February	LCU	9074		Official data
PP	Producer Prices	9	Argentina	Developing	5530	Producer Price (LCU/tonne)	945	Meat live weight, cattle	2013	2013	7003	March	LCU	8665		Official data
PP	Producer Prices	9	Argentina	Developing	5530	Producer Price (LCU/tonne)	945	Meat live weight, cattle	2013	2013	7004	April	LCU	8435		Official data
PP	Producer Prices	9	Argentina	Developing	5530	Producer Price (LCU/tonne)	945	Meat live weight, cattle	2013	2013	7005	May	LCU	8242		Official data
PP	Producer Prices	9	Argentina	Developing	5530	Producer Price (LCU/tonne)	945	Meat live weight, cattle	2013	2013	7006	June	LCU	8234		Official data
PP	Producer Prices	9	Argentina	Developing	5530	Producer Price (LCU/tonne)	945	Meat live weight, cattle	2013	2013	7007	July	LCU	8172		Official data
PP	Producer Prices	9	Argentina	Developing	5530	Producer Price (LCU/tonne)	945	Meat live weight, cattle	2013	2013	7008	August	LCU	8601		Official data
PP	Producer Prices	9	Argentina	Developing	5530	Producer Price (LCU/tonne)	945	Meat live weight, cattle	2013	2013	7009	September	LCU	8718		Official data
PP	Producer Prices	9	Argentina	Developing	5530	Producer Price (LCU/tonne)	945	Meat live weight, cattle	2013	2013	7010	October	LCU	9260		Official data
PP	Producer Prices	9	Argentina	Developing	5530	Producer Price (LCU/tonne)	945	Meat live weight, cattle	2013	2013	7011	November	LCU	10584		Official data
PP	Producer Prices	9	Argentina	Developing	5530	Producer Price (LCU/tonne)	945	Meat live weight, cattle	2013	2013	7012	December	LCU	10668		Official data
PP	Producer Prices	9	Argentina	Developing	5530	Producer Price (LCU/tonne)	945	Meat live weight, cattle	2014	2014	7021	Annual value	LCU	13551.8		Official data
PP	Producer Prices	9	Argentina	Developing	5530	Producer Price (LCU/tonne)	945	Meat live weight, cattle	2014	2014	7001	January	LCU	11348		Official data
PP	Producer Prices	9	Argentina	Developing	5530	Producer Price (LCU/tonne)	945	Meat live weight, cattle	2015	2015	7021	Annual value	LCU	17874		Official data
PP	Producer Prices	9	Argentina	Developing	5530	Producer Price (LCU/tonne)	945	Meat live weight, cattle	2016	2016	7021	Annual value	LCU	26391.5		Official data
PP	Producer Prices	9	Argentina	Developing	5530	Producer Price (LCU/tonne)	945	Meat live weight, cattle	2017	2017	7021	Annual value	LCU	26925.5		Official data
PP	Producer Prices	9	Argentina	Developing	5530	Producer Price (LCU/tonne)	945	Meat live weight, cattle	2017	2017	7001	January	LCU	24663		Official data
PP	Producer Prices	9	Argentina	Developing	5530	Producer Price (LCU/tonne)	945	Meat live weight, cattle	2017	2017	7002	February	LCU	26683		Official data
PP	Producer Prices	9	Argentina	Developing	5530	Producer Price (LCU/tonne)	945	Meat live weight, cattle	2017	2017	7003	March	LCU	28826		Official data
PP	Producer Prices	9	Argentina	Developing	5530	Producer Price (LCU/tonne)	945	Meat live weight, cattle	2017	2017	7004	April	LCU	29767		Official data
PP	Producer Prices	9	Argentina	Developing	5530	Producer Price (LCU/tonne)	945	Meat live weight, cattle	2017	2017	7005	May	LCU	29210		Official data
PP	Producer Prices	9	Argentina	Developing	5530	Producer Price (LCU/tonne)	945	Meat live weight, cattle	2017	2017	7006	June	LCU	29951		Official data
PP	Producer Prices	9	Argentina	Developing	5530	Producer Price (LCU/tonne)	945	Meat live weight, cattle	2017	2017	7007	July	LCU	30718		Official data
PP	Producer Prices	9	Argentina	Developing	5530	Producer Price (LCU/tonne)	945	Meat live weight, cattle	2017	2017	7008	August	LCU	31667		Official data
PP	Producer Prices	9	Argentina	Developing	5530	Producer Price (LCU/tonne)	945	Meat live weight, cattle	2017	2017	7009	September	LCU	31156		Official data
PP	Producer Prices	9	Argentina	Developing	5530	Producer Price (LCU/tonne)	945	Meat live weight, cattle	2017	2017	7010	October	LCU	30709		Official data
PP	Producer Prices	9	Argentina	Developing	5530	Producer Price (LCU/tonne)	945	Meat live weight, cattle	2017	2017	7011	November	LCU	30518		Official data
PP	Producer Prices	9	Argentina	Developing	5530	Producer Price (LCU/tonne)	945	Meat live weight, cattle	2017	2017	7012	December	LCU	29542		Official data
PP	Producer Prices	9	Argentina	Developing	5530	Producer Price (LCU/tonne)	945	Meat live weight, cattle	2018	2018	7021	Annual value	LCU	34951.3		Official data
PP	Producer Prices	9	Argentina	Developing	5530	Producer Price (LCU/tonne)	945	Meat live weight, cattle	2018	2018	7001	January	LCU	29495		Official data
PP	Producer Prices	9	Argentina	Developing	5530	Producer Price (LCU/tonne)	945	Meat live weight, cattle	2019	2019	7021	Annual value	LCU	57854		Official data
PP	Producer Prices	9	Argentina	Developing	5530	Producer Price (LCU/tonne)	945	Meat live weight, cattle	2019	2019	7001	January	LCU	60171.8		Official data
PP	Producer Prices	9	Argentina	Developing	5530	Producer Price (LCU/tonne)	945	Meat live weight, cattle	2019	2019	7002	February	LCU	66246.3		Official data
PP	Producer Prices	9	Argentina	Developing	5530	Producer Price (LCU/tonne)	945	Meat live weight, cattle	2019	2019	7003	March	LCU	59666.8		Official data
PP	Producer Prices	9	Argentina	Developing	5530	Producer Price (LCU/tonne)	945	Meat live weight, cattle	2019	2019	7004	April	LCU	55252.8		Official data
PP	Producer Prices	9	Argentina	Developing	5530	Producer Price (LCU/tonne)	945	Meat live weight, cattle	2019	2019	7005	May	LCU	52915.1		Official data
PP	Producer Prices	9	Argentina	Developing	5530	Producer Price (LCU/tonne)	945	Meat live weight, cattle	2019	2019	7006	June	LCU	57199.9		Official data
PP	Producer Prices	9	Argentina	Developing	5530	Producer Price (LCU/tonne)	945	Meat live weight, cattle	2019	2019	7007	July	LCU	60551.2		Official data
PP	Producer Prices	9	Argentina	Developing	5530	Producer Price (LCU/tonne)	945	Meat live weight, cattle	2019	2019	7008	August	LCU	55504.2		Official data
PP	Producer Prices	9	Argentina	Developing	5530	Producer Price (LCU/tonne)	945	Meat live weight, cattle	2019	2019	7009	September	LCU	52223.8		Official data
PP	Producer Prices	9	Argentina	Developing	5530	Producer Price (LCU/tonne)	945	Meat live weight, cattle	2019	2019	7010	October	LCU	54232.9		Official data
PP	Producer Prices	9	Argentina	Developing	5530	Producer Price (LCU/tonne)	945	Meat live weight, cattle	2019	2019	7011	November	LCU	57979.2		Official data
PP	Producer Prices	9	Argentina	Developing	5530	Producer Price (LCU/tonne)	945	Meat live weight, cattle	2019	2019	7012	December	LCU	62309.2		Official data
PP	Producer Prices	9	Argentina	Developing	5531	Producer Price (SLC/tonne)	945	Meat live weight, cattle	1991	1991	7021	Annual value	SLC	704.5		Official data
PP	Producer Prices	9	Argentina	Developing	5531	Producer Price (SLC/tonne)	945	Meat live weight, cattle	1992	1992	7021	Annual value	SLC	886		Official data
PP	Producer Prices	9	Argentina	Developing	5531	Producer Price (SLC/tonne)	945	Meat live weight, cattle	1993	1993	7021	Annual value	SLC	773		Official data
PP	Producer Prices	9	Argentina	Developing	5531	Producer Price (SLC/tonne)	945	Meat live weight, cattle	1994	1994	7021	Annual value	SLC	754		Official data
PP	Producer Prices	9	Argentina	Developing	5531	Producer Price (SLC/tonne)	945	Meat live weight, cattle	1995	1995	7021	Annual value	SLC	763		Official data
PP	Producer Prices	9	Argentina	Developing	5531	Producer Price (SLC/tonne)	945	Meat live weight, cattle	1996	1996	7021	Annual value	SLC	812		Official data
PP	Producer Prices	9	Argentina	Developing	5531	Producer Price (SLC/tonne)	945	Meat live weight, cattle	1997	1997	7021	Annual value	SLC	910		Official data
PP	Producer Prices	9	Argentina	Developing	5531	Producer Price (SLC/tonne)	945	Meat live weight, cattle	1998	1998	7021	Annual value	SLC	1056		Official data
PP	Producer Prices	9	Argentina	Developing	5531	Producer Price (SLC/tonne)	945	Meat live weight, cattle	1999	1999	7021	Annual value	SLC	794		Official data
PP	Producer Prices	9	Argentina	Developing	5531	Producer Price (SLC/tonne)	945	Meat live weight, cattle	2000	2000	7021	Annual value	SLC	868		Official data
PP	Producer Prices	9	Argentina	Developing	5531	Producer Price (SLC/tonne)	945	Meat live weight, cattle	2001	2001	7021	Annual value	SLC	766		Official data
PP	Producer Prices	9	Argentina	Developing	5531	Producer Price (SLC/tonne)	945	Meat live weight, cattle	2002	2002	7021	Annual value	SLC	1520		Official data
PP	Producer Prices	9	Argentina	Developing	5531	Producer Price (SLC/tonne)	945	Meat live weight, cattle	2003	2003	7021	Annual value	SLC	1902		Official data
PP	Producer Prices	9	Argentina	Developing	5531	Producer Price (SLC/tonne)	945	Meat live weight, cattle	2004	2004	7021	Annual value	SLC	1912		Official data
PP	Producer Prices	9	Argentina	Developing	5531	Producer Price (SLC/tonne)	945	Meat live weight, cattle	2005	2005	7021	Annual value	SLC	2211		Official data
PP	Producer Prices	9	Argentina	Developing	5531	Producer Price (SLC/tonne)	945	Meat live weight, cattle	2006	2006	7021	Annual value	SLC	2148.1		Official data
PP	Producer Prices	9	Argentina	Developing	5531	Producer Price (SLC/tonne)	945	Meat live weight, cattle	2007	2007	7021	Annual value	SLC	2267.8		Official data
PP	Producer Prices	9	Argentina	Developing	5531	Producer Price (SLC/tonne)	945	Meat live weight, cattle	2008	2008	7021	Annual value	SLC	2572.9		Official data
PP	Producer Prices	9	Argentina	Developing	5531	Producer Price (SLC/tonne)	945	Meat live weight, cattle	2009	2009	7021	Annual value	SLC	2748.7		Official data
PP	Producer Prices	9	Argentina	Developing	5531	Producer Price (SLC/tonne)	945	Meat live weight, cattle	2010	2010	7021	Annual value	SLC	5752.3		Official data
PP	Producer Prices	9	Argentina	Developing	5531	Producer Price (SLC/tonne)	945	Meat live weight, cattle	2011	2011	7021	Annual value	SLC	7746.8		Official data
PP	Producer Prices	9	Argentina	Developing	5531	Producer Price (SLC/tonne)	945	Meat live weight, cattle	2012	2012	7021	Annual value	SLC	8044.6		Official data
PP	Producer Prices	9	Argentina	Developing	5531	Producer Price (SLC/tonne)	945	Meat live weight, cattle	2013	2013	7021	Annual value	SLC	8935.5		Official data
PP	Producer Prices	9	Argentina	Developing	5531	Producer Price (SLC/tonne)	945	Meat live weight, cattle	2014	2014	7021	Annual value	SLC	13551.8		Official data
PP	Producer Prices	9	Argentina	Developing	5531	Producer Price (SLC/tonne)	945	Meat live weight, cattle	2015	2015	7021	Annual value	SLC	17874		Official data
PP	Producer Prices	9	Argentina	Developing	5531	Producer Price (SLC/tonne)	945	Meat live weight, cattle	2016	2016	7021	Annual value	SLC	26391.5		Official data
PP	Producer Prices	9	Argentina	Developing	5531	Producer Price (SLC/tonne)	945	Meat live weight, cattle	2017	2017	7021	Annual value	SLC	26925.5		Official data
PP	Producer Prices	9	Argentina	Developing	5531	Producer Price (SLC/tonne)	945	Meat live weight, cattle	2018	2018	7021	Annual value	SLC	34951.3		Official data
PP	Producer Prices	9	Argentina	Developing	5531	Producer Price (SLC/tonne)	945	Meat live weight, cattle	2019	2019	7021	Annual value	SLC	57854		Official data
PP	Producer Prices	9	Argentina	Developing	5532	Producer Price (USD/tonne)	945	Meat live weight, cattle	1991	1991	7021	Annual value	USD	738.8		Official data
PP	Producer Prices	9	Argentina	Developing	5532	Producer Price (USD/tonne)	945	Meat live weight, cattle	1992	1992	7021	Annual value	USD	894.4		Official data
PP	Producer Prices	9	Argentina	Developing	5532	Producer Price (USD/tonne)	945	Meat live weight, cattle	1993	1993	7021	Annual value	USD	773.9		Official data
PP	Producer Prices	9	Argentina	Developing	5532	Producer Price (USD/tonne)	945	Meat live weight, cattle	1994	1994	7021	Annual value	USD	754.8		Official data
PP	Producer Prices	9	Argentina	Developing	5532	Producer Price (USD/tonne)	945	Meat live weight, cattle	1995	1995	7021	Annual value	USD	763.2		Official data
PP	Producer Prices	9	Argentina	Developing	5532	Producer Price (USD/tonne)	945	Meat live weight, cattle	1996	1996	7021	Annual value	USD	812.2		Official data
PP	Producer Prices	9	Argentina	Developing	5532	Producer Price (USD/tonne)	945	Meat live weight, cattle	1997	1997	7021	Annual value	USD	910.5		Official data
PP	Producer Prices	9	Argentina	Developing	5532	Producer Price (USD/tonne)	945	Meat live weight, cattle	1998	1998	7021	Annual value	USD	1056.5		Official data
PP	Producer Prices	9	Argentina	Developing	5532	Producer Price (USD/tonne)	945	Meat live weight, cattle	1999	1999	7021	Annual value	USD	794.4		Official data
PP	Producer Prices	9	Argentina	Developing	5532	Producer Price (USD/tonne)	945	Meat live weight, cattle	2000	2000	7021	Annual value	USD	868.4		Official data
PP	Producer Prices	9	Argentina	Developing	5532	Producer Price (USD/tonne)	945	Meat live weight, cattle	2001	2001	7021	Annual value	USD	766.4		Official data
PP	Producer Prices	9	Argentina	Developing	5532	Producer Price (USD/tonne)	945	Meat live weight, cattle	2002	2002	7021	Annual value	USD	496.2		Official data
PP	Producer Prices	9	Argentina	Developing	5532	Producer Price (USD/tonne)	945	Meat live weight, cattle	2003	2003	7021	Annual value	USD	655.7		Official data
PP	Producer Prices	9	Argentina	Developing	5532	Producer Price (USD/tonne)	945	Meat live weight, cattle	2004	2004	7021	Annual value	USD	654.1		Official data
PP	Producer Prices	9	Argentina	Developing	5532	Producer Price (USD/tonne)	945	Meat live weight, cattle	2005	2005	7021	Annual value	USD	761.4		Official data
PP	Producer Prices	9	Argentina	Developing	5532	Producer Price (USD/tonne)	945	Meat live weight, cattle	2006	2006	7021	Annual value	USD	703.3		Official data
PP	Producer Prices	9	Argentina	Developing	5532	Producer Price (USD/tonne)	945	Meat live weight, cattle	2007	2007	7021	Annual value	USD	732.6		Official data
PP	Producer Prices	9	Argentina	Developing	5532	Producer Price (USD/tonne)	945	Meat live weight, cattle	2008	2008	7021	Annual value	USD	818.3		Official data
PP	Producer Prices	9	Argentina	Developing	5532	Producer Price (USD/tonne)	945	Meat live weight, cattle	2009	2009	7021	Annual value	USD	740.9		Official data
PP	Producer Prices	9	Argentina	Developing	5532	Producer Price (USD/tonne)	945	Meat live weight, cattle	2010	2010	7021	Annual value	USD	1476.3		Official data
PP	Producer Prices	9	Argentina	Developing	5532	Producer Price (USD/tonne)	945	Meat live weight, cattle	2011	2011	7021	Annual value	USD	1884.8		Official data
PP	Producer Prices	9	Argentina	Developing	5532	Producer Price (USD/tonne)	945	Meat live weight, cattle	2012	2012	7021	Annual value	USD	1773.2		Official data
PP	Producer Prices	9	Argentina	Developing	5532	Producer Price (USD/tonne)	945	Meat live weight, cattle	2013	2013	7021	Annual value	USD	1636.7		Official data
PP	Producer Prices	9	Argentina	Developing	5532	Producer Price (USD/tonne)	945	Meat live weight, cattle	2014	2014	7021	Annual value	USD	1678.2		Official data
PP	Producer Prices	9	Argentina	Developing	5532	Producer Price (USD/tonne)	945	Meat live weight, cattle	2015	2015	7021	Annual value	USD	1935.8		Official data
PP	Producer Prices	9	Argentina	Developing	5532	Producer Price (USD/tonne)	945	Meat live weight, cattle	2016	2016	7021	Annual value	USD	1788.3		Official data
PP	Producer Prices	9	Argentina	Developing	5532	Producer Price (USD/tonne)	945	Meat live weight, cattle	2017	2017	7021	Annual value	USD	1625.7		Official data
PP	Producer Prices	9	Argentina	Developing	5532	Producer Price (USD/tonne)	945	Meat live weight, cattle	2018	2018	7021	Annual value	USD	1244		Official data
PP	Producer Prices	9	Argentina	Developing	5532	Producer Price (USD/tonne)	945	Meat live weight, cattle	2019	2019	7021	Annual value	USD	1201.6		Official data
PP	Producer Prices	9	Argentina	Developing	5539	Producer Price Index (2014-2016 = 100)	945	Meat live weight, cattle	1991	1991	7021	Annual value		3.66	Fc	Calculated data
PP	Producer Prices	9	Argentina	Developing	5539	Producer Price Index (2014-2016 = 100)	945	Meat live weight, cattle	1992	1992	7021	Annual value		4.6	Fc	Calculated data
PP	Producer Prices	9	Argentina	Developing	5539	Producer Price Index (2014-2016 = 100)	945	Meat live weight, cattle	1993	1993	7021	Annual value		4.01	Fc	Calculated data
PP	Producer Prices	9	Argentina	Developing	5539	Producer Price Index (2014-2016 = 100)	945	Meat live weight, cattle	1994	1994	7021	Annual value		3.91	Fc	Calculated data
PP	Producer Prices	9	Argentina	Developing	5539	Producer Price Index (2014-2016 = 100)	945	Meat live weight, cattle	1995	1995	7021	Annual value		3.96	Fc	Calculated data
PP	Producer Prices	9	Argentina	Developing	5539	Producer Price Index (2014-2016 = 100)	945	Meat live weight, cattle	1996	1996	7021	Annual value		4.21	Fc	Calculated data
PP	Producer Prices	9	Argentina	Developing	5539	Producer Price Index (2014-2016 = 100)	945	Meat live weight, cattle	1997	1997	7021	Annual value		4.72	Fc	Calculated data
PP	Producer Prices	9	Argentina	Developing	5539	Producer Price Index (2014-2016 = 100)	945	Meat live weight, cattle	1998	1998	7021	Annual value		5.48	Fc	Calculated data
PP	Producer Prices	9	Argentina	Developing	5539	Producer Price Index (2014-2016 = 100)	945	Meat live weight, cattle	1999	1999	7021	Annual value		4.12	Fc	Calculated data
PP	Producer Prices	9	Argentina	Developing	5539	Producer Price Index (2014-2016 = 100)	945	Meat live weight, cattle	2000	2000	7021	Annual value		4.5	Fc	Calculated data
PP	Producer Prices	9	Argentina	Developing	5539	Producer Price Index (2014-2016 = 100)	945	Meat live weight, cattle	2001	2001	7021	Annual value		3.97	Fc	Calculated data
PP	Producer Prices	9	Argentina	Developing	5539	Producer Price Index (2014-2016 = 100)	945	Meat live weight, cattle	2002	2002	7021	Annual value		7.89	Fc	Calculated data
PP	Producer Prices	9	Argentina	Developing	5539	Producer Price Index (2014-2016 = 100)	945	Meat live weight, cattle	2003	2003	7021	Annual value		9.87	Fc	Calculated data
PP	Producer Prices	9	Argentina	Developing	5539	Producer Price Index (2014-2016 = 100)	945	Meat live weight, cattle	2004	2004	7021	Annual value		9.92	Fc	Calculated data
PP	Producer Prices	9	Argentina	Developing	5539	Producer Price Index (2014-2016 = 100)	945	Meat live weight, cattle	2005	2005	7021	Annual value		11.47	Fc	Calculated data
PP	Producer Prices	9	Argentina	Developing	5539	Producer Price Index (2014-2016 = 100)	945	Meat live weight, cattle	2006	2006	7021	Annual value		11.15	Fc	Calculated data
PP	Producer Prices	9	Argentina	Developing	5539	Producer Price Index (2014-2016 = 100)	945	Meat live weight, cattle	2007	2007	7021	Annual value		11.77	Fc	Calculated data
PP	Producer Prices	9	Argentina	Developing	5539	Producer Price Index (2014-2016 = 100)	945	Meat live weight, cattle	2008	2008	7021	Annual value		13.35	Fc	Calculated data
PP	Producer Prices	9	Argentina	Developing	5539	Producer Price Index (2014-2016 = 100)	945	Meat live weight, cattle	2009	2009	7021	Annual value		14.26	Fc	Calculated data
PP	Producer Prices	9	Argentina	Developing	5539	Producer Price Index (2014-2016 = 100)	945	Meat live weight, cattle	2010	2010	7021	Annual value		29.85	Fc	Calculated data
PP	Producer Prices	9	Argentina	Developing	5539	Producer Price Index (2014-2016 = 100)	945	Meat live weight, cattle	2011	2011	7021	Annual value		40.2	Fc	Calculated data
PP	Producer Prices	9	Argentina	Developing	5539	Producer Price Index (2014-2016 = 100)	945	Meat live weight, cattle	2012	2012	7021	Annual value		41.74	Fc	Calculated data
PP	Producer Prices	9	Argentina	Developing	5539	Producer Price Index (2014-2016 = 100)	945	Meat live weight, cattle	2013	2013	7021	Annual value		46.36	Fc	Calculated data
PP	Producer Prices	9	Argentina	Developing	5539	Producer Price Index (2014-2016 = 100)	945	Meat live weight, cattle	2014	2014	7021	Annual value		70.32	Fc	Calculated data
PP	Producer Prices	9	Argentina	Developing	5539	Producer Price Index (2014-2016 = 100)	945	Meat live weight, cattle	2015	2015	7021	Annual value		92.74	Fc	Calculated data
PP	Producer Prices	9	Argentina	Developing	5539	Producer Price Index (2014-2016 = 100)	945	Meat live weight, cattle	2016	2016	7021	Annual value		136.94	Fc	Calculated data
PP	Producer Prices	9	Argentina	Developing	5539	Producer Price Index (2014-2016 = 100)	945	Meat live weight, cattle	2017	2017	7021	Annual value		152.97	Fc	Calculated data
PP	Producer Prices	9	Argentina	Developing	5539	Producer Price Index (2014-2016 = 100)	945	Meat live weight, cattle	2018	2018	7021	Annual value		161.15	Fc	Calculated data
PP	Producer Prices	1	Armenia	Transition	5530	Producer Price (LCU/tonne)	945	Meat live weight, cattle	1997	1997	7021	Annual value	LCU	513656		Official data
PP	Producer Prices	1	Armenia	Transition	5530	Producer Price (LCU/tonne)	945	Meat live weight, cattle	1998	1998	7021	Annual value	LCU	560164		Official data
PP	Producer Prices	1	Armenia	Transition	5530	Producer Price (LCU/tonne)	945	Meat live weight, cattle	1999	1999	7021	Annual value	LCU	431420		Official data
PP	Producer Prices	1	Armenia	Transition	5530	Producer Price (LCU/tonne)	945	Meat live weight, cattle	2000	2000	7021	Annual value	LCU	356156		Official data
PP	Producer Prices	1	Armenia	Transition	5530	Producer Price (LCU/tonne)	945	Meat live weight, cattle	2001	2001	7021	Annual value	LCU	441012		Official data
PP	Producer Prices	1	Armenia	Transition	5530	Producer Price (LCU/tonne)	945	Meat live weight, cattle	2002	2002	7021	Annual value	LCU	486956		Official data
PP	Producer Prices	1	Armenia	Transition	5530	Producer Price (LCU/tonne)	945	Meat live weight, cattle	2003	2003	7021	Annual value	LCU	525832		Official data
PP	Producer Prices	1	Armenia	Transition	5530	Producer Price (LCU/tonne)	945	Meat live weight, cattle	2004	2004	7021	Annual value	LCU	548380		Official data
PP	Producer Prices	1	Armenia	Transition	5530	Producer Price (LCU/tonne)	945	Meat live weight, cattle	2005	2005	7021	Annual value	LCU	589244		Official data
PP	Producer Prices	1	Armenia	Transition	5530	Producer Price (LCU/tonne)	945	Meat live weight, cattle	2006	2006	7021	Annual value	LCU	617172		Official data
PP	Producer Prices	1	Armenia	Transition	5530	Producer Price (LCU/tonne)	945	Meat live weight, cattle	2007	2007	7021	Annual value	LCU	658468		Official data
PP	Producer Prices	1	Armenia	Transition	5530	Producer Price (LCU/tonne)	945	Meat live weight, cattle	2008	2008	7021	Annual value	LCU	687266		Official data
PP	Producer Prices	1	Armenia	Transition	5530	Producer Price (LCU/tonne)	945	Meat live weight, cattle	2009	2009	7021	Annual value	LCU	623954		Official data
PP	Producer Prices	1	Armenia	Transition	5530	Producer Price (LCU/tonne)	945	Meat live weight, cattle	2010	2010	7021	Annual value	LCU	896716		Official data
PP	Producer Prices	1	Armenia	Transition	5530	Producer Price (LCU/tonne)	945	Meat live weight, cattle	2010	2010	7001	January	LCU	697867		Official data
PP	Producer Prices	1	Armenia	Transition	5530	Producer Price (LCU/tonne)	945	Meat live weight, cattle	2010	2010	7002	February	LCU	792000		Official data
PP	Producer Prices	1	Armenia	Transition	5530	Producer Price (LCU/tonne)	945	Meat live weight, cattle	2010	2010	7003	March	LCU	929600		Official data
PP	Producer Prices	1	Armenia	Transition	5530	Producer Price (LCU/tonne)	945	Meat live weight, cattle	2010	2010	7004	April	LCU	866667		Official data
PP	Producer Prices	1	Armenia	Transition	5530	Producer Price (LCU/tonne)	945	Meat live weight, cattle	2010	2010	7005	May	LCU	856000		Official data
PP	Producer Prices	1	Armenia	Transition	5530	Producer Price (LCU/tonne)	945	Meat live weight, cattle	2010	2010	7006	June	LCU	785714		Official data
PP	Producer Prices	1	Armenia	Transition	5530	Producer Price (LCU/tonne)	945	Meat live weight, cattle	2010	2010	7007	July	LCU	986667		Official data
PP	Producer Prices	1	Armenia	Transition	5530	Producer Price (LCU/tonne)	945	Meat live weight, cattle	2010	2010	7008	August	LCU	921778		Official data
PP	Producer Prices	1	Armenia	Transition	5530	Producer Price (LCU/tonne)	945	Meat live weight, cattle	2010	2010	7009	September	LCU	1.02667e+06		Official data
PP	Producer Prices	1	Armenia	Transition	5530	Producer Price (LCU/tonne)	945	Meat live weight, cattle	2010	2010	7010	October	LCU	1012000		Official data
PP	Producer Prices	1	Armenia	Transition	5530	Producer Price (LCU/tonne)	945	Meat live weight, cattle	2010	2010	7011	November	LCU	1.01956e+06		Official data
PP	Producer Prices	1	Armenia	Transition	5530	Producer Price (LCU/tonne)	945	Meat live weight, cattle	2010	2010	7012	December	LCU	992729		Official data
PP	Producer Prices	1	Armenia	Transition	5530	Producer Price (LCU/tonne)	945	Meat live weight, cattle	2011	2011	7021	Annual value	LCU	1.17406e+06		Official data
PP	Producer Prices	1	Armenia	Transition	5530	Producer Price (LCU/tonne)	945	Meat live weight, cattle	2011	2011	7001	January	LCU	1051500		Official data
PP	Producer Prices	1	Armenia	Transition	5530	Producer Price (LCU/tonne)	945	Meat live weight, cattle	2011	2011	7002	February	LCU	1.08889e+06		Official data
PP	Producer Prices	1	Armenia	Transition	5530	Producer Price (LCU/tonne)	945	Meat live weight, cattle	2011	2011	7003	March	LCU	1165600		Official data
PP	Producer Prices	1	Armenia	Transition	5530	Producer Price (LCU/tonne)	945	Meat live weight, cattle	2011	2011	7004	April	LCU	1280000		Official data
PP	Producer Prices	1	Armenia	Transition	5530	Producer Price (LCU/tonne)	945	Meat live weight, cattle	2011	2011	7005	May	LCU	1.18333e+06		Official data
PP	Producer Prices	1	Armenia	Transition	5530	Producer Price (LCU/tonne)	945	Meat live weight, cattle	2011	2011	7006	June	LCU	1150000		Official data
PP	Producer Prices	1	Armenia	Transition	5530	Producer Price (LCU/tonne)	945	Meat live weight, cattle	2011	2011	7007	July	LCU	1220000		Official data
PP	Producer Prices	1	Armenia	Transition	5530	Producer Price (LCU/tonne)	945	Meat live weight, cattle	2011	2011	7008	August	LCU	1340000		Official data
PP	Producer Prices	1	Armenia	Transition	5530	Producer Price (LCU/tonne)	945	Meat live weight, cattle	2011	2011	7009	September	LCU	1240000		Official data
PP	Producer Prices	1	Armenia	Transition	5530	Producer Price (LCU/tonne)	945	Meat live weight, cattle	2011	2011	7010	October	LCU	1270000		Official data
PP	Producer Prices	1	Armenia	Transition	5530	Producer Price (LCU/tonne)	945	Meat live weight, cattle	2011	2011	7011	November	LCU	1.25927e+06		Official data
PP	Producer Prices	1	Armenia	Transition	5530	Producer Price (LCU/tonne)	945	Meat live weight, cattle	2011	2011	7012	December	LCU	1.45333e+06		Official data
PP	Producer Prices	1	Armenia	Transition	5530	Producer Price (LCU/tonne)	945	Meat live weight, cattle	2012	2012	7021	Annual value	LCU	1.45165e+06		Official data
PP	Producer Prices	1	Armenia	Transition	5530	Producer Price (LCU/tonne)	945	Meat live weight, cattle	2012	2012	7001	January	LCU	1.47707e+06		Official data
PP	Producer Prices	1	Armenia	Transition	5530	Producer Price (LCU/tonne)	945	Meat live weight, cattle	2012	2012	7002	February	LCU	1.44485e+06		Official data
PP	Producer Prices	1	Armenia	Transition	5530	Producer Price (LCU/tonne)	945	Meat live weight, cattle	2012	2012	7003	March	LCU	1.40421e+06		Official data
PP	Producer Prices	1	Armenia	Transition	5530	Producer Price (LCU/tonne)	945	Meat live weight, cattle	2012	2012	7004	April	LCU	1.47968e+06		Official data
PP	Producer Prices	1	Armenia	Transition	5530	Producer Price (LCU/tonne)	945	Meat live weight, cattle	2012	2012	7005	May	LCU	1468000		Official data
PP	Producer Prices	1	Armenia	Transition	5530	Producer Price (LCU/tonne)	945	Meat live weight, cattle	2012	2012	7006	June	LCU	1490000		Official data
PP	Producer Prices	1	Armenia	Transition	5530	Producer Price (LCU/tonne)	945	Meat live weight, cattle	2012	2012	7007	July	LCU	1500000		Official data
PP	Producer Prices	1	Armenia	Transition	5530	Producer Price (LCU/tonne)	945	Meat live weight, cattle	2012	2012	7008	August	LCU	1504000		Official data
PP	Producer Prices	1	Armenia	Transition	5530	Producer Price (LCU/tonne)	945	Meat live weight, cattle	2012	2012	7009	September	LCU	1460000		Official data
PP	Producer Prices	1	Armenia	Transition	5530	Producer Price (LCU/tonne)	945	Meat live weight, cattle	2012	2012	7010	October	LCU	1.44133e+06		Official data
PP	Producer Prices	1	Armenia	Transition	5530	Producer Price (LCU/tonne)	945	Meat live weight, cattle	2012	2012	7011	November	LCU	1.40857e+06		Official data
PP	Producer Prices	1	Armenia	Transition	5530	Producer Price (LCU/tonne)	945	Meat live weight, cattle	2012	2012	7012	December	LCU	1380000		Official data
PP	Producer Prices	1	Armenia	Transition	5530	Producer Price (LCU/tonne)	945	Meat live weight, cattle	2013	2013	7021	Annual value	LCU	1.37153e+06		Official data
PP	Producer Prices	1	Armenia	Transition	5530	Producer Price (LCU/tonne)	945	Meat live weight, cattle	2013	2013	7001	January	LCU	1358894		Official data
PP	Producer Prices	1	Armenia	Transition	5530	Producer Price (LCU/tonne)	945	Meat live weight, cattle	2013	2013	7002	February	LCU	1.36571e+06		Official data
PP	Producer Prices	1	Armenia	Transition	5530	Producer Price (LCU/tonne)	945	Meat live weight, cattle	2013	2013	7003	March	LCU	1.31556e+06		Official data
PP	Producer Prices	1	Armenia	Transition	5530	Producer Price (LCU/tonne)	945	Meat live weight, cattle	2013	2013	7004	April	LCU	1.31733e+06		Official data
PP	Producer Prices	1	Armenia	Transition	5530	Producer Price (LCU/tonne)	945	Meat live weight, cattle	2013	2013	7005	May	LCU	1.43933e+06		Official data
PP	Producer Prices	1	Armenia	Transition	5530	Producer Price (LCU/tonne)	945	Meat live weight, cattle	2013	2013	7006	June	LCU	1408000		Official data
PP	Producer Prices	1	Armenia	Transition	5530	Producer Price (LCU/tonne)	945	Meat live weight, cattle	2013	2013	7007	July	LCU	1455000		Official data
PP	Producer Prices	1	Armenia	Transition	5530	Producer Price (LCU/tonne)	945	Meat live weight, cattle	2013	2013	7008	August	LCU	1480000		Official data
PP	Producer Prices	1	Armenia	Transition	5530	Producer Price (LCU/tonne)	945	Meat live weight, cattle	2013	2013	7009	September	LCU	1.41267e+06		Official data
PP	Producer Prices	1	Armenia	Transition	5530	Producer Price (LCU/tonne)	945	Meat live weight, cattle	2013	2013	7010	October	LCU	1.43556e+06		Official data
PP	Producer Prices	1	Armenia	Transition	5530	Producer Price (LCU/tonne)	945	Meat live weight, cattle	2013	2013	7011	November	LCU	1.40444e+06		Official data
PP	Producer Prices	1	Armenia	Transition	5530	Producer Price (LCU/tonne)	945	Meat live weight, cattle	2013	2013	7012	December	LCU	1.42267e+06		Official data
PP	Producer Prices	1	Armenia	Transition	5530	Producer Price (LCU/tonne)	945	Meat live weight, cattle	2014	2014	7021	Annual value	LCU	1.3305e+06		Official data
PP	Producer Prices	1	Armenia	Transition	5530	Producer Price (LCU/tonne)	945	Meat live weight, cattle	2014	2014	7001	January	LCU	1.40229e+06		Official data
PP	Producer Prices	1	Armenia	Transition	5530	Producer Price (LCU/tonne)	945	Meat live weight, cattle	2014	2014	7002	February	LCU	1423500		Official data
PP	Producer Prices	1	Armenia	Transition	5530	Producer Price (LCU/tonne)	945	Meat live weight, cattle	2014	2014	7003	March	LCU	1.39333e+06		Official data
PP	Producer Prices	1	Armenia	Transition	5530	Producer Price (LCU/tonne)	945	Meat live weight, cattle	2014	2014	7004	April	LCU	1.34933e+06		Official data
PP	Producer Prices	1	Armenia	Transition	5530	Producer Price (LCU/tonne)	945	Meat live weight, cattle	2014	2014	7005	May	LCU	1.39765e+06		Official data
PP	Producer Prices	1	Armenia	Transition	5530	Producer Price (LCU/tonne)	945	Meat live weight, cattle	2014	2014	7006	June	LCU	1.37477e+06		Official data
PP	Producer Prices	1	Armenia	Transition	5530	Producer Price (LCU/tonne)	945	Meat live weight, cattle	2014	2014	7007	July	LCU	1346000		Official data
PP	Producer Prices	1	Armenia	Transition	5530	Producer Price (LCU/tonne)	945	Meat live weight, cattle	2014	2014	7008	August	LCU	1325000		Official data
PP	Producer Prices	1	Armenia	Transition	5530	Producer Price (LCU/tonne)	945	Meat live weight, cattle	2014	2014	7009	September	LCU	1.29429e+06		Official data
PP	Producer Prices	1	Armenia	Transition	5530	Producer Price (LCU/tonne)	945	Meat live weight, cattle	2014	2014	7010	October	LCU	1300000		Official data
PP	Producer Prices	1	Armenia	Transition	5530	Producer Price (LCU/tonne)	945	Meat live weight, cattle	2014	2014	7011	November	LCU	1262300		Official data
PP	Producer Prices	1	Armenia	Transition	5530	Producer Price (LCU/tonne)	945	Meat live weight, cattle	2014	2014	7012	December	LCU	1320000		Official data
PP	Producer Prices	1	Armenia	Transition	5530	Producer Price (LCU/tonne)	945	Meat live weight, cattle	2015	2015	7021	Annual value	LCU	1.27705e+06		Official data
PP	Producer Prices	1	Armenia	Transition	5530	Producer Price (LCU/tonne)	945	Meat live weight, cattle	2015	2015	7001	January	LCU	1305561		Official data
PP	Producer Prices	1	Armenia	Transition	5530	Producer Price (LCU/tonne)	945	Meat live weight, cattle	2015	2015	7002	February	LCU	1.30693e+06		Official data
PP	Producer Prices	1	Armenia	Transition	5530	Producer Price (LCU/tonne)	945	Meat live weight, cattle	2015	2015	7003	March	LCU	1336000		Official data
PP	Producer Prices	1	Armenia	Transition	5530	Producer Price (LCU/tonne)	945	Meat live weight, cattle	2015	2015	7004	April	LCU	1295000		Official data
PP	Producer Prices	1	Armenia	Transition	5530	Producer Price (LCU/tonne)	945	Meat live weight, cattle	2015	2015	7005	May	LCU	1.27667e+06		Official data
PP	Producer Prices	1	Armenia	Transition	5530	Producer Price (LCU/tonne)	945	Meat live weight, cattle	2015	2015	7006	June	LCU	1.31067e+06		Official data
PP	Producer Prices	1	Armenia	Transition	5530	Producer Price (LCU/tonne)	945	Meat live weight, cattle	2015	2015	7007	July	LCU	1.29846e+06		Official data
PP	Producer Prices	1	Armenia	Transition	5530	Producer Price (LCU/tonne)	945	Meat live weight, cattle	2015	2015	7008	August	LCU	1.26831e+06		Official data
PP	Producer Prices	1	Armenia	Transition	5530	Producer Price (LCU/tonne)	945	Meat live weight, cattle	2015	2015	7009	September	LCU	1.21913e+06		Official data
PP	Producer Prices	1	Armenia	Transition	5530	Producer Price (LCU/tonne)	945	Meat live weight, cattle	2015	2015	7010	October	LCU	1270000		Official data
PP	Producer Prices	1	Armenia	Transition	5530	Producer Price (LCU/tonne)	945	Meat live weight, cattle	2015	2015	7011	November	LCU	1.21667e+06		Official data
PP	Producer Prices	1	Armenia	Transition	5530	Producer Price (LCU/tonne)	945	Meat live weight, cattle	2015	2015	7012	December	LCU	1227000		Official data
PP	Producer Prices	1	Armenia	Transition	5530	Producer Price (LCU/tonne)	945	Meat live weight, cattle	2016	2016	7021	Annual value	LCU	1.06029e+06		Official data
PP	Producer Prices	1	Armenia	Transition	5530	Producer Price (LCU/tonne)	945	Meat live weight, cattle	2016	2016	7001	January	LCU	1168000		Official data
PP	Producer Prices	1	Armenia	Transition	5530	Producer Price (LCU/tonne)	945	Meat live weight, cattle	2016	2016	7002	February	LCU	1.17143e+06		Official data
PP	Producer Prices	1	Armenia	Transition	5530	Producer Price (LCU/tonne)	945	Meat live weight, cattle	2016	2016	7003	March	LCU	1.02094e+06		Official data
PP	Producer Prices	1	Armenia	Transition	5530	Producer Price (LCU/tonne)	945	Meat live weight, cattle	2016	2016	7004	April	LCU	1.12182e+06		Official data
PP	Producer Prices	1	Armenia	Transition	5530	Producer Price (LCU/tonne)	945	Meat live weight, cattle	2016	2016	7005	May	LCU	1.09583e+06		Official data
PP	Producer Prices	1	Armenia	Transition	5530	Producer Price (LCU/tonne)	945	Meat live weight, cattle	2016	2016	7006	June	LCU	1.03943e+06		Official data
PP	Producer Prices	1	Armenia	Transition	5530	Producer Price (LCU/tonne)	945	Meat live weight, cattle	2016	2016	7007	July	LCU	1070000		Official data
PP	Producer Prices	1	Armenia	Transition	5530	Producer Price (LCU/tonne)	945	Meat live weight, cattle	2016	2016	7008	August	LCU	1040000		Official data
PP	Producer Prices	1	Armenia	Transition	5530	Producer Price (LCU/tonne)	945	Meat live weight, cattle	2016	2016	7009	September	LCU	978087		Official data
PP	Producer Prices	1	Armenia	Transition	5530	Producer Price (LCU/tonne)	945	Meat live weight, cattle	2016	2016	7010	October	LCU	980870		Official data
PP	Producer Prices	1	Armenia	Transition	5530	Producer Price (LCU/tonne)	945	Meat live weight, cattle	2016	2016	7011	November	LCU	983704		Official data
PP	Producer Prices	1	Armenia	Transition	5530	Producer Price (LCU/tonne)	945	Meat live weight, cattle	2016	2016	7012	December	LCU	1.01867e+06		Official data
PP	Producer Prices	1	Armenia	Transition	5530	Producer Price (LCU/tonne)	945	Meat live weight, cattle	2017	2017	7021	Annual value	LCU	1084837		Official data
PP	Producer Prices	1	Armenia	Transition	5530	Producer Price (LCU/tonne)	945	Meat live weight, cattle	2017	2017	7001	January	LCU	980588		Official data
PP	Producer Prices	1	Armenia	Transition	5530	Producer Price (LCU/tonne)	945	Meat live weight, cattle	2017	2017	7002	February	LCU	1048571		Official data
PP	Producer Prices	1	Armenia	Transition	5530	Producer Price (LCU/tonne)	945	Meat live weight, cattle	2017	2017	7003	March	LCU	1027048		Official data
PP	Producer Prices	1	Armenia	Transition	5530	Producer Price (LCU/tonne)	945	Meat live weight, cattle	2017	2017	7004	April	LCU	1057488		Official data
PP	Producer Prices	1	Armenia	Transition	5530	Producer Price (LCU/tonne)	945	Meat live weight, cattle	2017	2017	7005	May	LCU	1033200		Official data
PP	Producer Prices	1	Armenia	Transition	5530	Producer Price (LCU/tonne)	945	Meat live weight, cattle	2017	2017	7006	June	LCU	1098819		Official data
PP	Producer Prices	1	Armenia	Transition	5530	Producer Price (LCU/tonne)	945	Meat live weight, cattle	2017	2017	7007	July	LCU	1148125		Official data
PP	Producer Prices	1	Armenia	Transition	5530	Producer Price (LCU/tonne)	945	Meat live weight, cattle	2017	2017	7008	August	LCU	1101091		Official data
PP	Producer Prices	1	Armenia	Transition	5530	Producer Price (LCU/tonne)	945	Meat live weight, cattle	2017	2017	7009	September	LCU	1179667		Official data
PP	Producer Prices	1	Armenia	Transition	5530	Producer Price (LCU/tonne)	945	Meat live weight, cattle	2017	2017	7010	October	LCU	1154260		Official data
PP	Producer Prices	1	Armenia	Transition	5530	Producer Price (LCU/tonne)	945	Meat live weight, cattle	2017	2017	7011	November	LCU	1292600		Official data
PP	Producer Prices	1	Armenia	Transition	5530	Producer Price (LCU/tonne)	945	Meat live weight, cattle	2017	2017	7012	December	LCU	1309333		Official data
PP	Producer Prices	1	Armenia	Transition	5530	Producer Price (LCU/tonne)	945	Meat live weight, cattle	2018	2018	7021	Annual value	LCU	1355846		Official data
PP	Producer Prices	1	Armenia	Transition	5530	Producer Price (LCU/tonne)	945	Meat live weight, cattle	2018	2018	7001	January	LCU	1205714		Official data
PP	Producer Prices	1	Armenia	Transition	5530	Producer Price (LCU/tonne)	945	Meat live weight, cattle	2018	2018	7002	February	LCU	1159167		Official data
PP	Producer Prices	1	Armenia	Transition	5530	Producer Price (LCU/tonne)	945	Meat live weight, cattle	2018	2018	7003	March	LCU	1194667		Official data
PP	Producer Prices	1	Armenia	Transition	5530	Producer Price (LCU/tonne)	945	Meat live weight, cattle	2018	2018	7004	April	LCU	1316968		Official data
PP	Producer Prices	1	Armenia	Transition	5530	Producer Price (LCU/tonne)	945	Meat live weight, cattle	2018	2018	7005	May	LCU	1301154		Official data
PP	Producer Prices	1	Armenia	Transition	5530	Producer Price (LCU/tonne)	945	Meat live weight, cattle	2018	2018	7006	June	LCU	1346667		Official data
PP	Producer Prices	1	Armenia	Transition	5530	Producer Price (LCU/tonne)	945	Meat live weight, cattle	2018	2018	7007	July	LCU	1401429		Official data
PP	Producer Prices	1	Armenia	Transition	5530	Producer Price (LCU/tonne)	945	Meat live weight, cattle	2018	2018	7008	August	LCU	1440000		Official data
PP	Producer Prices	1	Armenia	Transition	5530	Producer Price (LCU/tonne)	945	Meat live weight, cattle	2018	2018	7009	September	LCU	1513684		Official data
PP	Producer Prices	1	Armenia	Transition	5530	Producer Price (LCU/tonne)	945	Meat live weight, cattle	2018	2018	7010	October	LCU	1411429		Official data
PP	Producer Prices	1	Armenia	Transition	5530	Producer Price (LCU/tonne)	945	Meat live weight, cattle	2018	2018	7011	November	LCU	1584632		Official data
PP	Producer Prices	1	Armenia	Transition	5530	Producer Price (LCU/tonne)	945	Meat live weight, cattle	2018	2018	7012	December	LCU	1459310		Official data
PP	Producer Prices	1	Armenia	Transition	5530	Producer Price (LCU/tonne)	945	Meat live weight, cattle	2019	2019	7021	Annual value	LCU	1396701		Official data
PP	Producer Prices	1	Armenia	Transition	5530	Producer Price (LCU/tonne)	945	Meat live weight, cattle	2019	2019	7001	January	LCU	1417322		Official data
PP	Producer Prices	1	Armenia	Transition	5530	Producer Price (LCU/tonne)	945	Meat live weight, cattle	2019	2019	7002	February	LCU	1432244		Official data
PP	Producer Prices	1	Armenia	Transition	5530	Producer Price (LCU/tonne)	945	Meat live weight, cattle	2019	2019	7003	March	LCU	1285280		Official data
PP	Producer Prices	1	Armenia	Transition	5530	Producer Price (LCU/tonne)	945	Meat live weight, cattle	2019	2019	7004	April	LCU	1540400		Official data
PP	Producer Prices	1	Armenia	Transition	5530	Producer Price (LCU/tonne)	945	Meat live weight, cattle	2019	2019	7005	May	LCU	1295170		Official data
PP	Producer Prices	1	Armenia	Transition	5530	Producer Price (LCU/tonne)	945	Meat live weight, cattle	2019	2019	7006	June	LCU	1324706		Official data
PP	Producer Prices	1	Armenia	Transition	5530	Producer Price (LCU/tonne)	945	Meat live weight, cattle	2019	2019	7007	July	LCU	1214400		Official data
PP	Producer Prices	1	Armenia	Transition	5530	Producer Price (LCU/tonne)	945	Meat live weight, cattle	2019	2019	7008	August	LCU	1288000		Official data
PP	Producer Prices	1	Armenia	Transition	5530	Producer Price (LCU/tonne)	945	Meat live weight, cattle	2019	2019	7009	September	LCU	1337778		Official data
PP	Producer Prices	1	Armenia	Transition	5530	Producer Price (LCU/tonne)	945	Meat live weight, cattle	2019	2019	7010	October	LCU	1463077		Official data
PP	Producer Prices	1	Armenia	Transition	5530	Producer Price (LCU/tonne)	945	Meat live weight, cattle	2019	2019	7011	November	LCU	1403750		Official data
PP	Producer Prices	1	Armenia	Transition	5530	Producer Price (LCU/tonne)	945	Meat live weight, cattle	2019	2019	7012	December	LCU	1473333		Official data
PP	Producer Prices	1	Armenia	Transition	5531	Producer Price (SLC/tonne)	945	Meat live weight, cattle	1997	1997	7021	Annual value	SLC	513656		Official data
PP	Producer Prices	1	Armenia	Transition	5531	Producer Price (SLC/tonne)	945	Meat live weight, cattle	1998	1998	7021	Annual value	SLC	560164		Official data
PP	Producer Prices	1	Armenia	Transition	5531	Producer Price (SLC/tonne)	945	Meat live weight, cattle	1999	1999	7021	Annual value	SLC	431420		Official data
PP	Producer Prices	1	Armenia	Transition	5531	Producer Price (SLC/tonne)	945	Meat live weight, cattle	2000	2000	7021	Annual value	SLC	356156		Official data
PP	Producer Prices	1	Armenia	Transition	5531	Producer Price (SLC/tonne)	945	Meat live weight, cattle	2001	2001	7021	Annual value	SLC	441012		Official data
PP	Producer Prices	1	Armenia	Transition	5531	Producer Price (SLC/tonne)	945	Meat live weight, cattle	2002	2002	7021	Annual value	SLC	486956		Official data
PP	Producer Prices	1	Armenia	Transition	5531	Producer Price (SLC/tonne)	945	Meat live weight, cattle	2003	2003	7021	Annual value	SLC	525832		Official data
PP	Producer Prices	1	Armenia	Transition	5531	Producer Price (SLC/tonne)	945	Meat live weight, cattle	2004	2004	7021	Annual value	SLC	548380		Official data
PP	Producer Prices	1	Armenia	Transition	5531	Producer Price (SLC/tonne)	945	Meat live weight, cattle	2005	2005	7021	Annual value	SLC	589244		Official data
PP	Producer Prices	1	Armenia	Transition	5531	Producer Price (SLC/tonne)	945	Meat live weight, cattle	2006	2006	7021	Annual value	SLC	617172		Official data
PP	Producer Prices	1	Armenia	Transition	5531	Producer Price (SLC/tonne)	945	Meat live weight, cattle	2007	2007	7021	Annual value	SLC	658468		Official data
PP	Producer Prices	1	Armenia	Transition	5531	Producer Price (SLC/tonne)	945	Meat live weight, cattle	2008	2008	7021	Annual value	SLC	687266		Official data
PP	Producer Prices	1	Armenia	Transition	5531	Producer Price (SLC/tonne)	945	Meat live weight, cattle	2009	2009	7021	Annual value	SLC	623954		Official data
PP	Producer Prices	1	Armenia	Transition	5531	Producer Price (SLC/tonne)	945	Meat live weight, cattle	2010	2010	7021	Annual value	SLC	896716		Official data
PP	Producer Prices	1	Armenia	Transition	5531	Producer Price (SLC/tonne)	945	Meat live weight, cattle	2011	2011	7021	Annual value	SLC	1.17406e+06		Official data
PP	Producer Prices	1	Armenia	Transition	5531	Producer Price (SLC/tonne)	945	Meat live weight, cattle	2012	2012	7021	Annual value	SLC	1.45165e+06		Official data
PP	Producer Prices	1	Armenia	Transition	5531	Producer Price (SLC/tonne)	945	Meat live weight, cattle	2013	2013	7021	Annual value	SLC	1.37153e+06		Official data
PP	Producer Prices	1	Armenia	Transition	5531	Producer Price (SLC/tonne)	945	Meat live weight, cattle	2014	2014	7021	Annual value	SLC	1.3305e+06		Official data
PP	Producer Prices	1	Armenia	Transition	5531	Producer Price (SLC/tonne)	945	Meat live weight, cattle	2015	2015	7021	Annual value	SLC	1.27705e+06		Official data
PP	Producer Prices	1	Armenia	Transition	5531	Producer Price (SLC/tonne)	945	Meat live weight, cattle	2016	2016	7021	Annual value	SLC	1.06029e+06		Official data
PP	Producer Prices	1	Armenia	Transition	5531	Producer Price (SLC/tonne)	945	Meat live weight, cattle	2017	2017	7021	Annual value	SLC	1084837		Official data
PP	Producer Prices	1	Armenia	Transition	5531	Producer Price (SLC/tonne)	945	Meat live weight, cattle	2018	2018	7021	Annual value	SLC	1355846		Official data
PP	Producer Prices	1	Armenia	Transition	5531	Producer Price (SLC/tonne)	945	Meat live weight, cattle	2019	2019	7021	Annual value	SLC	1396701		Official data
PP	Producer Prices	1	Armenia	Transition	5532	Producer Price (USD/tonne)	945	Meat live weight, cattle	1997	1997	7021	Annual value	USD	1046.5		Official data
PP	Producer Prices	1	Armenia	Transition	5532	Producer Price (USD/tonne)	945	Meat live weight, cattle	1998	1998	7021	Annual value	USD	1109.4		Official data
PP	Producer Prices	1	Armenia	Transition	5532	Producer Price (USD/tonne)	945	Meat live weight, cattle	1999	1999	7021	Annual value	USD	806.3		Official data
PP	Producer Prices	1	Armenia	Transition	5532	Producer Price (USD/tonne)	945	Meat live weight, cattle	2000	2000	7021	Annual value	USD	660.1		Official data
PP	Producer Prices	1	Armenia	Transition	5532	Producer Price (USD/tonne)	945	Meat live weight, cattle	2001	2001	7021	Annual value	USD	794.5		Official data
PP	Producer Prices	1	Armenia	Transition	5532	Producer Price (USD/tonne)	945	Meat live weight, cattle	2002	2002	7021	Annual value	USD	849.3		Official data
PP	Producer Prices	1	Armenia	Transition	5532	Producer Price (USD/tonne)	945	Meat live weight, cattle	2003	2003	7021	Annual value	USD	908.5		Official data
PP	Producer Prices	1	Armenia	Transition	5532	Producer Price (USD/tonne)	945	Meat live weight, cattle	2004	2004	7021	Annual value	USD	1028		Official data
PP	Producer Prices	1	Armenia	Transition	5532	Producer Price (USD/tonne)	945	Meat live weight, cattle	2005	2005	7021	Annual value	USD	1287.4		Official data
PP	Producer Prices	1	Armenia	Transition	5532	Producer Price (USD/tonne)	945	Meat live weight, cattle	2006	2006	7021	Annual value	USD	1483.4		Official data
PP	Producer Prices	1	Armenia	Transition	5532	Producer Price (USD/tonne)	945	Meat live weight, cattle	2007	2007	7021	Annual value	USD	1924.9		Official data
PP	Producer Prices	1	Armenia	Transition	5532	Producer Price (USD/tonne)	945	Meat live weight, cattle	2008	2008	7021	Annual value	USD	2246.2		Official data
PP	Producer Prices	1	Armenia	Transition	5532	Producer Price (USD/tonne)	945	Meat live weight, cattle	2009	2009	7021	Annual value	USD	1717.5		Official data
PP	Producer Prices	1	Armenia	Transition	5532	Producer Price (USD/tonne)	945	Meat live weight, cattle	2010	2010	7021	Annual value	USD	2399.8		Official data
PP	Producer Prices	1	Armenia	Transition	5532	Producer Price (USD/tonne)	945	Meat live weight, cattle	2011	2011	7021	Annual value	USD	3151.8		Official data
PP	Producer Prices	1	Armenia	Transition	5532	Producer Price (USD/tonne)	945	Meat live weight, cattle	2012	2012	7021	Annual value	USD	3613.2		Official data
PP	Producer Prices	1	Armenia	Transition	5532	Producer Price (USD/tonne)	945	Meat live weight, cattle	2013	2013	7021	Annual value	USD	3348.3		Official data
PP	Producer Prices	1	Armenia	Transition	5532	Producer Price (USD/tonne)	945	Meat live weight, cattle	2014	2014	7021	Annual value	USD	3198.9		Official data
PP	Producer Prices	1	Armenia	Transition	5532	Producer Price (USD/tonne)	945	Meat live weight, cattle	2015	2015	7021	Annual value	USD	2672.1		Official data
PP	Producer Prices	1	Armenia	Transition	5532	Producer Price (USD/tonne)	945	Meat live weight, cattle	2016	2016	7021	Annual value	USD	2206.7		Official data
PP	Producer Prices	1	Armenia	Transition	5532	Producer Price (USD/tonne)	945	Meat live weight, cattle	2017	2017	7021	Annual value	USD	2247.4		Official data
PP	Producer Prices	1	Armenia	Transition	5532	Producer Price (USD/tonne)	945	Meat live weight, cattle	2018	2018	7021	Annual value	USD	2807.2		Official data
PP	Producer Prices	1	Armenia	Transition	5532	Producer Price (USD/tonne)	945	Meat live weight, cattle	2019	2019	7021	Annual value	USD	2907.1		Official data
PP	Producer Prices	1	Armenia	Transition	5539	Producer Price Index (2014-2016 = 100)	945	Meat live weight, cattle	1997	1997	7021	Annual value		42.01	Fc	Calculated data
PP	Producer Prices	1	Armenia	Transition	5539	Producer Price Index (2014-2016 = 100)	945	Meat live weight, cattle	1998	1998	7021	Annual value		45.82	Fc	Calculated data
PP	Producer Prices	1	Armenia	Transition	5539	Producer Price Index (2014-2016 = 100)	945	Meat live weight, cattle	1999	1999	7021	Annual value		35.29	Fc	Calculated data
PP	Producer Prices	1	Armenia	Transition	5539	Producer Price Index (2014-2016 = 100)	945	Meat live weight, cattle	2000	2000	7021	Annual value		29.13	Fc	Calculated data
PP	Producer Prices	1	Armenia	Transition	5539	Producer Price Index (2014-2016 = 100)	945	Meat live weight, cattle	2001	2001	7021	Annual value		36.07	Fc	Calculated data
PP	Producer Prices	1	Armenia	Transition	5539	Producer Price Index (2014-2016 = 100)	945	Meat live weight, cattle	2002	2002	7021	Annual value		39.83	Fc	Calculated data
PP	Producer Prices	1	Armenia	Transition	5539	Producer Price Index (2014-2016 = 100)	945	Meat live weight, cattle	2003	2003	7021	Annual value		43.01	Fc	Calculated data
PP	Producer Prices	1	Armenia	Transition	5539	Producer Price Index (2014-2016 = 100)	945	Meat live weight, cattle	2004	2004	7021	Annual value		44.85	Fc	Calculated data
PP	Producer Prices	1	Armenia	Transition	5539	Producer Price Index (2014-2016 = 100)	945	Meat live weight, cattle	2005	2005	7021	Annual value		48.2	Fc	Calculated data
PP	Producer Prices	1	Armenia	Transition	5539	Producer Price Index (2014-2016 = 100)	945	Meat live weight, cattle	2006	2006	7021	Annual value		50.48	Fc	Calculated data
PP	Producer Prices	1	Armenia	Transition	5539	Producer Price Index (2014-2016 = 100)	945	Meat live weight, cattle	2007	2007	7021	Annual value		53.86	Fc	Calculated data
PP	Producer Prices	1	Armenia	Transition	5539	Producer Price Index (2014-2016 = 100)	945	Meat live weight, cattle	2008	2008	7021	Annual value		56.21	Fc	Calculated data
PP	Producer Prices	1	Armenia	Transition	5539	Producer Price Index (2014-2016 = 100)	945	Meat live weight, cattle	2009	2009	7021	Annual value		51.03	Fc	Calculated data
PP	Producer Prices	1	Armenia	Transition	5539	Producer Price Index (2014-2016 = 100)	945	Meat live weight, cattle	2010	2010	7021	Annual value		73.34	Fc	Calculated data
PP	Producer Prices	1	Armenia	Transition	5539	Producer Price Index (2014-2016 = 100)	945	Meat live weight, cattle	2011	2011	7021	Annual value		96.03	Fc	Calculated data
PP	Producer Prices	1	Armenia	Transition	5539	Producer Price Index (2014-2016 = 100)	945	Meat live weight, cattle	2012	2012	7021	Annual value		118.73	Fc	Calculated data
PP	Producer Prices	1	Armenia	Transition	5539	Producer Price Index (2014-2016 = 100)	945	Meat live weight, cattle	2013	2013	7021	Annual value		112.18	Fc	Calculated data
PP	Producer Prices	1	Armenia	Transition	5539	Producer Price Index (2014-2016 = 100)	945	Meat live weight, cattle	2014	2014	7021	Annual value		108.82	Fc	Calculated data
PP	Producer Prices	1	Armenia	Transition	5539	Producer Price Index (2014-2016 = 100)	945	Meat live weight, cattle	2015	2015	7021	Annual value		104.45	Fc	Calculated data
PP	Producer Prices	1	Armenia	Transition	5539	Producer Price Index (2014-2016 = 100)	945	Meat live weight, cattle	2016	2016	7021	Annual value		86.72	Fc	Calculated data
PP	Producer Prices	1	Armenia	Transition	5539	Producer Price Index (2014-2016 = 100)	945	Meat live weight, cattle	2017	2017	7021	Annual value		88.73	Fc	Calculated data
PP	Producer Prices	1	Armenia	Transition	5539	Producer Price Index (2014-2016 = 100)	945	Meat live weight, cattle	2018	2018	7021	Annual value		110.9	Fc	Calculated data
PP	Producer Prices	10	Australia	Developed	5530	Producer Price (LCU/tonne)	945	Meat live weight, cattle	1991	1991	7021	Annual value	LCU	1100		Official data
PP	Producer Prices	10	Australia	Developed	5530	Producer Price (LCU/tonne)	945	Meat live weight, cattle	1992	1992	7021	Annual value	LCU	1062		Official data
PP	Producer Prices	10	Australia	Developed	5530	Producer Price (LCU/tonne)	945	Meat live weight, cattle	1993	1993	7021	Annual value	LCU	1029		Official data
PP	Producer Prices	10	Australia	Developed	5530	Producer Price (LCU/tonne)	945	Meat live weight, cattle	1994	1994	7021	Annual value	LCU	1176		Official data
PP	Producer Prices	10	Australia	Developed	5530	Producer Price (LCU/tonne)	945	Meat live weight, cattle	1995	1995	7021	Annual value	LCU	1105		Official data
PP	Producer Prices	10	Australia	Developed	5530	Producer Price (LCU/tonne)	945	Meat live weight, cattle	1996	1996	7021	Annual value	LCU	915		Official data
PP	Producer Prices	10	Australia	Developed	5530	Producer Price (LCU/tonne)	945	Meat live weight, cattle	1997	1997	7021	Annual value	LCU	868		Official data
PP	Producer Prices	10	Australia	Developed	5530	Producer Price (LCU/tonne)	945	Meat live weight, cattle	1998	1998	7021	Annual value	LCU	969		Official data
PP	Producer Prices	10	Australia	Developed	5530	Producer Price (LCU/tonne)	945	Meat live weight, cattle	1999	1999	7021	Annual value	LCU	1026		Official data
PP	Producer Prices	10	Australia	Developed	5530	Producer Price (LCU/tonne)	945	Meat live weight, cattle	2000	2000	7021	Annual value	LCU	1159		Official data
PP	Producer Prices	10	Australia	Developed	5530	Producer Price (LCU/tonne)	945	Meat live weight, cattle	2001	2001	7021	Annual value	LCU	1397		Official data
PP	Producer Prices	10	Australia	Developed	5530	Producer Price (LCU/tonne)	945	Meat live weight, cattle	2002	2002	7021	Annual value	LCU	1620		Official data
PP	Producer Prices	10	Australia	Developed	5530	Producer Price (LCU/tonne)	945	Meat live weight, cattle	2003	2003	7021	Annual value	LCU	1408		Official data
PP	Producer Prices	10	Australia	Developed	5530	Producer Price (LCU/tonne)	945	Meat live weight, cattle	2004	2004	7021	Annual value	LCU	1536		Official data
PP	Producer Prices	10	Australia	Developed	5530	Producer Price (LCU/tonne)	945	Meat live weight, cattle	2005	2005	7021	Annual value	LCU	1715		Official data
PP	Producer Prices	10	Australia	Developed	5530	Producer Price (LCU/tonne)	945	Meat live weight, cattle	2006	2006	7021	Annual value	LCU	1739		Official data
PP	Producer Prices	10	Australia	Developed	5530	Producer Price (LCU/tonne)	945	Meat live weight, cattle	2007	2007	7021	Annual value	LCU	1681		Official data
PP	Producer Prices	10	Australia	Developed	5530	Producer Price (LCU/tonne)	945	Meat live weight, cattle	2008	2008	7021	Annual value	LCU	1578		Official data
PP	Producer Prices	10	Australia	Developed	5530	Producer Price (LCU/tonne)	945	Meat live weight, cattle	2009	2009	7021	Annual value	LCU	1603		Official data
PP	Producer Prices	10	Australia	Developed	5530	Producer Price (LCU/tonne)	945	Meat live weight, cattle	2010	2010	7021	Annual value	LCU	1565		Official data
PP	Producer Prices	10	Australia	Developed	5530	Producer Price (LCU/tonne)	945	Meat live weight, cattle	2011	2011	7021	Annual value	LCU	1714		Official data
PP	Producer Prices	10	Australia	Developed	5530	Producer Price (LCU/tonne)	945	Meat live weight, cattle	2012	2012	7021	Annual value	LCU	1720		Official data
PP	Producer Prices	10	Australia	Developed	5530	Producer Price (LCU/tonne)	945	Meat live weight, cattle	2013	2013	7021	Annual value	LCU	1617		Official data
PP	Producer Prices	10	Australia	Developed	5530	Producer Price (LCU/tonne)	945	Meat live weight, cattle	2014	2014	7021	Annual value	LCU	1596		Official data
PP	Producer Prices	10	Australia	Developed	5530	Producer Price (LCU/tonne)	945	Meat live weight, cattle	2015	2015	7021	Annual value	LCU	1578		Official data
PP	Producer Prices	10	Australia	Developed	5531	Producer Price (SLC/tonne)	945	Meat live weight, cattle	1991	1991	7021	Annual value	SLC	1100		Official data
PP	Producer Prices	10	Australia	Developed	5531	Producer Price (SLC/tonne)	945	Meat live weight, cattle	1992	1992	7021	Annual value	SLC	1062		Official data
PP	Producer Prices	10	Australia	Developed	5531	Producer Price (SLC/tonne)	945	Meat live weight, cattle	1993	1993	7021	Annual value	SLC	1029		Official data
PP	Producer Prices	10	Australia	Developed	5531	Producer Price (SLC/tonne)	945	Meat live weight, cattle	1994	1994	7021	Annual value	SLC	1176		Official data
PP	Producer Prices	10	Australia	Developed	5531	Producer Price (SLC/tonne)	945	Meat live weight, cattle	1995	1995	7021	Annual value	SLC	1105		Official data
PP	Producer Prices	10	Australia	Developed	5531	Producer Price (SLC/tonne)	945	Meat live weight, cattle	1996	1996	7021	Annual value	SLC	915		Official data
PP	Producer Prices	10	Australia	Developed	5531	Producer Price (SLC/tonne)	945	Meat live weight, cattle	1997	1997	7021	Annual value	SLC	868		Official data
PP	Producer Prices	10	Australia	Developed	5531	Producer Price (SLC/tonne)	945	Meat live weight, cattle	1998	1998	7021	Annual value	SLC	969		Official data
PP	Producer Prices	10	Australia	Developed	5531	Producer Price (SLC/tonne)	945	Meat live weight, cattle	1999	1999	7021	Annual value	SLC	1026		Official data
PP	Producer Prices	10	Australia	Developed	5531	Producer Price (SLC/tonne)	945	Meat live weight, cattle	2000	2000	7021	Annual value	SLC	1159		Official data
PP	Producer Prices	10	Australia	Developed	5531	Producer Price (SLC/tonne)	945	Meat live weight, cattle	2001	2001	7021	Annual value	SLC	1397		Official data
PP	Producer Prices	10	Australia	Developed	5531	Producer Price (SLC/tonne)	945	Meat live weight, cattle	2002	2002	7021	Annual value	SLC	1620		Official data
PP	Producer Prices	10	Australia	Developed	5531	Producer Price (SLC/tonne)	945	Meat live weight, cattle	2003	2003	7021	Annual value	SLC	1408		Official data
PP	Producer Prices	10	Australia	Developed	5531	Producer Price (SLC/tonne)	945	Meat live weight, cattle	2004	2004	7021	Annual value	SLC	1536		Official data
PP	Producer Prices	10	Australia	Developed	5531	Producer Price (SLC/tonne)	945	Meat live weight, cattle	2005	2005	7021	Annual value	SLC	1715		Official data
PP	Producer Prices	10	Australia	Developed	5531	Producer Price (SLC/tonne)	945	Meat live weight, cattle	2006	2006	7021	Annual value	SLC	1739		Official data
PP	Producer Prices	10	Australia	Developed	5531	Producer Price (SLC/tonne)	945	Meat live weight, cattle	2007	2007	7021	Annual value	SLC	1681		Official data
PP	Producer Prices	10	Australia	Developed	5531	Producer Price (SLC/tonne)	945	Meat live weight, cattle	2008	2008	7021	Annual value	SLC	1578		Official data
PP	Producer Prices	10	Australia	Developed	5531	Producer Price (SLC/tonne)	945	Meat live weight, cattle	2009	2009	7021	Annual value	SLC	1603		Official data
PP	Producer Prices	10	Australia	Developed	5531	Producer Price (SLC/tonne)	945	Meat live weight, cattle	2010	2010	7021	Annual value	SLC	1565		Official data
PP	Producer Prices	10	Australia	Developed	5531	Producer Price (SLC/tonne)	945	Meat live weight, cattle	2011	2011	7021	Annual value	SLC	1714		Official data
PP	Producer Prices	10	Australia	Developed	5531	Producer Price (SLC/tonne)	945	Meat live weight, cattle	2012	2012	7021	Annual value	SLC	1720		Official data
PP	Producer Prices	10	Australia	Developed	5531	Producer Price (SLC/tonne)	945	Meat live weight, cattle	2013	2013	7021	Annual value	SLC	1617		Official data
PP	Producer Prices	10	Australia	Developed	5531	Producer Price (SLC/tonne)	945	Meat live weight, cattle	2014	2014	7021	Annual value	SLC	1596		Official data
PP	Producer Prices	10	Australia	Developed	5531	Producer Price (SLC/tonne)	945	Meat live weight, cattle	2015	2015	7021	Annual value	SLC	1578		Official data
PP	Producer Prices	10	Australia	Developed	5532	Producer Price (USD/tonne)	945	Meat live weight, cattle	1991	1991	7021	Annual value	USD	856.8		Official data
PP	Producer Prices	10	Australia	Developed	5532	Producer Price (USD/tonne)	945	Meat live weight, cattle	1992	1992	7021	Annual value	USD	780		Official data
PP	Producer Prices	10	Australia	Developed	5532	Producer Price (USD/tonne)	945	Meat live weight, cattle	1993	1993	7021	Annual value	USD	699.7		Official data
PP	Producer Prices	10	Australia	Developed	5532	Producer Price (USD/tonne)	945	Meat live weight, cattle	1994	1994	7021	Annual value	USD	859.8		Official data
PP	Producer Prices	10	Australia	Developed	5532	Producer Price (USD/tonne)	945	Meat live weight, cattle	1995	1995	7021	Annual value	USD	819.1		Official data
PP	Producer Prices	10	Australia	Developed	5532	Producer Price (USD/tonne)	945	Meat live weight, cattle	1996	1996	7021	Annual value	USD	716		Official data
PP	Producer Prices	10	Australia	Developed	5532	Producer Price (USD/tonne)	945	Meat live weight, cattle	1997	1997	7021	Annual value	USD	644.2		Official data
PP	Producer Prices	10	Australia	Developed	5532	Producer Price (USD/tonne)	945	Meat live weight, cattle	1998	1998	7021	Annual value	USD	608.7		Official data
PP	Producer Prices	10	Australia	Developed	5532	Producer Price (USD/tonne)	945	Meat live weight, cattle	1999	1999	7021	Annual value	USD	662		Official data
PP	Producer Prices	10	Australia	Developed	5532	Producer Price (USD/tonne)	945	Meat live weight, cattle	2000	2000	7021	Annual value	USD	672		Official data
PP	Producer Prices	10	Australia	Developed	5532	Producer Price (USD/tonne)	945	Meat live weight, cattle	2001	2001	7021	Annual value	USD	722.6		Official data
PP	Producer Prices	10	Australia	Developed	5532	Producer Price (USD/tonne)	945	Meat live weight, cattle	2002	2002	7021	Annual value	USD	880.1		Official data
PP	Producer Prices	10	Australia	Developed	5532	Producer Price (USD/tonne)	945	Meat live weight, cattle	2003	2003	7021	Annual value	USD	913.2		Official data
PP	Producer Prices	10	Australia	Developed	5532	Producer Price (USD/tonne)	945	Meat live weight, cattle	2004	2004	7021	Annual value	USD	1129.6		Official data
PP	Producer Prices	10	Australia	Developed	5532	Producer Price (USD/tonne)	945	Meat live weight, cattle	2005	2005	7021	Annual value	USD	1309.7		Official data
PP	Producer Prices	10	Australia	Developed	5532	Producer Price (USD/tonne)	945	Meat live weight, cattle	2006	2006	7021	Annual value	USD	1309.5		Official data
PP	Producer Prices	10	Australia	Developed	5532	Producer Price (USD/tonne)	945	Meat live weight, cattle	2007	2007	7021	Annual value	USD	1406.6		Official data
PP	Producer Prices	10	Australia	Developed	5532	Producer Price (USD/tonne)	945	Meat live weight, cattle	2008	2008	7021	Annual value	USD	1323.6		Official data
PP	Producer Prices	10	Australia	Developed	5532	Producer Price (USD/tonne)	945	Meat live weight, cattle	2009	2009	7021	Annual value	USD	1250.2		Official data
PP	Producer Prices	10	Australia	Developed	5532	Producer Price (USD/tonne)	945	Meat live weight, cattle	2010	2010	7021	Annual value	USD	1435.5		Official data
PP	Producer Prices	10	Australia	Developed	5532	Producer Price (USD/tonne)	945	Meat live weight, cattle	2011	2011	7021	Annual value	USD	1767.9		Official data
PP	Producer Prices	10	Australia	Developed	5532	Producer Price (USD/tonne)	945	Meat live weight, cattle	2012	2012	7021	Annual value	USD	1780.9		Official data
PP	Producer Prices	10	Australia	Developed	5532	Producer Price (USD/tonne)	945	Meat live weight, cattle	2013	2013	7021	Annual value	USD	1561.1		Official data
PP	Producer Prices	10	Australia	Developed	5532	Producer Price (USD/tonne)	945	Meat live weight, cattle	2014	2014	7021	Annual value	USD	1438.6		Official data
PP	Producer Prices	10	Australia	Developed	5532	Producer Price (USD/tonne)	945	Meat live weight, cattle	2015	2015	7021	Annual value	USD	1185.5		Official data
PP	Producer Prices	10	Australia	Developed	5539	Producer Price Index (2014-2016 = 100)	945	Meat live weight, cattle	1991	1991	7021	Annual value		68.68	Fc	Calculated data
PP	Producer Prices	10	Australia	Developed	5539	Producer Price Index (2014-2016 = 100)	945	Meat live weight, cattle	1992	1992	7021	Annual value		66.31	Fc	Calculated data
PP	Producer Prices	10	Australia	Developed	5539	Producer Price Index (2014-2016 = 100)	945	Meat live weight, cattle	1993	1993	7021	Annual value		64.25	Fc	Calculated data
PP	Producer Prices	10	Australia	Developed	5539	Producer Price Index (2014-2016 = 100)	945	Meat live weight, cattle	1994	1994	7021	Annual value		73.42	Fc	Calculated data
PP	Producer Prices	10	Australia	Developed	5539	Producer Price Index (2014-2016 = 100)	945	Meat live weight, cattle	1995	1995	7021	Annual value		68.99	Fc	Calculated data
PP	Producer Prices	10	Australia	Developed	5539	Producer Price Index (2014-2016 = 100)	945	Meat live weight, cattle	1996	1996	7021	Annual value		57.13	Fc	Calculated data
PP	Producer Prices	10	Australia	Developed	5539	Producer Price Index (2014-2016 = 100)	945	Meat live weight, cattle	1997	1997	7021	Annual value		54.19	Fc	Calculated data
PP	Producer Prices	10	Australia	Developed	5539	Producer Price Index (2014-2016 = 100)	945	Meat live weight, cattle	1998	1998	7021	Annual value		60.5	Fc	Calculated data
PP	Producer Prices	10	Australia	Developed	5539	Producer Price Index (2014-2016 = 100)	945	Meat live weight, cattle	1999	1999	7021	Annual value		64.06	Fc	Calculated data
PP	Producer Prices	10	Australia	Developed	5539	Producer Price Index (2014-2016 = 100)	945	Meat live weight, cattle	2000	2000	7021	Annual value		72.36	Fc	Calculated data
PP	Producer Prices	10	Australia	Developed	5539	Producer Price Index (2014-2016 = 100)	945	Meat live weight, cattle	2001	2001	7021	Annual value		87.22	Fc	Calculated data
PP	Producer Prices	10	Australia	Developed	5539	Producer Price Index (2014-2016 = 100)	945	Meat live weight, cattle	2002	2002	7021	Annual value		101.14	Fc	Calculated data
PP	Producer Prices	10	Australia	Developed	5539	Producer Price Index (2014-2016 = 100)	945	Meat live weight, cattle	2003	2003	7021	Annual value		87.91	Fc	Calculated data
PP	Producer Prices	10	Australia	Developed	5539	Producer Price Index (2014-2016 = 100)	945	Meat live weight, cattle	2004	2004	7021	Annual value		95.9	Fc	Calculated data
PP	Producer Prices	10	Australia	Developed	5539	Producer Price Index (2014-2016 = 100)	945	Meat live weight, cattle	2005	2005	7021	Annual value		107.08	Fc	Calculated data
PP	Producer Prices	10	Australia	Developed	5539	Producer Price Index (2014-2016 = 100)	945	Meat live weight, cattle	2006	2006	7021	Annual value		108.57	Fc	Calculated data
PP	Producer Prices	10	Australia	Developed	5539	Producer Price Index (2014-2016 = 100)	945	Meat live weight, cattle	2007	2007	7021	Annual value		104.95	Fc	Calculated data
PP	Producer Prices	10	Australia	Developed	5539	Producer Price Index (2014-2016 = 100)	945	Meat live weight, cattle	2008	2008	7021	Annual value		98.52	Fc	Calculated data
PP	Producer Prices	10	Australia	Developed	5539	Producer Price Index (2014-2016 = 100)	945	Meat live weight, cattle	2009	2009	7021	Annual value		100.08	Fc	Calculated data
PP	Producer Prices	10	Australia	Developed	5539	Producer Price Index (2014-2016 = 100)	945	Meat live weight, cattle	2010	2010	7021	Annual value		97.71	Fc	Calculated data
PP	Producer Prices	10	Australia	Developed	5539	Producer Price Index (2014-2016 = 100)	945	Meat live weight, cattle	2011	2011	7021	Annual value		107.01	Fc	Calculated data
PP	Producer Prices	10	Australia	Developed	5539	Producer Price Index (2014-2016 = 100)	945	Meat live weight, cattle	2012	2012	7021	Annual value		107.39	Fc	Calculated data
PP	Producer Prices	10	Australia	Developed	5539	Producer Price Index (2014-2016 = 100)	945	Meat live weight, cattle	2013	2013	7021	Annual value		100.96	Fc	Calculated data
PP	Producer Prices	10	Australia	Developed	5539	Producer Price Index (2014-2016 = 100)	945	Meat live weight, cattle	2014	2014	7021	Annual value		99.65	Fc	Calculated data
PP	Producer Prices	10	Australia	Developed	5539	Producer Price Index (2014-2016 = 100)	945	Meat live weight, cattle	2015	2015	7021	Annual value		98.52	Fc	Calculated data
PP	Producer Prices	10	Australia	Developed	5539	Producer Price Index (2014-2016 = 100)	945	Meat live weight, cattle	2016	2016	7021	Annual value		101.83	Fc	Calculated data
PP	Producer Prices	10	Australia	Developed	5539	Producer Price Index (2014-2016 = 100)	945	Meat live weight, cattle	2017	2017	7021	Annual value		103.32	Fc	Calculated data
PP	Producer Prices	10	Australia	Developed	5539	Producer Price Index (2014-2016 = 100)	945	Meat live weight, cattle	2018	2018	7021	Annual value		104.56	Fc	Calculated data
PP	Producer Prices	11	Austria	Developed	5530	Producer Price (LCU/tonne)	945	Meat live weight, cattle	1991	1991	7021	Annual value	LCU	26526		Official data
PP	Producer Prices	11	Austria	Developed	5530	Producer Price (LCU/tonne)	945	Meat live weight, cattle	1992	1992	7021	Annual value	LCU	26130		Official data
PP	Producer Prices	11	Austria	Developed	5530	Producer Price (LCU/tonne)	945	Meat live weight, cattle	1993	1993	7021	Annual value	LCU	26060		Official data
PP	Producer Prices	11	Austria	Developed	5530	Producer Price (LCU/tonne)	945	Meat live weight, cattle	1994	1994	7021	Annual value	LCU	26210		Official data
PP	Producer Prices	11	Austria	Developed	5530	Producer Price (LCU/tonne)	945	Meat live weight, cattle	1995	1995	7021	Annual value	LCU	21630		Official data
PP	Producer Prices	11	Austria	Developed	5530	Producer Price (LCU/tonne)	945	Meat live weight, cattle	1996	1996	7021	Annual value	LCU	19570		Official data
PP	Producer Prices	11	Austria	Developed	5530	Producer Price (LCU/tonne)	945	Meat live weight, cattle	1997	1997	7021	Annual value	LCU	19950		Official data
PP	Producer Prices	11	Austria	Developed	5530	Producer Price (LCU/tonne)	945	Meat live weight, cattle	1998	1998	7021	Annual value	LCU	21773		Official data
PP	Producer Prices	11	Austria	Developed	5530	Producer Price (LCU/tonne)	945	Meat live weight, cattle	1999	1999	7021	Annual value	LCU	21050		Official data
PP	Producer Prices	11	Austria	Developed	5530	Producer Price (LCU/tonne)	945	Meat live weight, cattle	2000	2000	7021	Annual value	LCU	21504		Official data
PP	Producer Prices	11	Austria	Developed	5530	Producer Price (LCU/tonne)	945	Meat live weight, cattle	2001	2001	7021	Annual value	LCU	18418		Official data
PP	Producer Prices	11	Austria	Developed	5530	Producer Price (LCU/tonne)	945	Meat live weight, cattle	2002	2002	7021	Annual value	LCU	1461.6		Official data
PP	Producer Prices	11	Austria	Developed	5530	Producer Price (LCU/tonne)	945	Meat live weight, cattle	2003	2003	7021	Annual value	LCU	1472.8		Official data
PP	Producer Prices	11	Austria	Developed	5530	Producer Price (LCU/tonne)	945	Meat live weight, cattle	2004	2004	7021	Annual value	LCU	1472.8		Official data
PP	Producer Prices	11	Austria	Developed	5530	Producer Price (LCU/tonne)	945	Meat live weight, cattle	2005	2005	7021	Annual value	LCU	1658		Official data
PP	Producer Prices	11	Austria	Developed	5530	Producer Price (LCU/tonne)	945	Meat live weight, cattle	2006	2006	7021	Annual value	LCU	1719		Official data
PP	Producer Prices	11	Austria	Developed	5530	Producer Price (LCU/tonne)	945	Meat live weight, cattle	2007	2007	7021	Annual value	LCU	1663		Official data
PP	Producer Prices	11	Austria	Developed	5530	Producer Price (LCU/tonne)	945	Meat live weight, cattle	2008	2008	7021	Annual value	LCU	1784		Official data
PP	Producer Prices	11	Austria	Developed	5530	Producer Price (LCU/tonne)	945	Meat live weight, cattle	2009	2009	7021	Annual value	LCU	1745		Official data
PP	Producer Prices	11	Austria	Developed	5530	Producer Price (LCU/tonne)	945	Meat live weight, cattle	2010	2010	7021	Annual value	LCU	1767		Official data
PP	Producer Prices	11	Austria	Developed	5530	Producer Price (LCU/tonne)	945	Meat live weight, cattle	2010	2010	7001	January	LCU	1801		Official data
PP	Producer Prices	11	Austria	Developed	5530	Producer Price (LCU/tonne)	945	Meat live weight, cattle	2010	2010	7002	February	LCU	1795		Official data
PP	Producer Prices	11	Austria	Developed	5530	Producer Price (LCU/tonne)	945	Meat live weight, cattle	2010	2010	7003	March	LCU	1761		Official data
PP	Producer Prices	11	Austria	Developed	5530	Producer Price (LCU/tonne)	945	Meat live weight, cattle	2010	2010	7004	April	LCU	1705		Official data
PP	Producer Prices	11	Austria	Developed	5530	Producer Price (LCU/tonne)	945	Meat live weight, cattle	2010	2010	7005	May	LCU	1672		Official data
PP	Producer Prices	11	Austria	Developed	5530	Producer Price (LCU/tonne)	945	Meat live weight, cattle	2010	2010	7006	June	LCU	1666		Official data
PP	Producer Prices	11	Austria	Developed	5530	Producer Price (LCU/tonne)	945	Meat live weight, cattle	2010	2010	7007	July	LCU	1649		Official data
PP	Producer Prices	11	Austria	Developed	5530	Producer Price (LCU/tonne)	945	Meat live weight, cattle	2010	2010	7008	August	LCU	1711		Official data
PP	Producer Prices	11	Austria	Developed	5530	Producer Price (LCU/tonne)	945	Meat live weight, cattle	2010	2010	7009	September	LCU	1750		Official data
PP	Producer Prices	11	Austria	Developed	5530	Producer Price (LCU/tonne)	945	Meat live weight, cattle	2010	2010	7010	October	LCU	1801		Official data
PP	Producer Prices	11	Austria	Developed	5530	Producer Price (LCU/tonne)	945	Meat live weight, cattle	2010	2010	7011	November	LCU	1885		Official data
PP	Producer Prices	11	Austria	Developed	5530	Producer Price (LCU/tonne)	945	Meat live weight, cattle	2010	2010	7012	December	LCU	1991		Official data
PP	Producer Prices	11	Austria	Developed	5530	Producer Price (LCU/tonne)	945	Meat live weight, cattle	2011	2011	7021	Annual value	LCU	1974		Official data
PP	Producer Prices	11	Austria	Developed	5530	Producer Price (LCU/tonne)	945	Meat live weight, cattle	2011	2011	7001	January	LCU	2002		Official data
PP	Producer Prices	11	Austria	Developed	5530	Producer Price (LCU/tonne)	945	Meat live weight, cattle	2011	2011	7002	February	LCU	2025		Official data
PP	Producer Prices	11	Austria	Developed	5530	Producer Price (LCU/tonne)	945	Meat live weight, cattle	2011	2011	7003	March	LCU	1997		Official data
PP	Producer Prices	11	Austria	Developed	5530	Producer Price (LCU/tonne)	945	Meat live weight, cattle	2011	2011	7004	April	LCU	1935		Official data
PP	Producer Prices	11	Austria	Developed	5530	Producer Price (LCU/tonne)	945	Meat live weight, cattle	2011	2011	7005	May	LCU	1879		Official data
PP	Producer Prices	11	Austria	Developed	5530	Producer Price (LCU/tonne)	945	Meat live weight, cattle	2011	2011	7006	June	LCU	1806		Official data
PP	Producer Prices	11	Austria	Developed	5530	Producer Price (LCU/tonne)	945	Meat live weight, cattle	2011	2011	7007	July	LCU	1851		Official data
PP	Producer Prices	11	Austria	Developed	5530	Producer Price (LCU/tonne)	945	Meat live weight, cattle	2011	2011	7008	August	LCU	1924		Official data
PP	Producer Prices	11	Austria	Developed	5530	Producer Price (LCU/tonne)	945	Meat live weight, cattle	2011	2011	7009	September	LCU	1997		Official data
PP	Producer Prices	11	Austria	Developed	5530	Producer Price (LCU/tonne)	945	Meat live weight, cattle	2011	2011	7010	October	LCU	2047		Official data
PP	Producer Prices	11	Austria	Developed	5530	Producer Price (LCU/tonne)	945	Meat live weight, cattle	2011	2011	7011	November	LCU	2114		Official data
PP	Producer Prices	11	Austria	Developed	5530	Producer Price (LCU/tonne)	945	Meat live weight, cattle	2011	2011	7012	December	LCU	2103		Official data
PP	Producer Prices	11	Austria	Developed	5530	Producer Price (LCU/tonne)	945	Meat live weight, cattle	2012	2012	7021	Annual value	LCU	2149		Official data
PP	Producer Prices	11	Austria	Developed	5530	Producer Price (LCU/tonne)	945	Meat live weight, cattle	2012	2012	7001	January	LCU	2120		Official data
PP	Producer Prices	11	Austria	Developed	5530	Producer Price (LCU/tonne)	945	Meat live weight, cattle	2012	2012	7002	February	LCU	2148		Official data
PP	Producer Prices	11	Austria	Developed	5530	Producer Price (LCU/tonne)	945	Meat live weight, cattle	2012	2012	7003	March	LCU	2137		Official data
PP	Producer Prices	11	Austria	Developed	5530	Producer Price (LCU/tonne)	945	Meat live weight, cattle	2012	2012	7004	April	LCU	2092		Official data
PP	Producer Prices	11	Austria	Developed	5530	Producer Price (LCU/tonne)	945	Meat live weight, cattle	2012	2012	7005	May	LCU	2064		Official data
PP	Producer Prices	11	Austria	Developed	5530	Producer Price (LCU/tonne)	945	Meat live weight, cattle	2012	2012	7006	June	LCU	2064		Official data
PP	Producer Prices	11	Austria	Developed	5530	Producer Price (LCU/tonne)	945	Meat live weight, cattle	2012	2012	7007	July	LCU	2081		Official data
PP	Producer Prices	11	Austria	Developed	5530	Producer Price (LCU/tonne)	945	Meat live weight, cattle	2012	2012	7008	August	LCU	2165		Official data
PP	Producer Prices	11	Austria	Developed	5530	Producer Price (LCU/tonne)	945	Meat live weight, cattle	2012	2012	7009	September	LCU	2215		Official data
PP	Producer Prices	11	Austria	Developed	5530	Producer Price (LCU/tonne)	945	Meat live weight, cattle	2012	2012	7010	October	LCU	2221		Official data
PP	Producer Prices	11	Austria	Developed	5530	Producer Price (LCU/tonne)	945	Meat live weight, cattle	2012	2012	7011	November	LCU	2232		Official data
PP	Producer Prices	11	Austria	Developed	5530	Producer Price (LCU/tonne)	945	Meat live weight, cattle	2012	2012	7012	December	LCU	2260		Official data
PP	Producer Prices	11	Austria	Developed	5530	Producer Price (LCU/tonne)	945	Meat live weight, cattle	2013	2013	7021	Annual value	LCU	2114		Official data
PP	Producer Prices	11	Austria	Developed	5530	Producer Price (LCU/tonne)	945	Meat live weight, cattle	2013	2013	7001	January	LCU	2120		Official data
PP	Producer Prices	11	Austria	Developed	5530	Producer Price (LCU/tonne)	945	Meat live weight, cattle	2013	2013	7002	February	LCU	2150		Official data
PP	Producer Prices	11	Austria	Developed	5530	Producer Price (LCU/tonne)	945	Meat live weight, cattle	2013	2013	7003	March	LCU	2140		Official data
PP	Producer Prices	11	Austria	Developed	5530	Producer Price (LCU/tonne)	945	Meat live weight, cattle	2013	2013	7004	April	LCU	2090		Official data
PP	Producer Prices	11	Austria	Developed	5530	Producer Price (LCU/tonne)	945	Meat live weight, cattle	2013	2013	7005	May	LCU	2060		Official data
PP	Producer Prices	11	Austria	Developed	5530	Producer Price (LCU/tonne)	945	Meat live weight, cattle	2013	2013	7006	June	LCU	2060		Official data
PP	Producer Prices	11	Austria	Developed	5530	Producer Price (LCU/tonne)	945	Meat live weight, cattle	2013	2013	7007	July	LCU	2080		Official data
PP	Producer Prices	11	Austria	Developed	5530	Producer Price (LCU/tonne)	945	Meat live weight, cattle	2013	2013	7008	August	LCU	2160		Official data
PP	Producer Prices	11	Austria	Developed	5530	Producer Price (LCU/tonne)	945	Meat live weight, cattle	2013	2013	7009	September	LCU	2220		Official data
PP	Producer Prices	11	Austria	Developed	5530	Producer Price (LCU/tonne)	945	Meat live weight, cattle	2013	2013	7010	October	LCU	2220		Official data
PP	Producer Prices	11	Austria	Developed	5530	Producer Price (LCU/tonne)	945	Meat live weight, cattle	2013	2013	7011	November	LCU	2230		Official data
PP	Producer Prices	11	Austria	Developed	5530	Producer Price (LCU/tonne)	945	Meat live weight, cattle	2013	2013	7012	December	LCU	2260		Official data
PP	Producer Prices	11	Austria	Developed	5530	Producer Price (LCU/tonne)	945	Meat live weight, cattle	2014	2014	7021	Annual value	LCU	2053		Official data
PP	Producer Prices	11	Austria	Developed	5530	Producer Price (LCU/tonne)	945	Meat live weight, cattle	2014	2014	7001	January	LCU	2140		Official data
PP	Producer Prices	11	Austria	Developed	5530	Producer Price (LCU/tonne)	945	Meat live weight, cattle	2014	2014	7002	February	LCU	2110		Official data
PP	Producer Prices	11	Austria	Developed	5530	Producer Price (LCU/tonne)	945	Meat live weight, cattle	2014	2014	7003	March	LCU	2110		Official data
PP	Producer Prices	11	Austria	Developed	5530	Producer Price (LCU/tonne)	945	Meat live weight, cattle	2014	2014	7004	April	LCU	2030		Official data
PP	Producer Prices	11	Austria	Developed	5530	Producer Price (LCU/tonne)	945	Meat live weight, cattle	2014	2014	7005	May	LCU	1990		Official data
PP	Producer Prices	11	Austria	Developed	5530	Producer Price (LCU/tonne)	945	Meat live weight, cattle	2014	2014	7006	June	LCU	1980		Official data
PP	Producer Prices	11	Austria	Developed	5530	Producer Price (LCU/tonne)	945	Meat live weight, cattle	2014	2014	7007	July	LCU	1980		Official data
PP	Producer Prices	11	Austria	Developed	5530	Producer Price (LCU/tonne)	945	Meat live weight, cattle	2014	2014	7008	August	LCU	1990		Official data
PP	Producer Prices	11	Austria	Developed	5530	Producer Price (LCU/tonne)	945	Meat live weight, cattle	2014	2014	7009	September	LCU	2030		Official data
PP	Producer Prices	11	Austria	Developed	5530	Producer Price (LCU/tonne)	945	Meat live weight, cattle	2014	2014	7010	October	LCU	2050		Official data
PP	Producer Prices	11	Austria	Developed	5530	Producer Price (LCU/tonne)	945	Meat live weight, cattle	2014	2014	7011	November	LCU	2110		Official data
PP	Producer Prices	11	Austria	Developed	5530	Producer Price (LCU/tonne)	945	Meat live weight, cattle	2014	2014	7012	December	LCU	2170		Official data
PP	Producer Prices	11	Austria	Developed	5530	Producer Price (LCU/tonne)	945	Meat live weight, cattle	2015	2015	7021	Annual value	LCU	2142		Official data
PP	Producer Prices	11	Austria	Developed	5530	Producer Price (LCU/tonne)	945	Meat live weight, cattle	2015	2015	7001	January	LCU	2190		Official data
PP	Producer Prices	11	Austria	Developed	5530	Producer Price (LCU/tonne)	945	Meat live weight, cattle	2015	2015	7002	February	LCU	2190		Official data
PP	Producer Prices	11	Austria	Developed	5530	Producer Price (LCU/tonne)	945	Meat live weight, cattle	2015	2015	7003	March	LCU	2220		Official data
PP	Producer Prices	11	Austria	Developed	5530	Producer Price (LCU/tonne)	945	Meat live weight, cattle	2015	2015	7004	April	LCU	2140		Official data
PP	Producer Prices	11	Austria	Developed	5530	Producer Price (LCU/tonne)	945	Meat live weight, cattle	2015	2015	7005	May	LCU	2090		Official data
PP	Producer Prices	11	Austria	Developed	5530	Producer Price (LCU/tonne)	945	Meat live weight, cattle	2015	2015	7006	June	LCU	2070		Official data
PP	Producer Prices	11	Austria	Developed	5530	Producer Price (LCU/tonne)	945	Meat live weight, cattle	2015	2015	7007	July	LCU	2060		Official data
PP	Producer Prices	11	Austria	Developed	5530	Producer Price (LCU/tonne)	945	Meat live weight, cattle	2015	2015	7008	August	LCU	2080		Official data
PP	Producer Prices	11	Austria	Developed	5530	Producer Price (LCU/tonne)	945	Meat live weight, cattle	2015	2015	7009	September	LCU	2110		Official data
PP	Producer Prices	11	Austria	Developed	5530	Producer Price (LCU/tonne)	945	Meat live weight, cattle	2015	2015	7010	October	LCU	2170		Official data
PP	Producer Prices	11	Austria	Developed	5530	Producer Price (LCU/tonne)	945	Meat live weight, cattle	2015	2015	7011	November	LCU	2200		Official data
PP	Producer Prices	11	Austria	Developed	5530	Producer Price (LCU/tonne)	945	Meat live weight, cattle	2015	2015	7012	December	LCU	2230		Official data
PP	Producer Prices	11	Austria	Developed	5530	Producer Price (LCU/tonne)	945	Meat live weight, cattle	2016	2016	7021	Annual value	LCU	2097		Official data
PP	Producer Prices	11	Austria	Developed	5530	Producer Price (LCU/tonne)	945	Meat live weight, cattle	2016	2016	7001	January	LCU	2220		Official data
PP	Producer Prices	11	Austria	Developed	5530	Producer Price (LCU/tonne)	945	Meat live weight, cattle	2016	2016	7002	February	LCU	2180		Official data
PP	Producer Prices	11	Austria	Developed	5530	Producer Price (LCU/tonne)	945	Meat live weight, cattle	2016	2016	7003	March	LCU	2110		Official data
PP	Producer Prices	11	Austria	Developed	5530	Producer Price (LCU/tonne)	945	Meat live weight, cattle	2016	2016	7004	April	LCU	2010		Official data
PP	Producer Prices	11	Austria	Developed	5530	Producer Price (LCU/tonne)	945	Meat live weight, cattle	2016	2016	7005	May	LCU	1970		Official data
PP	Producer Prices	11	Austria	Developed	5530	Producer Price (LCU/tonne)	945	Meat live weight, cattle	2016	2016	7006	June	LCU	1960		Official data
PP	Producer Prices	11	Austria	Developed	5530	Producer Price (LCU/tonne)	945	Meat live weight, cattle	2016	2016	7007	July	LCU	1970		Official data
PP	Producer Prices	11	Austria	Developed	5530	Producer Price (LCU/tonne)	945	Meat live weight, cattle	2016	2016	7008	August	LCU	2040		Official data
PP	Producer Prices	11	Austria	Developed	5530	Producer Price (LCU/tonne)	945	Meat live weight, cattle	2016	2016	7009	September	LCU	2110		Official data
PP	Producer Prices	11	Austria	Developed	5530	Producer Price (LCU/tonne)	945	Meat live weight, cattle	2016	2016	7010	October	LCU	2150		Official data
PP	Producer Prices	11	Austria	Developed	5530	Producer Price (LCU/tonne)	945	Meat live weight, cattle	2016	2016	7011	November	LCU	2200		Official data
PP	Producer Prices	11	Austria	Developed	5530	Producer Price (LCU/tonne)	945	Meat live weight, cattle	2016	2016	7012	December	LCU	2230		Official data
PP	Producer Prices	11	Austria	Developed	5530	Producer Price (LCU/tonne)	945	Meat live weight, cattle	2017	2017	7021	Annual value	LCU	2170		Official data
PP	Producer Prices	11	Austria	Developed	5530	Producer Price (LCU/tonne)	945	Meat live weight, cattle	2017	2017	7001	January	LCU	2210		Official data
PP	Producer Prices	11	Austria	Developed	5530	Producer Price (LCU/tonne)	945	Meat live weight, cattle	2017	2017	7002	February	LCU	2180		Official data
PP	Producer Prices	11	Austria	Developed	5530	Producer Price (LCU/tonne)	945	Meat live weight, cattle	2017	2017	7003	March	LCU	2150		Official data
PP	Producer Prices	11	Austria	Developed	5530	Producer Price (LCU/tonne)	945	Meat live weight, cattle	2017	2017	7004	April	LCU	2100		Official data
PP	Producer Prices	11	Austria	Developed	5530	Producer Price (LCU/tonne)	945	Meat live weight, cattle	2017	2017	7005	May	LCU	2060		Official data
PP	Producer Prices	11	Austria	Developed	5530	Producer Price (LCU/tonne)	945	Meat live weight, cattle	2017	2017	7006	June	LCU	2060		Official data
PP	Producer Prices	11	Austria	Developed	5530	Producer Price (LCU/tonne)	945	Meat live weight, cattle	2017	2017	7007	July	LCU	2080		Official data
PP	Producer Prices	11	Austria	Developed	5530	Producer Price (LCU/tonne)	945	Meat live weight, cattle	2017	2017	7008	August	LCU	2150		Official data
PP	Producer Prices	11	Austria	Developed	5530	Producer Price (LCU/tonne)	945	Meat live weight, cattle	2017	2017	7009	September	LCU	2190		Official data
PP	Producer Prices	11	Austria	Developed	5530	Producer Price (LCU/tonne)	945	Meat live weight, cattle	2017	2017	7010	October	LCU	2230		Official data
PP	Producer Prices	11	Austria	Developed	5530	Producer Price (LCU/tonne)	945	Meat live weight, cattle	2017	2017	7011	November	LCU	2280		Official data
PP	Producer Prices	11	Austria	Developed	5530	Producer Price (LCU/tonne)	945	Meat live weight, cattle	2017	2017	7012	December	LCU	2320		Official data
PP	Producer Prices	11	Austria	Developed	5530	Producer Price (LCU/tonne)	945	Meat live weight, cattle	2018	2018	7021	Annual value	LCU	2175		Official data
PP	Producer Prices	11	Austria	Developed	5530	Producer Price (LCU/tonne)	945	Meat live weight, cattle	2018	2018	7001	January	LCU	2290		Official data
PP	Producer Prices	11	Austria	Developed	5530	Producer Price (LCU/tonne)	945	Meat live weight, cattle	2018	2018	7002	February	LCU	2240		Official data
PP	Producer Prices	11	Austria	Developed	5530	Producer Price (LCU/tonne)	945	Meat live weight, cattle	2018	2018	7003	March	LCU	2260		Official data
PP	Producer Prices	11	Austria	Developed	5530	Producer Price (LCU/tonne)	945	Meat live weight, cattle	2018	2018	7004	April	LCU	2200		Official data
PP	Producer Prices	11	Austria	Developed	5530	Producer Price (LCU/tonne)	945	Meat live weight, cattle	2018	2018	7005	May	LCU	2100		Official data
PP	Producer Prices	11	Austria	Developed	5530	Producer Price (LCU/tonne)	945	Meat live weight, cattle	2018	2018	7006	June	LCU	2080		Official data
PP	Producer Prices	11	Austria	Developed	5530	Producer Price (LCU/tonne)	945	Meat live weight, cattle	2018	2018	7007	July	LCU	2060		Official data
PP	Producer Prices	11	Austria	Developed	5530	Producer Price (LCU/tonne)	945	Meat live weight, cattle	2018	2018	7008	August	LCU	2090		Official data
PP	Producer Prices	11	Austria	Developed	5530	Producer Price (LCU/tonne)	945	Meat live weight, cattle	2018	2018	7009	September	LCU	2120		Official data
PP	Producer Prices	11	Austria	Developed	5530	Producer Price (LCU/tonne)	945	Meat live weight, cattle	2018	2018	7010	October	LCU	2180		Official data
PP	Producer Prices	11	Austria	Developed	5530	Producer Price (LCU/tonne)	945	Meat live weight, cattle	2018	2018	7011	November	LCU	2230		Official data
PP	Producer Prices	11	Austria	Developed	5530	Producer Price (LCU/tonne)	945	Meat live weight, cattle	2018	2018	7012	December	LCU	2250		Official data
PP	Producer Prices	11	Austria	Developed	5530	Producer Price (LCU/tonne)	945	Meat live weight, cattle	2019	2019	7021	Annual value	LCU	2091		Official data
PP	Producer Prices	11	Austria	Developed	5530	Producer Price (LCU/tonne)	945	Meat live weight, cattle	2019	2019	7001	January	LCU	2220		Official data
PP	Producer Prices	11	Austria	Developed	5530	Producer Price (LCU/tonne)	945	Meat live weight, cattle	2019	2019	7002	February	LCU	2190		Official data
PP	Producer Prices	11	Austria	Developed	5530	Producer Price (LCU/tonne)	945	Meat live weight, cattle	2019	2019	7003	March	LCU	2150		Official data
PP	Producer Prices	11	Austria	Developed	5530	Producer Price (LCU/tonne)	945	Meat live weight, cattle	2019	2019	7004	April	LCU	2060		Official data
PP	Producer Prices	11	Austria	Developed	5530	Producer Price (LCU/tonne)	945	Meat live weight, cattle	2019	2019	7005	May	LCU	1990		Official data
PP	Producer Prices	11	Austria	Developed	5530	Producer Price (LCU/tonne)	945	Meat live weight, cattle	2019	2019	7006	June	LCU	1990		Official data
PP	Producer Prices	11	Austria	Developed	5530	Producer Price (LCU/tonne)	945	Meat live weight, cattle	2019	2019	7007	July	LCU	1990		Official data
PP	Producer Prices	11	Austria	Developed	5530	Producer Price (LCU/tonne)	945	Meat live weight, cattle	2019	2019	7008	August	LCU	2020		Official data
PP	Producer Prices	11	Austria	Developed	5530	Producer Price (LCU/tonne)	945	Meat live weight, cattle	2019	2019	7009	September	LCU	2080		Official data
PP	Producer Prices	11	Austria	Developed	5530	Producer Price (LCU/tonne)	945	Meat live weight, cattle	2019	2019	7010	October	LCU	2110		Official data
PP	Producer Prices	11	Austria	Developed	5530	Producer Price (LCU/tonne)	945	Meat live weight, cattle	2019	2019	7011	November	LCU	2140		Official data
PP	Producer Prices	11	Austria	Developed	5530	Producer Price (LCU/tonne)	945	Meat live weight, cattle	2019	2019	7012	December	LCU	2150		Official data
PP	Producer Prices	11	Austria	Developed	5531	Producer Price (SLC/tonne)	945	Meat live weight, cattle	1991	1991	7021	Annual value	SLC	1927.7		Official data
PP	Producer Prices	11	Austria	Developed	5531	Producer Price (SLC/tonne)	945	Meat live weight, cattle	1992	1992	7021	Annual value	SLC	1898.9		Official data
PP	Producer Prices	11	Austria	Developed	5531	Producer Price (SLC/tonne)	945	Meat live weight, cattle	1993	1993	7021	Annual value	SLC	1893.9		Official data
PP	Producer Prices	11	Austria	Developed	5531	Producer Price (SLC/tonne)	945	Meat live weight, cattle	1994	1994	7021	Annual value	SLC	1904.8		Official data
PP	Producer Prices	11	Austria	Developed	5531	Producer Price (SLC/tonne)	945	Meat live weight, cattle	1995	1995	7021	Annual value	SLC	1571.9		Official data
PP	Producer Prices	11	Austria	Developed	5531	Producer Price (SLC/tonne)	945	Meat live weight, cattle	1996	1996	7021	Annual value	SLC	1422.2		Official data
PP	Producer Prices	11	Austria	Developed	5531	Producer Price (SLC/tonne)	945	Meat live weight, cattle	1997	1997	7021	Annual value	SLC	1449.8		Official data
PP	Producer Prices	11	Austria	Developed	5531	Producer Price (SLC/tonne)	945	Meat live weight, cattle	1998	1998	7021	Annual value	SLC	1582.3		Official data
PP	Producer Prices	11	Austria	Developed	5531	Producer Price (SLC/tonne)	945	Meat live weight, cattle	1999	1999	7021	Annual value	SLC	1529.8		Official data
PP	Producer Prices	11	Austria	Developed	5531	Producer Price (SLC/tonne)	945	Meat live weight, cattle	2000	2000	7021	Annual value	SLC	1562.8		Official data
PP	Producer Prices	11	Austria	Developed	5531	Producer Price (SLC/tonne)	945	Meat live weight, cattle	2001	2001	7021	Annual value	SLC	1338.5		Official data
PP	Producer Prices	11	Austria	Developed	5531	Producer Price (SLC/tonne)	945	Meat live weight, cattle	2002	2002	7021	Annual value	SLC	1461.6		Official data
PP	Producer Prices	11	Austria	Developed	5531	Producer Price (SLC/tonne)	945	Meat live weight, cattle	2003	2003	7021	Annual value	SLC	1472.8		Official data
PP	Producer Prices	11	Austria	Developed	5531	Producer Price (SLC/tonne)	945	Meat live weight, cattle	2004	2004	7021	Annual value	SLC	1472.8		Official data
PP	Producer Prices	11	Austria	Developed	5531	Producer Price (SLC/tonne)	945	Meat live weight, cattle	2005	2005	7021	Annual value	SLC	1658		Official data
PP	Producer Prices	11	Austria	Developed	5531	Producer Price (SLC/tonne)	945	Meat live weight, cattle	2006	2006	7021	Annual value	SLC	1719		Official data
PP	Producer Prices	11	Austria	Developed	5531	Producer Price (SLC/tonne)	945	Meat live weight, cattle	2007	2007	7021	Annual value	SLC	1663		Official data
PP	Producer Prices	11	Austria	Developed	5531	Producer Price (SLC/tonne)	945	Meat live weight, cattle	2008	2008	7021	Annual value	SLC	1784		Official data
PP	Producer Prices	11	Austria	Developed	5531	Producer Price (SLC/tonne)	945	Meat live weight, cattle	2009	2009	7021	Annual value	SLC	1745		Official data
PP	Producer Prices	11	Austria	Developed	5531	Producer Price (SLC/tonne)	945	Meat live weight, cattle	2010	2010	7021	Annual value	SLC	1767		Official data
PP	Producer Prices	11	Austria	Developed	5531	Producer Price (SLC/tonne)	945	Meat live weight, cattle	2011	2011	7021	Annual value	SLC	1974		Official data
PP	Producer Prices	11	Austria	Developed	5531	Producer Price (SLC/tonne)	945	Meat live weight, cattle	2012	2012	7021	Annual value	SLC	2149		Official data
PP	Producer Prices	11	Austria	Developed	5531	Producer Price (SLC/tonne)	945	Meat live weight, cattle	2013	2013	7021	Annual value	SLC	2114		Official data
PP	Producer Prices	11	Austria	Developed	5531	Producer Price (SLC/tonne)	945	Meat live weight, cattle	2014	2014	7021	Annual value	SLC	2053		Official data
PP	Producer Prices	11	Austria	Developed	5531	Producer Price (SLC/tonne)	945	Meat live weight, cattle	2015	2015	7021	Annual value	SLC	2142		Official data
PP	Producer Prices	11	Austria	Developed	5531	Producer Price (SLC/tonne)	945	Meat live weight, cattle	2016	2016	7021	Annual value	SLC	2097		Official data
PP	Producer Prices	11	Austria	Developed	5531	Producer Price (SLC/tonne)	945	Meat live weight, cattle	2017	2017	7021	Annual value	SLC	2170		Official data
PP	Producer Prices	11	Austria	Developed	5531	Producer Price (SLC/tonne)	945	Meat live weight, cattle	2018	2018	7021	Annual value	SLC	2175		Official data
PP	Producer Prices	11	Austria	Developed	5531	Producer Price (SLC/tonne)	945	Meat live weight, cattle	2019	2019	7021	Annual value	SLC	2091		Official data
PP	Producer Prices	11	Austria	Developed	5532	Producer Price (USD/tonne)	945	Meat live weight, cattle	1991	1991	7021	Annual value	USD	2271.9		Official data
PP	Producer Prices	11	Austria	Developed	5532	Producer Price (USD/tonne)	945	Meat live weight, cattle	1992	1992	7021	Annual value	USD	2377.8		Official data
PP	Producer Prices	11	Austria	Developed	5532	Producer Price (USD/tonne)	945	Meat live weight, cattle	1993	1993	7021	Annual value	USD	2240.5		Official data
PP	Producer Prices	11	Austria	Developed	5532	Producer Price (USD/tonne)	945	Meat live weight, cattle	1994	1994	7021	Annual value	USD	2294.6		Official data
PP	Producer Prices	11	Austria	Developed	5532	Producer Price (USD/tonne)	945	Meat live weight, cattle	1995	1995	7021	Annual value	USD	2145.4		Official data
PP	Producer Prices	11	Austria	Developed	5532	Producer Price (USD/tonne)	945	Meat live weight, cattle	1996	1996	7021	Annual value	USD	1848.5		Official data
PP	Producer Prices	11	Austria	Developed	5532	Producer Price (USD/tonne)	945	Meat live weight, cattle	1997	1997	7021	Annual value	USD	1634.7		Official data
PP	Producer Prices	11	Austria	Developed	5532	Producer Price (USD/tonne)	945	Meat live weight, cattle	1998	1998	7021	Annual value	USD	1758.9		Official data
PP	Producer Prices	11	Austria	Developed	5532	Producer Price (USD/tonne)	945	Meat live weight, cattle	1999	1999	7021	Annual value	USD	1629.8		Official data
PP	Producer Prices	11	Austria	Developed	5532	Producer Price (USD/tonne)	945	Meat live weight, cattle	2000	2000	7021	Annual value	USD	1439.8		Official data
PP	Producer Prices	11	Austria	Developed	5532	Producer Price (USD/tonne)	945	Meat live weight, cattle	2001	2001	7021	Annual value	USD	1197.8		Official data
PP	Producer Prices	11	Austria	Developed	5532	Producer Price (USD/tonne)	945	Meat live weight, cattle	2002	2002	7021	Annual value	USD	1375.5		Official data
PP	Producer Prices	11	Austria	Developed	5532	Producer Price (USD/tonne)	945	Meat live weight, cattle	2003	2003	7021	Annual value	USD	1662.3		Official data
PP	Producer Prices	11	Austria	Developed	5532	Producer Price (USD/tonne)	945	Meat live weight, cattle	2004	2004	7021	Annual value	USD	1828.7		Official data
PP	Producer Prices	11	Austria	Developed	5532	Producer Price (USD/tonne)	945	Meat live weight, cattle	2005	2005	7021	Annual value	USD	2061.9		Official data
PP	Producer Prices	11	Austria	Developed	5532	Producer Price (USD/tonne)	945	Meat live weight, cattle	2006	2006	7021	Annual value	USD	2156.6		Official data
PP	Producer Prices	11	Austria	Developed	5532	Producer Price (USD/tonne)	945	Meat live weight, cattle	2007	2007	7021	Annual value	USD	2276.2		Official data
PP	Producer Prices	11	Austria	Developed	5532	Producer Price (USD/tonne)	945	Meat live weight, cattle	2008	2008	7021	Annual value	USD	2613.2		Official data
PP	Producer Prices	11	Austria	Developed	5532	Producer Price (USD/tonne)	945	Meat live weight, cattle	2009	2009	7021	Annual value	USD	2424.3		Official data
PP	Producer Prices	11	Austria	Developed	5532	Producer Price (USD/tonne)	945	Meat live weight, cattle	2010	2010	7021	Annual value	USD	2340.4		Official data
PP	Producer Prices	11	Austria	Developed	5532	Producer Price (USD/tonne)	945	Meat live weight, cattle	2011	2011	7021	Annual value	USD	2744		Official data
PP	Producer Prices	11	Austria	Developed	5532	Producer Price (USD/tonne)	945	Meat live weight, cattle	2012	2012	7021	Annual value	USD	2761.1		Official data
PP	Producer Prices	11	Austria	Developed	5532	Producer Price (USD/tonne)	945	Meat live weight, cattle	2013	2013	7021	Annual value	USD	2806.7		Official data
PP	Producer Prices	11	Austria	Developed	5532	Producer Price (USD/tonne)	945	Meat live weight, cattle	2014	2014	7021	Annual value	USD	2723.9		Official data
PP	Producer Prices	11	Austria	Developed	5532	Producer Price (USD/tonne)	945	Meat live weight, cattle	2015	2015	7021	Annual value	USD	2375.5		Official data
PP	Producer Prices	11	Austria	Developed	5532	Producer Price (USD/tonne)	945	Meat live weight, cattle	2016	2016	7021	Annual value	USD	2319.7		Official data
PP	Producer Prices	11	Austria	Developed	5532	Producer Price (USD/tonne)	945	Meat live weight, cattle	2017	2017	7021	Annual value	USD	2451.4		Official data
PP	Producer Prices	11	Austria	Developed	5532	Producer Price (USD/tonne)	945	Meat live weight, cattle	2018	2018	7021	Annual value	USD	2568.5		Official data
PP	Producer Prices	11	Austria	Developed	5532	Producer Price (USD/tonne)	945	Meat live weight, cattle	2019	2019	7021	Annual value	USD	2341.8		Official data
PP	Producer Prices	11	Austria	Developed	5539	Producer Price Index (2014-2016 = 100)	945	Meat live weight, cattle	1991	1991	7021	Annual value		91.91	Fc	Calculated data
PP	Producer Prices	11	Austria	Developed	5539	Producer Price Index (2014-2016 = 100)	945	Meat live weight, cattle	1992	1992	7021	Annual value		90.54	Fc	Calculated data
PP	Producer Prices	11	Austria	Developed	5539	Producer Price Index (2014-2016 = 100)	945	Meat live weight, cattle	1993	1993	7021	Annual value		90.3	Fc	Calculated data
PP	Producer Prices	11	Austria	Developed	5539	Producer Price Index (2014-2016 = 100)	945	Meat live weight, cattle	1994	1994	7021	Annual value		90.82	Fc	Calculated data
PP	Producer Prices	11	Austria	Developed	5539	Producer Price Index (2014-2016 = 100)	945	Meat live weight, cattle	1995	1995	7021	Annual value		74.95	Fc	Calculated data
PP	Producer Prices	11	Austria	Developed	5539	Producer Price Index (2014-2016 = 100)	945	Meat live weight, cattle	1996	1996	7021	Annual value		67.81	Fc	Calculated data
PP	Producer Prices	11	Austria	Developed	5539	Producer Price Index (2014-2016 = 100)	945	Meat live weight, cattle	1997	1997	7021	Annual value		69.13	Fc	Calculated data
PP	Producer Prices	11	Austria	Developed	5539	Producer Price Index (2014-2016 = 100)	945	Meat live weight, cattle	1998	1998	7021	Annual value		75.44	Fc	Calculated data
PP	Producer Prices	11	Austria	Developed	5539	Producer Price Index (2014-2016 = 100)	945	Meat live weight, cattle	1999	1999	7021	Annual value		72.94	Fc	Calculated data
PP	Producer Prices	11	Austria	Developed	5539	Producer Price Index (2014-2016 = 100)	945	Meat live weight, cattle	2000	2000	7021	Annual value		74.51	Fc	Calculated data
PP	Producer Prices	11	Austria	Developed	5539	Producer Price Index (2014-2016 = 100)	945	Meat live weight, cattle	2001	2001	7021	Annual value		63.82	Fc	Calculated data
PP	Producer Prices	11	Austria	Developed	5539	Producer Price Index (2014-2016 = 100)	945	Meat live weight, cattle	2002	2002	7021	Annual value		69.69	Fc	Calculated data
PP	Producer Prices	11	Austria	Developed	5539	Producer Price Index (2014-2016 = 100)	945	Meat live weight, cattle	2003	2003	7021	Annual value		70.22	Fc	Calculated data
PP	Producer Prices	11	Austria	Developed	5539	Producer Price Index (2014-2016 = 100)	945	Meat live weight, cattle	2004	2004	7021	Annual value		70.22	Fc	Calculated data
PP	Producer Prices	11	Austria	Developed	5539	Producer Price Index (2014-2016 = 100)	945	Meat live weight, cattle	2005	2005	7021	Annual value		79.05	Fc	Calculated data
PP	Producer Prices	11	Austria	Developed	5539	Producer Price Index (2014-2016 = 100)	945	Meat live weight, cattle	2006	2006	7021	Annual value		81.96	Fc	Calculated data
PP	Producer Prices	11	Austria	Developed	5539	Producer Price Index (2014-2016 = 100)	945	Meat live weight, cattle	2007	2007	7021	Annual value		79.29	Fc	Calculated data
PP	Producer Prices	11	Austria	Developed	5539	Producer Price Index (2014-2016 = 100)	945	Meat live weight, cattle	2008	2008	7021	Annual value		85.06	Fc	Calculated data
PP	Producer Prices	11	Austria	Developed	5539	Producer Price Index (2014-2016 = 100)	945	Meat live weight, cattle	2009	2009	7021	Annual value		83.2	Fc	Calculated data
PP	Producer Prices	11	Austria	Developed	5539	Producer Price Index (2014-2016 = 100)	945	Meat live weight, cattle	2010	2010	7021	Annual value		84.25	Fc	Calculated data
PP	Producer Prices	11	Austria	Developed	5539	Producer Price Index (2014-2016 = 100)	945	Meat live weight, cattle	2011	2011	7021	Annual value		94.12	Fc	Calculated data
PP	Producer Prices	11	Austria	Developed	5539	Producer Price Index (2014-2016 = 100)	945	Meat live weight, cattle	2012	2012	7021	Annual value		102.46	Fc	Calculated data
PP	Producer Prices	11	Austria	Developed	5539	Producer Price Index (2014-2016 = 100)	945	Meat live weight, cattle	2013	2013	7021	Annual value		100.79	Fc	Calculated data
PP	Producer Prices	11	Austria	Developed	5539	Producer Price Index (2014-2016 = 100)	945	Meat live weight, cattle	2014	2014	7021	Annual value		97.89	Fc	Calculated data
PP	Producer Prices	11	Austria	Developed	5539	Producer Price Index (2014-2016 = 100)	945	Meat live weight, cattle	2015	2015	7021	Annual value		102.13	Fc	Calculated data
PP	Producer Prices	11	Austria	Developed	5539	Producer Price Index (2014-2016 = 100)	945	Meat live weight, cattle	2016	2016	7021	Annual value		99.98	Fc	Calculated data
PP	Producer Prices	11	Austria	Developed	5539	Producer Price Index (2014-2016 = 100)	945	Meat live weight, cattle	2017	2017	7021	Annual value		103.46	Fc	Calculated data
PP	Producer Prices	11	Austria	Developed	5539	Producer Price Index (2014-2016 = 100)	945	Meat live weight, cattle	2018	2018	7021	Annual value		103.7	Fc	Calculated data
PP	Producer Prices	52	Azerbaijan	Transition	5530	Producer Price (LCU/tonne)	945	Meat live weight, cattle	2002	2002	7021	Annual value	LCU	2540600	Fc	Calculated data
PP	Producer Prices	52	Azerbaijan	Transition	5530	Producer Price (LCU/tonne)	945	Meat live weight, cattle	2004	2004	7021	Annual value	LCU	3200440	Fc	Calculated data
PP	Producer Prices	52	Azerbaijan	Transition	5530	Producer Price (LCU/tonne)	945	Meat live weight, cattle	2005	2005	7021	Annual value	LCU	4257200	Fc	Calculated data
PP	Producer Prices	52	Azerbaijan	Transition	5530	Producer Price (LCU/tonne)	945	Meat live weight, cattle	2006	2006	7021	Annual value	LCU	995.3	Fc	Calculated data
PP	Producer Prices	52	Azerbaijan	Transition	5530	Producer Price (LCU/tonne)	945	Meat live weight, cattle	2007	2007	7021	Annual value	LCU	1143.8	Fc	Calculated data
PP	Producer Prices	52	Azerbaijan	Transition	5530	Producer Price (LCU/tonne)	945	Meat live weight, cattle	2008	2008	7021	Annual value	LCU	1160.7	Fc	Calculated data
PP	Producer Prices	52	Azerbaijan	Transition	5530	Producer Price (LCU/tonne)	945	Meat live weight, cattle	2009	2009	7021	Annual value	LCU	1257	Fc	Calculated data
PP	Producer Prices	52	Azerbaijan	Transition	5530	Producer Price (LCU/tonne)	945	Meat live weight, cattle	2010	2010	7021	Annual value	LCU	1312.7	Fc	Calculated data
PP	Producer Prices	52	Azerbaijan	Transition	5530	Producer Price (LCU/tonne)	945	Meat live weight, cattle	2011	2011	7021	Annual value	LCU	1511.6	Fc	Calculated data
PP	Producer Prices	52	Azerbaijan	Transition	5530	Producer Price (LCU/tonne)	945	Meat live weight, cattle	2012	2012	7021	Annual value	LCU	1567.9	Fc	Calculated data
PP	Producer Prices	52	Azerbaijan	Transition	5530	Producer Price (LCU/tonne)	945	Meat live weight, cattle	2013	2013	7021	Annual value	LCU	1743	Fc	Calculated data
PP	Producer Prices	52	Azerbaijan	Transition	5530	Producer Price (LCU/tonne)	945	Meat live weight, cattle	2014	2014	7021	Annual value	LCU	1926.2	Fc	Calculated data
PP	Producer Prices	52	Azerbaijan	Transition	5530	Producer Price (LCU/tonne)	945	Meat live weight, cattle	2015	2015	7021	Annual value	LCU	1914		Official data
PP	Producer Prices	52	Azerbaijan	Transition	5531	Producer Price (SLC/tonne)	945	Meat live weight, cattle	2002	2002	7021	Annual value	SLC	508.1	Fc	Calculated data
PP	Producer Prices	52	Azerbaijan	Transition	5531	Producer Price (SLC/tonne)	945	Meat live weight, cattle	2004	2004	7021	Annual value	SLC	640.1	Fc	Calculated data
PP	Producer Prices	52	Azerbaijan	Transition	5531	Producer Price (SLC/tonne)	945	Meat live weight, cattle	2005	2005	7021	Annual value	SLC	851.4	Fc	Calculated data
PP	Producer Prices	52	Azerbaijan	Transition	5531	Producer Price (SLC/tonne)	945	Meat live weight, cattle	2006	2006	7021	Annual value	SLC	995.3	Fc	Calculated data
PP	Producer Prices	52	Azerbaijan	Transition	5531	Producer Price (SLC/tonne)	945	Meat live weight, cattle	2007	2007	7021	Annual value	SLC	1143.8	Fc	Calculated data
PP	Producer Prices	52	Azerbaijan	Transition	5531	Producer Price (SLC/tonne)	945	Meat live weight, cattle	2008	2008	7021	Annual value	SLC	1160.7	Fc	Calculated data
PP	Producer Prices	52	Azerbaijan	Transition	5531	Producer Price (SLC/tonne)	945	Meat live weight, cattle	2009	2009	7021	Annual value	SLC	1257	Fc	Calculated data
PP	Producer Prices	52	Azerbaijan	Transition	5531	Producer Price (SLC/tonne)	945	Meat live weight, cattle	2010	2010	7021	Annual value	SLC	1312.7	Fc	Calculated data
PP	Producer Prices	52	Azerbaijan	Transition	5531	Producer Price (SLC/tonne)	945	Meat live weight, cattle	2011	2011	7021	Annual value	SLC	1511.6	Fc	Calculated data
PP	Producer Prices	52	Azerbaijan	Transition	5531	Producer Price (SLC/tonne)	945	Meat live weight, cattle	2012	2012	7021	Annual value	SLC	1567.9	Fc	Calculated data
PP	Producer Prices	52	Azerbaijan	Transition	5531	Producer Price (SLC/tonne)	945	Meat live weight, cattle	2013	2013	7021	Annual value	SLC	1743	Fc	Calculated data
PP	Producer Prices	52	Azerbaijan	Transition	5531	Producer Price (SLC/tonne)	945	Meat live weight, cattle	2014	2014	7021	Annual value	SLC	1926.2	Fc	Calculated data
PP	Producer Prices	52	Azerbaijan	Transition	5531	Producer Price (SLC/tonne)	945	Meat live weight, cattle	2015	2015	7021	Annual value	SLC	1914		Official data
PP	Producer Prices	52	Azerbaijan	Transition	5532	Producer Price (USD/tonne)	945	Meat live weight, cattle	2002	2002	7021	Annual value	USD	522.6	Fc	Calculated data
PP	Producer Prices	52	Azerbaijan	Transition	5532	Producer Price (USD/tonne)	945	Meat live weight, cattle	2004	2004	7021	Annual value	USD	651.4	Fc	Calculated data
PP	Producer Prices	52	Azerbaijan	Transition	5532	Producer Price (USD/tonne)	945	Meat live weight, cattle	2005	2005	7021	Annual value	USD	900.6	Fc	Calculated data
PP	Producer Prices	52	Azerbaijan	Transition	5532	Producer Price (USD/tonne)	945	Meat live weight, cattle	2006	2006	7021	Annual value	USD	1114.1	Fc	Calculated data
PP	Producer Prices	52	Azerbaijan	Transition	5532	Producer Price (USD/tonne)	945	Meat live weight, cattle	2007	2007	7021	Annual value	USD	1333	Fc	Calculated data
PP	Producer Prices	52	Azerbaijan	Transition	5532	Producer Price (USD/tonne)	945	Meat live weight, cattle	2008	2008	7021	Annual value	USD	1412.7	Fc	Calculated data
PP	Producer Prices	52	Azerbaijan	Transition	5532	Producer Price (USD/tonne)	945	Meat live weight, cattle	2009	2009	7021	Annual value	USD	1563.8	Fc	Calculated data
PP	Producer Prices	52	Azerbaijan	Transition	5532	Producer Price (USD/tonne)	945	Meat live weight, cattle	2010	2010	7021	Annual value	USD	1635.3	Fc	Calculated data
PP	Producer Prices	52	Azerbaijan	Transition	5532	Producer Price (USD/tonne)	945	Meat live weight, cattle	2011	2011	7021	Annual value	USD	1914.1	Fc	Calculated data
PP	Producer Prices	52	Azerbaijan	Transition	5532	Producer Price (USD/tonne)	945	Meat live weight, cattle	2012	2012	7021	Annual value	USD	1995.8	Fc	Calculated data
PP	Producer Prices	52	Azerbaijan	Transition	5532	Producer Price (USD/tonne)	945	Meat live weight, cattle	2013	2013	7021	Annual value	USD	2221.8	Fc	Calculated data
PP	Producer Prices	52	Azerbaijan	Transition	5532	Producer Price (USD/tonne)	945	Meat live weight, cattle	2014	2014	7021	Annual value	USD	2455.9	Fc	Calculated data
PP	Producer Prices	52	Azerbaijan	Transition	5532	Producer Price (USD/tonne)	945	Meat live weight, cattle	2015	2015	7021	Annual value	USD	1868		Official data
PP	Producer Prices	52	Azerbaijan	Transition	5539	Producer Price Index (2014-2016 = 100)	945	Meat live weight, cattle	1994	1994	7021	Annual value		1.8	Fc	Calculated data
PP	Producer Prices	52	Azerbaijan	Transition	5539	Producer Price Index (2014-2016 = 100)	945	Meat live weight, cattle	1995	1995	7021	Annual value		9.42	Fc	Calculated data
PP	Producer Prices	52	Azerbaijan	Transition	5539	Producer Price Index (2014-2016 = 100)	945	Meat live weight, cattle	1996	1996	7021	Annual value		14.44	Fc	Calculated data
PP	Producer Prices	52	Azerbaijan	Transition	5539	Producer Price Index (2014-2016 = 100)	945	Meat live weight, cattle	1997	1997	7021	Annual value		15.47	Fc	Calculated data
PP	Producer Prices	52	Azerbaijan	Transition	5539	Producer Price Index (2014-2016 = 100)	945	Meat live weight, cattle	1998	1998	7021	Annual value		16.91	Fc	Calculated data
PP	Producer Prices	52	Azerbaijan	Transition	5539	Producer Price Index (2014-2016 = 100)	945	Meat live weight, cattle	1999	1999	7021	Annual value		18.65	Fc	Calculated data
PP	Producer Prices	52	Azerbaijan	Transition	5539	Producer Price Index (2014-2016 = 100)	945	Meat live weight, cattle	2000	2000	7021	Annual value		20.09	Fc	Calculated data
PP	Producer Prices	52	Azerbaijan	Transition	5539	Producer Price Index (2014-2016 = 100)	945	Meat live weight, cattle	2001	2001	7021	Annual value		20.9	Fc	Calculated data
PP	Producer Prices	52	Azerbaijan	Transition	5539	Producer Price Index (2014-2016 = 100)	945	Meat live weight, cattle	2002	2002	7021	Annual value		25.95	Fc	Calculated data
PP	Producer Prices	52	Azerbaijan	Transition	5539	Producer Price Index (2014-2016 = 100)	945	Meat live weight, cattle	2003	2003	7021	Annual value		31.24	Fc	Calculated data
PP	Producer Prices	52	Azerbaijan	Transition	5539	Producer Price Index (2014-2016 = 100)	945	Meat live weight, cattle	2004	2004	7021	Annual value		32.69	Fc	Calculated data
PP	Producer Prices	52	Azerbaijan	Transition	5539	Producer Price Index (2014-2016 = 100)	945	Meat live weight, cattle	2005	2005	7021	Annual value		43.48	Fc	Calculated data
PP	Producer Prices	52	Azerbaijan	Transition	5539	Producer Price Index (2014-2016 = 100)	945	Meat live weight, cattle	2006	2006	7021	Annual value		50.82	Fc	Calculated data
PP	Producer Prices	52	Azerbaijan	Transition	5539	Producer Price Index (2014-2016 = 100)	945	Meat live weight, cattle	2007	2007	7021	Annual value		58.41	Fc	Calculated data
PP	Producer Prices	52	Azerbaijan	Transition	5539	Producer Price Index (2014-2016 = 100)	945	Meat live weight, cattle	2008	2008	7021	Annual value		59.27	Fc	Calculated data
PP	Producer Prices	52	Azerbaijan	Transition	5539	Producer Price Index (2014-2016 = 100)	945	Meat live weight, cattle	2009	2009	7021	Annual value		64.18	Fc	Calculated data
PP	Producer Prices	52	Azerbaijan	Transition	5539	Producer Price Index (2014-2016 = 100)	945	Meat live weight, cattle	2010	2010	7021	Annual value		67.03	Fc	Calculated data
PP	Producer Prices	52	Azerbaijan	Transition	5539	Producer Price Index (2014-2016 = 100)	945	Meat live weight, cattle	2011	2011	7021	Annual value		77.19	Fc	Calculated data
PP	Producer Prices	52	Azerbaijan	Transition	5539	Producer Price Index (2014-2016 = 100)	945	Meat live weight, cattle	2012	2012	7021	Annual value		80.06	Fc	Calculated data
PP	Producer Prices	52	Azerbaijan	Transition	5539	Producer Price Index (2014-2016 = 100)	945	Meat live weight, cattle	2013	2013	7021	Annual value		89.01	Fc	Calculated data
PP	Producer Prices	52	Azerbaijan	Transition	5539	Producer Price Index (2014-2016 = 100)	945	Meat live weight, cattle	2014	2014	7021	Annual value		98.36	Fc	Calculated data
PP	Producer Prices	52	Azerbaijan	Transition	5539	Producer Price Index (2014-2016 = 100)	945	Meat live weight, cattle	2015	2015	7021	Annual value		97.74	Fc	Calculated data
PP	Producer Prices	52	Azerbaijan	Transition	5539	Producer Price Index (2014-2016 = 100)	945	Meat live weight, cattle	2016	2016	7021	Annual value		103.91	Fc	Calculated data
PP	Producer Prices	52	Azerbaijan	Transition	5539	Producer Price Index (2014-2016 = 100)	945	Meat live weight, cattle	2017	2017	7021	Annual value		127.66	Fc	Calculated data
PP	Producer Prices	52	Azerbaijan	Transition	5539	Producer Price Index (2014-2016 = 100)	945	Meat live weight, cattle	2018	2018	7021	Annual value		136.56	Fc	Calculated data
PP	Producer Prices	16	Bangladesh	Developing	5530	Producer Price (LCU/tonne)	945	Meat live weight, cattle	1991	1991	7021	Annual value	LCU	39000		Official data
PP	Producer Prices	16	Bangladesh	Developing	5530	Producer Price (LCU/tonne)	945	Meat live weight, cattle	1992	1992	7021	Annual value	LCU	39000		Official data
PP	Producer Prices	16	Bangladesh	Developing	5530	Producer Price (LCU/tonne)	945	Meat live weight, cattle	1993	1993	7021	Annual value	LCU	41000		Official data
PP	Producer Prices	16	Bangladesh	Developing	5530	Producer Price (LCU/tonne)	945	Meat live weight, cattle	1994	1994	7021	Annual value	LCU	41000		Official data
PP	Producer Prices	16	Bangladesh	Developing	5530	Producer Price (LCU/tonne)	945	Meat live weight, cattle	1995	1995	7021	Annual value	LCU	43000		Official data
PP	Producer Prices	16	Bangladesh	Developing	5530	Producer Price (LCU/tonne)	945	Meat live weight, cattle	1996	1996	7021	Annual value	LCU	43000		Official data
PP	Producer Prices	16	Bangladesh	Developing	5530	Producer Price (LCU/tonne)	945	Meat live weight, cattle	1997	1997	7021	Annual value	LCU	45000		Official data
PP	Producer Prices	16	Bangladesh	Developing	5530	Producer Price (LCU/tonne)	945	Meat live weight, cattle	1998	1998	7021	Annual value	LCU	45000		Official data
PP	Producer Prices	16	Bangladesh	Developing	5530	Producer Price (LCU/tonne)	945	Meat live weight, cattle	1999	1999	7021	Annual value	LCU	45800		Official data
PP	Producer Prices	16	Bangladesh	Developing	5530	Producer Price (LCU/tonne)	945	Meat live weight, cattle	2000	2000	7021	Annual value	LCU	50000		Official data
PP	Producer Prices	16	Bangladesh	Developing	5530	Producer Price (LCU/tonne)	945	Meat live weight, cattle	2001	2001	7021	Annual value	LCU	51000		Official data
PP	Producer Prices	16	Bangladesh	Developing	5530	Producer Price (LCU/tonne)	945	Meat live weight, cattle	2002	2002	7021	Annual value	LCU	49000		Official data
PP	Producer Prices	16	Bangladesh	Developing	5531	Producer Price (SLC/tonne)	945	Meat live weight, cattle	1991	1991	7021	Annual value	SLC	39000		Official data
PP	Producer Prices	16	Bangladesh	Developing	5531	Producer Price (SLC/tonne)	945	Meat live weight, cattle	1992	1992	7021	Annual value	SLC	39000		Official data
PP	Producer Prices	16	Bangladesh	Developing	5531	Producer Price (SLC/tonne)	945	Meat live weight, cattle	1993	1993	7021	Annual value	SLC	41000		Official data
PP	Producer Prices	16	Bangladesh	Developing	5531	Producer Price (SLC/tonne)	945	Meat live weight, cattle	1994	1994	7021	Annual value	SLC	41000		Official data
PP	Producer Prices	16	Bangladesh	Developing	5531	Producer Price (SLC/tonne)	945	Meat live weight, cattle	1995	1995	7021	Annual value	SLC	43000		Official data
PP	Producer Prices	16	Bangladesh	Developing	5531	Producer Price (SLC/tonne)	945	Meat live weight, cattle	1996	1996	7021	Annual value	SLC	43000		Official data
PP	Producer Prices	16	Bangladesh	Developing	5531	Producer Price (SLC/tonne)	945	Meat live weight, cattle	1997	1997	7021	Annual value	SLC	45000		Official data
PP	Producer Prices	16	Bangladesh	Developing	5531	Producer Price (SLC/tonne)	945	Meat live weight, cattle	1998	1998	7021	Annual value	SLC	45000		Official data
PP	Producer Prices	16	Bangladesh	Developing	5531	Producer Price (SLC/tonne)	945	Meat live weight, cattle	1999	1999	7021	Annual value	SLC	45800		Official data
PP	Producer Prices	16	Bangladesh	Developing	5531	Producer Price (SLC/tonne)	945	Meat live weight, cattle	2000	2000	7021	Annual value	SLC	50000		Official data
PP	Producer Prices	16	Bangladesh	Developing	5531	Producer Price (SLC/tonne)	945	Meat live weight, cattle	2001	2001	7021	Annual value	SLC	51000		Official data
PP	Producer Prices	16	Bangladesh	Developing	5531	Producer Price (SLC/tonne)	945	Meat live weight, cattle	2002	2002	7021	Annual value	SLC	49000		Official data
PP	Producer Prices	16	Bangladesh	Developing	5532	Producer Price (USD/tonne)	945	Meat live weight, cattle	1991	1991	7021	Annual value	USD	1065.7		Official data
PP	Producer Prices	16	Bangladesh	Developing	5532	Producer Price (USD/tonne)	945	Meat live weight, cattle	1992	1992	7021	Annual value	USD	1001.3		Official data
PP	Producer Prices	16	Bangladesh	Developing	5532	Producer Price (USD/tonne)	945	Meat live weight, cattle	1993	1993	7021	Annual value	USD	1036.2		Official data
PP	Producer Prices	16	Bangladesh	Developing	5532	Producer Price (USD/tonne)	945	Meat live weight, cattle	1994	1994	7021	Annual value	USD	1019.6		Official data
PP	Producer Prices	16	Bangladesh	Developing	5532	Producer Price (USD/tonne)	945	Meat live weight, cattle	1995	1995	7021	Annual value	USD	1067.6		Official data
PP	Producer Prices	16	Bangladesh	Developing	5532	Producer Price (USD/tonne)	945	Meat live weight, cattle	1996	1996	7021	Annual value	USD	1028.9		Official data
PP	Producer Prices	16	Bangladesh	Developing	5532	Producer Price (USD/tonne)	945	Meat live weight, cattle	1997	1997	7021	Annual value	USD	1025.2		Official data
PP	Producer Prices	16	Bangladesh	Developing	5532	Producer Price (USD/tonne)	945	Meat live weight, cattle	1998	1998	7021	Annual value	USD	959.4		Official data
PP	Producer Prices	16	Bangladesh	Developing	5532	Producer Price (USD/tonne)	945	Meat live weight, cattle	1999	1999	7021	Annual value	USD	933.1		Official data
PP	Producer Prices	16	Bangladesh	Developing	5532	Producer Price (USD/tonne)	945	Meat live weight, cattle	2000	2000	7021	Annual value	USD	958.9		Official data
PP	Producer Prices	16	Bangladesh	Developing	5532	Producer Price (USD/tonne)	945	Meat live weight, cattle	2001	2001	7021	Annual value	USD	913.9		Official data
PP	Producer Prices	16	Bangladesh	Developing	5532	Producer Price (USD/tonne)	945	Meat live weight, cattle	2002	2002	7021	Annual value	USD	846.5		Official data
PP	Producer Prices	16	Bangladesh	Developing	5539	Producer Price Index (2014-2016 = 100)	945	Meat live weight, cattle	1991	1991	7021	Annual value		48.17	Fc	Calculated data
PP	Producer Prices	16	Bangladesh	Developing	5539	Producer Price Index (2014-2016 = 100)	945	Meat live weight, cattle	1992	1992	7021	Annual value		48.17	Fc	Calculated data
PP	Producer Prices	16	Bangladesh	Developing	5539	Producer Price Index (2014-2016 = 100)	945	Meat live weight, cattle	1993	1993	7021	Annual value		50.64	Fc	Calculated data
PP	Producer Prices	16	Bangladesh	Developing	5539	Producer Price Index (2014-2016 = 100)	945	Meat live weight, cattle	1994	1994	7021	Annual value		50.64	Fc	Calculated data
PP	Producer Prices	16	Bangladesh	Developing	5539	Producer Price Index (2014-2016 = 100)	945	Meat live weight, cattle	1995	1995	7021	Annual value		53.11	Fc	Calculated data
PP	Producer Prices	16	Bangladesh	Developing	5539	Producer Price Index (2014-2016 = 100)	945	Meat live weight, cattle	1996	1996	7021	Annual value		53.11	Fc	Calculated data
PP	Producer Prices	16	Bangladesh	Developing	5539	Producer Price Index (2014-2016 = 100)	945	Meat live weight, cattle	1997	1997	7021	Annual value		55.58	Fc	Calculated data
PP	Producer Prices	16	Bangladesh	Developing	5539	Producer Price Index (2014-2016 = 100)	945	Meat live weight, cattle	1998	1998	7021	Annual value		55.58	Fc	Calculated data
PP	Producer Prices	16	Bangladesh	Developing	5539	Producer Price Index (2014-2016 = 100)	945	Meat live weight, cattle	1999	1999	7021	Annual value		56.57	Fc	Calculated data
PP	Producer Prices	16	Bangladesh	Developing	5539	Producer Price Index (2014-2016 = 100)	945	Meat live weight, cattle	2000	2000	7021	Annual value		61.76	Fc	Calculated data
PP	Producer Prices	16	Bangladesh	Developing	5539	Producer Price Index (2014-2016 = 100)	945	Meat live weight, cattle	2001	2001	7021	Annual value		62.99	Fc	Calculated data
PP	Producer Prices	16	Bangladesh	Developing	5539	Producer Price Index (2014-2016 = 100)	945	Meat live weight, cattle	2002	2002	7021	Annual value		60.52	Fc	Calculated data
PP	Producer Prices	16	Bangladesh	Developing	5539	Producer Price Index (2014-2016 = 100)	945	Meat live weight, cattle	2003	2003	7021	Annual value		61.53	Fc	Calculated data
PP	Producer Prices	16	Bangladesh	Developing	5539	Producer Price Index (2014-2016 = 100)	945	Meat live weight, cattle	2004	2004	7021	Annual value		61.56	Fc	Calculated data
PP	Producer Prices	16	Bangladesh	Developing	5539	Producer Price Index (2014-2016 = 100)	945	Meat live weight, cattle	2005	2005	7021	Annual value		59.39	Fc	Calculated data
PP	Producer Prices	16	Bangladesh	Developing	5539	Producer Price Index (2014-2016 = 100)	945	Meat live weight, cattle	2006	2006	7021	Annual value		64.14	Fc	Calculated data
PP	Producer Prices	16	Bangladesh	Developing	5539	Producer Price Index (2014-2016 = 100)	945	Meat live weight, cattle	2007	2007	7021	Annual value		67.71	Fc	Calculated data
PP	Producer Prices	16	Bangladesh	Developing	5539	Producer Price Index (2014-2016 = 100)	945	Meat live weight, cattle	2008	2008	7021	Annual value		73.52	Fc	Calculated data
PP	Producer Prices	16	Bangladesh	Developing	5539	Producer Price Index (2014-2016 = 100)	945	Meat live weight, cattle	2009	2009	7021	Annual value		76.97	Fc	Calculated data
PP	Producer Prices	16	Bangladesh	Developing	5539	Producer Price Index (2014-2016 = 100)	945	Meat live weight, cattle	2010	2010	7021	Annual value		80.81	Fc	Calculated data
PP	Producer Prices	16	Bangladesh	Developing	5539	Producer Price Index (2014-2016 = 100)	945	Meat live weight, cattle	2011	2011	7021	Annual value		85.35	Fc	Calculated data
PP	Producer Prices	16	Bangladesh	Developing	5539	Producer Price Index (2014-2016 = 100)	945	Meat live weight, cattle	2012	2012	7021	Annual value		82.66	Fc	Calculated data
PP	Producer Prices	16	Bangladesh	Developing	5539	Producer Price Index (2014-2016 = 100)	945	Meat live weight, cattle	2013	2013	7021	Annual value		86.9	Fc	Calculated data
PP	Producer Prices	16	Bangladesh	Developing	5539	Producer Price Index (2014-2016 = 100)	945	Meat live weight, cattle	2014	2014	7021	Annual value		95.09	Fc	Calculated data
PP	Producer Prices	16	Bangladesh	Developing	5539	Producer Price Index (2014-2016 = 100)	945	Meat live weight, cattle	2015	2015	7021	Annual value		100	Fc	Calculated data
PP	Producer Prices	16	Bangladesh	Developing	5539	Producer Price Index (2014-2016 = 100)	945	Meat live weight, cattle	2016	2016	7021	Annual value		104.91	Fc	Calculated data
PP	Producer Prices	16	Bangladesh	Developing	5539	Producer Price Index (2014-2016 = 100)	945	Meat live weight, cattle	2017	2017	7021	Annual value		109.74	Fc	Calculated data
PP	Producer Prices	16	Bangladesh	Developing	5539	Producer Price Index (2014-2016 = 100)	945	Meat live weight, cattle	2018	2018	7021	Annual value		112.65	Fc	Calculated data
PP	Producer Prices	14	Barbados	NA	5530	Producer Price (LCU/tonne)	945	Meat live weight, cattle	1992	1992	7021	Annual value	LCU	4188	*	Unofficial figure
PP	Producer Prices	14	Barbados	NA	5530	Producer Price (LCU/tonne)	945	Meat live weight, cattle	1993	1993	7021	Annual value	LCU	4188	*	Unofficial figure
PP	Producer Prices	14	Barbados	NA	5530	Producer Price (LCU/tonne)	945	Meat live weight, cattle	1994	1994	7021	Annual value	LCU	4188	*	Unofficial figure
PP	Producer Prices	14	Barbados	NA	5530	Producer Price (LCU/tonne)	945	Meat live weight, cattle	1995	1995	7021	Annual value	LCU	4188	*	Unofficial figure
PP	Producer Prices	14	Barbados	NA	5530	Producer Price (LCU/tonne)	945	Meat live weight, cattle	1996	1996	7021	Annual value	LCU	5800	*	Unofficial figure
PP	Producer Prices	14	Barbados	NA	5530	Producer Price (LCU/tonne)	945	Meat live weight, cattle	1997	1997	7021	Annual value	LCU	5800	*	Unofficial figure
PP	Producer Prices	14	Barbados	NA	5530	Producer Price (LCU/tonne)	945	Meat live weight, cattle	1998	1998	7021	Annual value	LCU	3600	*	Unofficial figure
PP	Producer Prices	14	Barbados	NA	5530	Producer Price (LCU/tonne)	945	Meat live weight, cattle	1999	1999	7021	Annual value	LCU	3600	*	Unofficial figure
PP	Producer Prices	14	Barbados	NA	5530	Producer Price (LCU/tonne)	945	Meat live weight, cattle	2000	2000	7021	Annual value	LCU	3800	*	Unofficial figure
PP	Producer Prices	14	Barbados	NA	5530	Producer Price (LCU/tonne)	945	Meat live weight, cattle	2001	2001	7021	Annual value	LCU	4000	*	Unofficial figure
PP	Producer Prices	14	Barbados	NA	5530	Producer Price (LCU/tonne)	945	Meat live weight, cattle	2002	2002	7021	Annual value	LCU	4250	*	Unofficial figure
PP	Producer Prices	14	Barbados	NA	5530	Producer Price (LCU/tonne)	945	Meat live weight, cattle	2008	2008	7021	Annual value	LCU	5800.5	Ce	Calculated data based on estimated data
PP	Producer Prices	14	Barbados	NA	5531	Producer Price (SLC/tonne)	945	Meat live weight, cattle	1992	1992	7021	Annual value	SLC	4188	*	Unofficial figure
PP	Producer Prices	14	Barbados	NA	5531	Producer Price (SLC/tonne)	945	Meat live weight, cattle	1993	1993	7021	Annual value	SLC	4188	*	Unofficial figure
PP	Producer Prices	14	Barbados	NA	5531	Producer Price (SLC/tonne)	945	Meat live weight, cattle	1994	1994	7021	Annual value	SLC	4188	*	Unofficial figure
PP	Producer Prices	14	Barbados	NA	5531	Producer Price (SLC/tonne)	945	Meat live weight, cattle	1995	1995	7021	Annual value	SLC	4188	*	Unofficial figure
PP	Producer Prices	14	Barbados	NA	5531	Producer Price (SLC/tonne)	945	Meat live weight, cattle	1996	1996	7021	Annual value	SLC	5800	*	Unofficial figure
PP	Producer Prices	14	Barbados	NA	5531	Producer Price (SLC/tonne)	945	Meat live weight, cattle	1997	1997	7021	Annual value	SLC	5800	*	Unofficial figure
PP	Producer Prices	14	Barbados	NA	5531	Producer Price (SLC/tonne)	945	Meat live weight, cattle	1998	1998	7021	Annual value	SLC	3600	*	Unofficial figure
PP	Producer Prices	14	Barbados	NA	5531	Producer Price (SLC/tonne)	945	Meat live weight, cattle	1999	1999	7021	Annual value	SLC	3600	*	Unofficial figure
PP	Producer Prices	14	Barbados	NA	5531	Producer Price (SLC/tonne)	945	Meat live weight, cattle	2000	2000	7021	Annual value	SLC	3800	*	Unofficial figure
PP	Producer Prices	14	Barbados	NA	5531	Producer Price (SLC/tonne)	945	Meat live weight, cattle	2001	2001	7021	Annual value	SLC	4000	*	Unofficial figure
PP	Producer Prices	14	Barbados	NA	5531	Producer Price (SLC/tonne)	945	Meat live weight, cattle	2002	2002	7021	Annual value	SLC	4250	*	Unofficial figure
PP	Producer Prices	14	Barbados	NA	5531	Producer Price (SLC/tonne)	945	Meat live weight, cattle	2008	2008	7021	Annual value	SLC	5800.5	Ce	Calculated data based on estimated data
PP	Producer Prices	14	Barbados	NA	5532	Producer Price (USD/tonne)	945	Meat live weight, cattle	1992	1992	7021	Annual value	USD	2094	*	Unofficial figure
PP	Producer Prices	14	Barbados	NA	5532	Producer Price (USD/tonne)	945	Meat live weight, cattle	1993	1993	7021	Annual value	USD	2094	*	Unofficial figure
PP	Producer Prices	14	Barbados	NA	5532	Producer Price (USD/tonne)	945	Meat live weight, cattle	1994	1994	7021	Annual value	USD	2094	*	Unofficial figure
PP	Producer Prices	14	Barbados	NA	5532	Producer Price (USD/tonne)	945	Meat live weight, cattle	1995	1995	7021	Annual value	USD	2094	*	Unofficial figure
PP	Producer Prices	14	Barbados	NA	5532	Producer Price (USD/tonne)	945	Meat live weight, cattle	1996	1996	7021	Annual value	USD	2900	*	Unofficial figure
PP	Producer Prices	14	Barbados	NA	5532	Producer Price (USD/tonne)	945	Meat live weight, cattle	1997	1997	7021	Annual value	USD	2900	*	Unofficial figure
PP	Producer Prices	14	Barbados	NA	5532	Producer Price (USD/tonne)	945	Meat live weight, cattle	1998	1998	7021	Annual value	USD	1800	*	Unofficial figure
PP	Producer Prices	14	Barbados	NA	5532	Producer Price (USD/tonne)	945	Meat live weight, cattle	1999	1999	7021	Annual value	USD	1800	*	Unofficial figure
PP	Producer Prices	14	Barbados	NA	5532	Producer Price (USD/tonne)	945	Meat live weight, cattle	2000	2000	7021	Annual value	USD	1900	*	Unofficial figure
PP	Producer Prices	14	Barbados	NA	5532	Producer Price (USD/tonne)	945	Meat live weight, cattle	2001	2001	7021	Annual value	USD	2000	*	Unofficial figure
PP	Producer Prices	14	Barbados	NA	5532	Producer Price (USD/tonne)	945	Meat live weight, cattle	2002	2002	7021	Annual value	USD	2125	*	Unofficial figure
PP	Producer Prices	14	Barbados	NA	5532	Producer Price (USD/tonne)	945	Meat live weight, cattle	2008	2008	7021	Annual value	USD	2900.3	Ce	Calculated data based on estimated data
PP	Producer Prices	14	Barbados	NA	5539	Producer Price Index (2014-2016 = 100)	945	Meat live weight, cattle	1991	1991	7021	Annual value		65.29	Fc	Calculated data
PP	Producer Prices	14	Barbados	NA	5539	Producer Price Index (2014-2016 = 100)	945	Meat live weight, cattle	1992	1992	7021	Annual value		66.12	Fc	Calculated data
PP	Producer Prices	14	Barbados	NA	5539	Producer Price Index (2014-2016 = 100)	945	Meat live weight, cattle	1993	1993	7021	Annual value		66.12	Fc	Calculated data
PP	Producer Prices	14	Barbados	NA	5539	Producer Price Index (2014-2016 = 100)	945	Meat live weight, cattle	1994	1994	7021	Annual value		66.12	Fc	Calculated data
PP	Producer Prices	14	Barbados	NA	5539	Producer Price Index (2014-2016 = 100)	945	Meat live weight, cattle	1995	1995	7021	Annual value		66.12	Fc	Calculated data
PP	Producer Prices	14	Barbados	NA	5539	Producer Price Index (2014-2016 = 100)	945	Meat live weight, cattle	1996	1996	7021	Annual value		91.57	Fc	Calculated data
PP	Producer Prices	14	Barbados	NA	5539	Producer Price Index (2014-2016 = 100)	945	Meat live weight, cattle	1997	1997	7021	Annual value		91.57	Fc	Calculated data
PP	Producer Prices	14	Barbados	NA	5539	Producer Price Index (2014-2016 = 100)	945	Meat live weight, cattle	1998	1998	7021	Annual value		56.84	Fc	Calculated data
PP	Producer Prices	14	Barbados	NA	5539	Producer Price Index (2014-2016 = 100)	945	Meat live weight, cattle	1999	1999	7021	Annual value		56.84	Fc	Calculated data
PP	Producer Prices	14	Barbados	NA	5539	Producer Price Index (2014-2016 = 100)	945	Meat live weight, cattle	2000	2000	7021	Annual value		60	Fc	Calculated data
PP	Producer Prices	14	Barbados	NA	5539	Producer Price Index (2014-2016 = 100)	945	Meat live weight, cattle	2001	2001	7021	Annual value		63.15	Fc	Calculated data
PP	Producer Prices	14	Barbados	NA	5539	Producer Price Index (2014-2016 = 100)	945	Meat live weight, cattle	2002	2002	7021	Annual value		67.1	Fc	Calculated data
PP	Producer Prices	14	Barbados	NA	5539	Producer Price Index (2014-2016 = 100)	945	Meat live weight, cattle	2003	2003	7021	Annual value		69.77	Fc	Calculated data
PP	Producer Prices	14	Barbados	NA	5539	Producer Price Index (2014-2016 = 100)	945	Meat live weight, cattle	2004	2004	7021	Annual value		73.14	Fc	Calculated data
PP	Producer Prices	14	Barbados	NA	5539	Producer Price Index (2014-2016 = 100)	945	Meat live weight, cattle	2005	2005	7021	Annual value		76.39	Fc	Calculated data
PP	Producer Prices	14	Barbados	NA	5539	Producer Price Index (2014-2016 = 100)	945	Meat live weight, cattle	2006	2006	7021	Annual value		82.4	Fc	Calculated data
PP	Producer Prices	14	Barbados	NA	5539	Producer Price Index (2014-2016 = 100)	945	Meat live weight, cattle	2007	2007	7021	Annual value		86.64	Fc	Calculated data
PP	Producer Prices	14	Barbados	NA	5539	Producer Price Index (2014-2016 = 100)	945	Meat live weight, cattle	2008	2008	7021	Annual value		91.58	Fc	Calculated data
PP	Producer Prices	14	Barbados	NA	5539	Producer Price Index (2014-2016 = 100)	945	Meat live weight, cattle	2009	2009	7021	Annual value		89.84	Fc	Calculated data
PP	Producer Prices	14	Barbados	NA	5539	Producer Price Index (2014-2016 = 100)	945	Meat live weight, cattle	2010	2010	7021	Annual value		92.04	Fc	Calculated data
PP	Producer Prices	14	Barbados	NA	5539	Producer Price Index (2014-2016 = 100)	945	Meat live weight, cattle	2011	2011	7021	Annual value		93.52	Fc	Calculated data
PP	Producer Prices	14	Barbados	NA	5539	Producer Price Index (2014-2016 = 100)	945	Meat live weight, cattle	2012	2012	7021	Annual value		98.82	Fc	Calculated data
PP	Producer Prices	14	Barbados	NA	5539	Producer Price Index (2014-2016 = 100)	945	Meat live weight, cattle	2013	2013	7021	Annual value		104.47	Fc	Calculated data
PP	Producer Prices	14	Barbados	NA	5539	Producer Price Index (2014-2016 = 100)	945	Meat live weight, cattle	2014	2014	7021	Annual value		98.8	Fc	Calculated data
PP	Producer Prices	14	Barbados	NA	5539	Producer Price Index (2014-2016 = 100)	945	Meat live weight, cattle	2015	2015	7021	Annual value		100.17	Fc	Calculated data
PP	Producer Prices	14	Barbados	NA	5539	Producer Price Index (2014-2016 = 100)	945	Meat live weight, cattle	2016	2016	7021	Annual value		101.02	Fc	Calculated data
PP	Producer Prices	14	Barbados	NA	5539	Producer Price Index (2014-2016 = 100)	945	Meat live weight, cattle	2017	2017	7021	Annual value		103.25	Fc	Calculated data
PP	Producer Prices	57	Belarus	Transition	5530	Producer Price (LCU/tonne)	945	Meat live weight, cattle	1994	1994	7021	Annual value	LCU	910000		Official data
PP	Producer Prices	57	Belarus	Transition	5530	Producer Price (LCU/tonne)	945	Meat live weight, cattle	1995	1995	7021	Annual value	LCU	5635000		Official data
PP	Producer Prices	57	Belarus	Transition	5530	Producer Price (LCU/tonne)	945	Meat live weight, cattle	1996	1996	7021	Annual value	LCU	8766000		Official data
PP	Producer Prices	57	Belarus	Transition	5530	Producer Price (LCU/tonne)	945	Meat live weight, cattle	1997	1997	7021	Annual value	LCU	16079000		Official data
PP	Producer Prices	57	Belarus	Transition	5530	Producer Price (LCU/tonne)	945	Meat live weight, cattle	1998	1998	7021	Annual value	LCU	31906000		Official data
PP	Producer Prices	57	Belarus	Transition	5530	Producer Price (LCU/tonne)	945	Meat live weight, cattle	1999	1999	7021	Annual value	LCU	134131000		Official data
PP	Producer Prices	57	Belarus	Transition	5530	Producer Price (LCU/tonne)	945	Meat live weight, cattle	2000	2000	7021	Annual value	LCU	363273		Official data
PP	Producer Prices	57	Belarus	Transition	5530	Producer Price (LCU/tonne)	945	Meat live weight, cattle	2001	2001	7021	Annual value	LCU	646824		Official data
PP	Producer Prices	57	Belarus	Transition	5530	Producer Price (LCU/tonne)	945	Meat live weight, cattle	2002	2002	7021	Annual value	LCU	1035288		Official data
PP	Producer Prices	57	Belarus	Transition	5530	Producer Price (LCU/tonne)	945	Meat live weight, cattle	2003	2003	7021	Annual value	LCU	1118561		Official data
PP	Producer Prices	57	Belarus	Transition	5530	Producer Price (LCU/tonne)	945	Meat live weight, cattle	2004	2004	7021	Annual value	LCU	1507432		Official data
PP	Producer Prices	57	Belarus	Transition	5530	Producer Price (LCU/tonne)	945	Meat live weight, cattle	2005	2005	7021	Annual value	LCU	1860590		Official data
PP	Producer Prices	57	Belarus	Transition	5530	Producer Price (LCU/tonne)	945	Meat live weight, cattle	2006	2006	7021	Annual value	LCU	2064559		Official data
PP	Producer Prices	57	Belarus	Transition	5530	Producer Price (LCU/tonne)	945	Meat live weight, cattle	2007	2007	7021	Annual value	LCU	2382552		Official data
PP	Producer Prices	57	Belarus	Transition	5530	Producer Price (LCU/tonne)	945	Meat live weight, cattle	2008	2008	7021	Annual value	LCU	3147525		Official data
PP	Producer Prices	57	Belarus	Transition	5530	Producer Price (LCU/tonne)	945	Meat live weight, cattle	2009	2009	7021	Annual value	LCU	3671236		Official data
PP	Producer Prices	57	Belarus	Transition	5530	Producer Price (LCU/tonne)	945	Meat live weight, cattle	2010	2010	7021	Annual value	LCU	4.52549e+06		Official data
PP	Producer Prices	57	Belarus	Transition	5530	Producer Price (LCU/tonne)	945	Meat live weight, cattle	2010	2010	7001	January	LCU	4380706		Official data
PP	Producer Prices	57	Belarus	Transition	5530	Producer Price (LCU/tonne)	945	Meat live weight, cattle	2010	2010	7002	February	LCU	4.31076e+06		Official data
PP	Producer Prices	57	Belarus	Transition	5530	Producer Price (LCU/tonne)	945	Meat live weight, cattle	2010	2010	7003	March	LCU	4.33699e+06		Official data
PP	Producer Prices	57	Belarus	Transition	5530	Producer Price (LCU/tonne)	945	Meat live weight, cattle	2010	2010	7004	April	LCU	4.72626e+06		Official data
PP	Producer Prices	57	Belarus	Transition	5530	Producer Price (LCU/tonne)	945	Meat live weight, cattle	2010	2010	7005	May	LCU	4.78471e+06		Official data
PP	Producer Prices	57	Belarus	Transition	5530	Producer Price (LCU/tonne)	945	Meat live weight, cattle	2010	2010	7006	June	LCU	4.82078e+06		Official data
PP	Producer Prices	57	Belarus	Transition	5530	Producer Price (LCU/tonne)	945	Meat live weight, cattle	2010	2010	7007	July	LCU	4.83591e+06		Official data
PP	Producer Prices	57	Belarus	Transition	5530	Producer Price (LCU/tonne)	945	Meat live weight, cattle	2010	2010	7008	August	LCU	4.82979e+06		Official data
PP	Producer Prices	57	Belarus	Transition	5530	Producer Price (LCU/tonne)	945	Meat live weight, cattle	2010	2010	7009	September	LCU	5266757		Official data
PP	Producer Prices	57	Belarus	Transition	5530	Producer Price (LCU/tonne)	945	Meat live weight, cattle	2010	2010	7010	October	LCU	5.28103e+06		Official data
PP	Producer Prices	57	Belarus	Transition	5530	Producer Price (LCU/tonne)	945	Meat live weight, cattle	2010	2010	7011	November	LCU	5.43037e+06		Official data
PP	Producer Prices	57	Belarus	Transition	5530	Producer Price (LCU/tonne)	945	Meat live weight, cattle	2010	2010	7012	December	LCU	5773126		Official data
PP	Producer Prices	57	Belarus	Transition	5530	Producer Price (LCU/tonne)	945	Meat live weight, cattle	2011	2011	7021	Annual value	LCU	8556007		Official data
PP	Producer Prices	57	Belarus	Transition	5530	Producer Price (LCU/tonne)	945	Meat live weight, cattle	2011	2011	7001	January	LCU	5.57003e+06		Official data
PP	Producer Prices	57	Belarus	Transition	5530	Producer Price (LCU/tonne)	945	Meat live weight, cattle	2011	2011	7002	February	LCU	5.29941e+06		Official data
PP	Producer Prices	57	Belarus	Transition	5530	Producer Price (LCU/tonne)	945	Meat live weight, cattle	2011	2011	7003	March	LCU	5.23829e+06		Official data
PP	Producer Prices	57	Belarus	Transition	5530	Producer Price (LCU/tonne)	945	Meat live weight, cattle	2011	2011	7004	April	LCU	5.45883e+06		Official data
PP	Producer Prices	57	Belarus	Transition	5530	Producer Price (LCU/tonne)	945	Meat live weight, cattle	2011	2011	7005	May	LCU	6.32556e+06		Official data
PP	Producer Prices	57	Belarus	Transition	5530	Producer Price (LCU/tonne)	945	Meat live weight, cattle	2011	2011	7006	June	LCU	6.93507e+06		Official data
PP	Producer Prices	57	Belarus	Transition	5530	Producer Price (LCU/tonne)	945	Meat live weight, cattle	2011	2011	7007	July	LCU	7.42179e+06		Official data
PP	Producer Prices	57	Belarus	Transition	5530	Producer Price (LCU/tonne)	945	Meat live weight, cattle	2011	2011	7008	August	LCU	8.48194e+06		Official data
PP	Producer Prices	57	Belarus	Transition	5530	Producer Price (LCU/tonne)	945	Meat live weight, cattle	2011	2011	7009	September	LCU	8.7934e+06		Official data
PP	Producer Prices	57	Belarus	Transition	5530	Producer Price (LCU/tonne)	945	Meat live weight, cattle	2011	2011	7010	October	LCU	1.25903e+07		Official data
PP	Producer Prices	57	Belarus	Transition	5530	Producer Price (LCU/tonne)	945	Meat live weight, cattle	2011	2011	7011	November	LCU	14814034		Official data
PP	Producer Prices	57	Belarus	Transition	5530	Producer Price (LCU/tonne)	945	Meat live weight, cattle	2011	2011	7012	December	LCU	1.50996e+07		Official data
PP	Producer Prices	57	Belarus	Transition	5530	Producer Price (LCU/tonne)	945	Meat live weight, cattle	2012	2012	7021	Annual value	LCU	19031273		Official data
PP	Producer Prices	57	Belarus	Transition	5530	Producer Price (LCU/tonne)	945	Meat live weight, cattle	2012	2012	7001	January	LCU	1.66633e+07		Official data
PP	Producer Prices	57	Belarus	Transition	5530	Producer Price (LCU/tonne)	945	Meat live weight, cattle	2012	2012	7002	February	LCU	1.7183e+07		Official data
PP	Producer Prices	57	Belarus	Transition	5530	Producer Price (LCU/tonne)	945	Meat live weight, cattle	2012	2012	7003	March	LCU	1.70065e+07		Official data
PP	Producer Prices	57	Belarus	Transition	5530	Producer Price (LCU/tonne)	945	Meat live weight, cattle	2012	2012	7004	April	LCU	1.78173e+07		Official data
PP	Producer Prices	57	Belarus	Transition	5530	Producer Price (LCU/tonne)	945	Meat live weight, cattle	2012	2012	7005	May	LCU	2.02484e+07		Official data
PP	Producer Prices	57	Belarus	Transition	5530	Producer Price (LCU/tonne)	945	Meat live weight, cattle	2012	2012	7006	June	LCU	2.03108e+07		Official data
PP	Producer Prices	57	Belarus	Transition	5530	Producer Price (LCU/tonne)	945	Meat live weight, cattle	2012	2012	7007	July	LCU	2.0196e+07		Official data
PP	Producer Prices	57	Belarus	Transition	5530	Producer Price (LCU/tonne)	945	Meat live weight, cattle	2012	2012	7008	August	LCU	2.04701e+07		Official data
PP	Producer Prices	57	Belarus	Transition	5530	Producer Price (LCU/tonne)	945	Meat live weight, cattle	2012	2012	7009	September	LCU	2.00493e+07		Official data
PP	Producer Prices	57	Belarus	Transition	5530	Producer Price (LCU/tonne)	945	Meat live weight, cattle	2012	2012	7010	October	LCU	1.91516e+07		Official data
PP	Producer Prices	57	Belarus	Transition	5530	Producer Price (LCU/tonne)	945	Meat live weight, cattle	2012	2012	7011	November	LCU	2.00642e+07		Official data
PP	Producer Prices	57	Belarus	Transition	5530	Producer Price (LCU/tonne)	945	Meat live weight, cattle	2012	2012	7012	December	LCU	1.99386e+07		Official data
PP	Producer Prices	57	Belarus	Transition	5530	Producer Price (LCU/tonne)	945	Meat live weight, cattle	2013	2013	7021	Annual value	LCU	19726426		Official data
PP	Producer Prices	57	Belarus	Transition	5530	Producer Price (LCU/tonne)	945	Meat live weight, cattle	2013	2013	7001	January	LCU	2.02375e+07		Official data
PP	Producer Prices	57	Belarus	Transition	5530	Producer Price (LCU/tonne)	945	Meat live weight, cattle	2013	2013	7002	February	LCU	2.00316e+07		Official data
PP	Producer Prices	57	Belarus	Transition	5530	Producer Price (LCU/tonne)	945	Meat live weight, cattle	2013	2013	7003	March	LCU	2.06838e+07		Official data
PP	Producer Prices	57	Belarus	Transition	5530	Producer Price (LCU/tonne)	945	Meat live weight, cattle	2013	2013	7004	April	LCU	1.99221e+07		Official data
PP	Producer Prices	57	Belarus	Transition	5530	Producer Price (LCU/tonne)	945	Meat live weight, cattle	2013	2013	7005	May	LCU	2.00363e+07		Official data
PP	Producer Prices	57	Belarus	Transition	5530	Producer Price (LCU/tonne)	945	Meat live weight, cattle	2013	2013	7006	June	LCU	1.90046e+07		Official data
PP	Producer Prices	57	Belarus	Transition	5530	Producer Price (LCU/tonne)	945	Meat live weight, cattle	2013	2013	7007	July	LCU	1.95446e+07		Official data
PP	Producer Prices	57	Belarus	Transition	5530	Producer Price (LCU/tonne)	945	Meat live weight, cattle	2013	2013	7008	August	LCU	1.86786e+07		Official data
PP	Producer Prices	57	Belarus	Transition	5530	Producer Price (LCU/tonne)	945	Meat live weight, cattle	2013	2013	7009	September	LCU	1.94205e+07		Official data
PP	Producer Prices	57	Belarus	Transition	5530	Producer Price (LCU/tonne)	945	Meat live weight, cattle	2013	2013	7010	October	LCU	1.93472e+07		Official data
PP	Producer Prices	57	Belarus	Transition	5530	Producer Price (LCU/tonne)	945	Meat live weight, cattle	2013	2013	7011	November	LCU	19634793		Official data
PP	Producer Prices	57	Belarus	Transition	5530	Producer Price (LCU/tonne)	945	Meat live weight, cattle	2013	2013	7012	December	LCU	1.96558e+07		Official data
PP	Producer Prices	57	Belarus	Transition	5530	Producer Price (LCU/tonne)	945	Meat live weight, cattle	2014	2014	7021	Annual value	LCU	19072265		Official data
PP	Producer Prices	57	Belarus	Transition	5530	Producer Price (LCU/tonne)	945	Meat live weight, cattle	2014	2014	7001	January	LCU	1.90267e+07		Official data
PP	Producer Prices	57	Belarus	Transition	5530	Producer Price (LCU/tonne)	945	Meat live weight, cattle	2014	2014	7002	February	LCU	17917574		Official data
PP	Producer Prices	57	Belarus	Transition	5530	Producer Price (LCU/tonne)	945	Meat live weight, cattle	2014	2014	7003	March	LCU	1.92921e+07		Official data
PP	Producer Prices	57	Belarus	Transition	5530	Producer Price (LCU/tonne)	945	Meat live weight, cattle	2014	2014	7004	April	LCU	1.91215e+07		Official data
PP	Producer Prices	57	Belarus	Transition	5530	Producer Price (LCU/tonne)	945	Meat live weight, cattle	2014	2014	7005	May	LCU	1.93976e+07		Official data
PP	Producer Prices	57	Belarus	Transition	5530	Producer Price (LCU/tonne)	945	Meat live weight, cattle	2014	2014	7006	June	LCU	1.91734e+07		Official data
PP	Producer Prices	57	Belarus	Transition	5530	Producer Price (LCU/tonne)	945	Meat live weight, cattle	2014	2014	7007	July	LCU	19428720		Official data
PP	Producer Prices	57	Belarus	Transition	5530	Producer Price (LCU/tonne)	945	Meat live weight, cattle	2014	2014	7008	August	LCU	1.94766e+07		Official data
PP	Producer Prices	57	Belarus	Transition	5530	Producer Price (LCU/tonne)	945	Meat live weight, cattle	2014	2014	7009	September	LCU	19342649		Official data
PP	Producer Prices	57	Belarus	Transition	5530	Producer Price (LCU/tonne)	945	Meat live weight, cattle	2014	2014	7010	October	LCU	1.98139e+07		Official data
PP	Producer Prices	57	Belarus	Transition	5530	Producer Price (LCU/tonne)	945	Meat live weight, cattle	2014	2014	7011	November	LCU	1.92296e+07		Official data
PP	Producer Prices	57	Belarus	Transition	5530	Producer Price (LCU/tonne)	945	Meat live weight, cattle	2014	2014	7012	December	LCU	1.81932e+07		Official data
PP	Producer Prices	57	Belarus	Transition	5530	Producer Price (LCU/tonne)	945	Meat live weight, cattle	2015	2015	7021	Annual value	LCU	20047941		Official data
PP	Producer Prices	57	Belarus	Transition	5530	Producer Price (LCU/tonne)	945	Meat live weight, cattle	2015	2015	7001	January	LCU	19455012		Official data
PP	Producer Prices	57	Belarus	Transition	5530	Producer Price (LCU/tonne)	945	Meat live weight, cattle	2015	2015	7002	February	LCU	18142527		Official data
PP	Producer Prices	57	Belarus	Transition	5530	Producer Price (LCU/tonne)	945	Meat live weight, cattle	2015	2015	7003	March	LCU	19588110		Official data
PP	Producer Prices	57	Belarus	Transition	5530	Producer Price (LCU/tonne)	945	Meat live weight, cattle	2015	2015	7004	April	LCU	20404695		Official data
PP	Producer Prices	57	Belarus	Transition	5530	Producer Price (LCU/tonne)	945	Meat live weight, cattle	2015	2015	7005	May	LCU	20086540		Official data
PP	Producer Prices	57	Belarus	Transition	5530	Producer Price (LCU/tonne)	945	Meat live weight, cattle	2015	2015	7006	June	LCU	20261557		Official data
PP	Producer Prices	57	Belarus	Transition	5530	Producer Price (LCU/tonne)	945	Meat live weight, cattle	2015	2015	7007	July	LCU	20292383		Official data
PP	Producer Prices	57	Belarus	Transition	5530	Producer Price (LCU/tonne)	945	Meat live weight, cattle	2015	2015	7008	August	LCU	19865363		Official data
PP	Producer Prices	57	Belarus	Transition	5530	Producer Price (LCU/tonne)	945	Meat live weight, cattle	2015	2015	7009	September	LCU	19893733		Official data
PP	Producer Prices	57	Belarus	Transition	5530	Producer Price (LCU/tonne)	945	Meat live weight, cattle	2015	2015	7010	October	LCU	19863094		Official data
PP	Producer Prices	57	Belarus	Transition	5530	Producer Price (LCU/tonne)	945	Meat live weight, cattle	2015	2015	7011	November	LCU	19383936		Official data
PP	Producer Prices	57	Belarus	Transition	5530	Producer Price (LCU/tonne)	945	Meat live weight, cattle	2015	2015	7012	December	LCU	20568241		Official data
PP	Producer Prices	57	Belarus	Transition	5530	Producer Price (LCU/tonne)	945	Meat live weight, cattle	2016	2016	7021	Annual value	LCU	21875000		Official data
PP	Producer Prices	57	Belarus	Transition	5530	Producer Price (LCU/tonne)	945	Meat live weight, cattle	2016	2016	7001	January	LCU	20962166		Official data
PP	Producer Prices	57	Belarus	Transition	5530	Producer Price (LCU/tonne)	945	Meat live weight, cattle	2016	2016	7002	February	LCU	21156479		Official data
PP	Producer Prices	57	Belarus	Transition	5530	Producer Price (LCU/tonne)	945	Meat live weight, cattle	2016	2016	7003	March	LCU	20851947		Official data
PP	Producer Prices	57	Belarus	Transition	5530	Producer Price (LCU/tonne)	945	Meat live weight, cattle	2016	2016	7004	April	LCU	20978014		Official data
PP	Producer Prices	57	Belarus	Transition	5530	Producer Price (LCU/tonne)	945	Meat live weight, cattle	2016	2016	7005	May	LCU	21201482		Official data
PP	Producer Prices	57	Belarus	Transition	5530	Producer Price (LCU/tonne)	945	Meat live weight, cattle	2016	2016	7006	June	LCU	21460200		Official data
PP	Producer Prices	57	Belarus	Transition	5530	Producer Price (LCU/tonne)	945	Meat live weight, cattle	2016	2016	7007	July	LCU	21945000		Official data
PP	Producer Prices	57	Belarus	Transition	5530	Producer Price (LCU/tonne)	945	Meat live weight, cattle	2016	2016	7008	August	LCU	22245900		Official data
PP	Producer Prices	57	Belarus	Transition	5530	Producer Price (LCU/tonne)	945	Meat live weight, cattle	2016	2016	7009	September	LCU	22207100		Official data
PP	Producer Prices	57	Belarus	Transition	5530	Producer Price (LCU/tonne)	945	Meat live weight, cattle	2016	2016	7010	October	LCU	22466100		Official data
PP	Producer Prices	57	Belarus	Transition	5530	Producer Price (LCU/tonne)	945	Meat live weight, cattle	2016	2016	7011	November	LCU	22835600		Official data
PP	Producer Prices	57	Belarus	Transition	5530	Producer Price (LCU/tonne)	945	Meat live weight, cattle	2016	2016	7012	December	LCU	23325500		Official data
PP	Producer Prices	57	Belarus	Transition	5530	Producer Price (LCU/tonne)	945	Meat live weight, cattle	2017	2017	7021	Annual value	LCU	2237.1		Official data
PP	Producer Prices	57	Belarus	Transition	5530	Producer Price (LCU/tonne)	945	Meat live weight, cattle	2017	2017	7001	January	LCU	2181.9		Official data
PP	Producer Prices	57	Belarus	Transition	5530	Producer Price (LCU/tonne)	945	Meat live weight, cattle	2017	2017	7002	February	LCU	2143.6		Official data
PP	Producer Prices	57	Belarus	Transition	5530	Producer Price (LCU/tonne)	945	Meat live weight, cattle	2017	2017	7003	March	LCU	2143.9		Official data
PP	Producer Prices	57	Belarus	Transition	5530	Producer Price (LCU/tonne)	945	Meat live weight, cattle	2017	2017	7004	April	LCU	2166.4		Official data
PP	Producer Prices	57	Belarus	Transition	5530	Producer Price (LCU/tonne)	945	Meat live weight, cattle	2017	2017	7005	May	LCU	2200.1		Official data
PP	Producer Prices	57	Belarus	Transition	5530	Producer Price (LCU/tonne)	945	Meat live weight, cattle	2017	2017	7006	June	LCU	2251.4		Official data
PP	Producer Prices	57	Belarus	Transition	5530	Producer Price (LCU/tonne)	945	Meat live weight, cattle	2017	2017	7007	July	LCU	2275.2		Official data
PP	Producer Prices	57	Belarus	Transition	5530	Producer Price (LCU/tonne)	945	Meat live weight, cattle	2017	2017	7008	August	LCU	2293.3		Official data
PP	Producer Prices	57	Belarus	Transition	5530	Producer Price (LCU/tonne)	945	Meat live weight, cattle	2017	2017	7009	September	LCU	2271.3		Official data
PP	Producer Prices	57	Belarus	Transition	5530	Producer Price (LCU/tonne)	945	Meat live weight, cattle	2017	2017	7010	October	LCU	2256.9		Official data
PP	Producer Prices	57	Belarus	Transition	5530	Producer Price (LCU/tonne)	945	Meat live weight, cattle	2017	2017	7011	November	LCU	2294.8		Official data
PP	Producer Prices	57	Belarus	Transition	5530	Producer Price (LCU/tonne)	945	Meat live weight, cattle	2017	2017	7012	December	LCU	2315		Official data
PP	Producer Prices	57	Belarus	Transition	5530	Producer Price (LCU/tonne)	945	Meat live weight, cattle	2018	2018	7021	Annual value	LCU	2468.3		Official data
PP	Producer Prices	57	Belarus	Transition	5530	Producer Price (LCU/tonne)	945	Meat live weight, cattle	2018	2018	7001	January	LCU	2363.1		Official data
PP	Producer Prices	57	Belarus	Transition	5530	Producer Price (LCU/tonne)	945	Meat live weight, cattle	2018	2018	7002	February	LCU	2391.1		Official data
PP	Producer Prices	57	Belarus	Transition	5530	Producer Price (LCU/tonne)	945	Meat live weight, cattle	2018	2018	7003	March	LCU	2456.7		Official data
PP	Producer Prices	57	Belarus	Transition	5530	Producer Price (LCU/tonne)	945	Meat live weight, cattle	2018	2018	7004	April	LCU	2446.7		Official data
PP	Producer Prices	57	Belarus	Transition	5530	Producer Price (LCU/tonne)	945	Meat live weight, cattle	2018	2018	7005	May	LCU	2441.8		Official data
PP	Producer Prices	57	Belarus	Transition	5530	Producer Price (LCU/tonne)	945	Meat live weight, cattle	2018	2018	7006	June	LCU	2526.7		Official data
PP	Producer Prices	57	Belarus	Transition	5530	Producer Price (LCU/tonne)	945	Meat live weight, cattle	2018	2018	7007	July	LCU	2502.3		Official data
PP	Producer Prices	57	Belarus	Transition	5530	Producer Price (LCU/tonne)	945	Meat live weight, cattle	2018	2018	7008	August	LCU	2454.3		Official data
PP	Producer Prices	57	Belarus	Transition	5530	Producer Price (LCU/tonne)	945	Meat live weight, cattle	2018	2018	7009	September	LCU	2430.3		Official data
PP	Producer Prices	57	Belarus	Transition	5530	Producer Price (LCU/tonne)	945	Meat live weight, cattle	2018	2018	7010	October	LCU	2444		Official data
PP	Producer Prices	57	Belarus	Transition	5530	Producer Price (LCU/tonne)	945	Meat live weight, cattle	2018	2018	7011	November	LCU	2510.8		Official data
PP	Producer Prices	57	Belarus	Transition	5530	Producer Price (LCU/tonne)	945	Meat live weight, cattle	2018	2018	7012	December	LCU	2529.4		Official data
PP	Producer Prices	57	Belarus	Transition	5530	Producer Price (LCU/tonne)	945	Meat live weight, cattle	2019	2019	7021	Annual value	LCU	2455.2		Official data
PP	Producer Prices	57	Belarus	Transition	5530	Producer Price (LCU/tonne)	945	Meat live weight, cattle	2019	2019	7001	January	LCU	2543		Official data
PP	Producer Prices	57	Belarus	Transition	5530	Producer Price (LCU/tonne)	945	Meat live weight, cattle	2019	2019	7002	February	LCU	2546.3		Official data
PP	Producer Prices	57	Belarus	Transition	5530	Producer Price (LCU/tonne)	945	Meat live weight, cattle	2019	2019	7003	March	LCU	2531.5		Official data
PP	Producer Prices	57	Belarus	Transition	5530	Producer Price (LCU/tonne)	945	Meat live weight, cattle	2019	2019	7004	April	LCU	2437.4		Official data
PP	Producer Prices	57	Belarus	Transition	5530	Producer Price (LCU/tonne)	945	Meat live weight, cattle	2019	2019	7005	May	LCU	2451.5		Official data
PP	Producer Prices	57	Belarus	Transition	5530	Producer Price (LCU/tonne)	945	Meat live weight, cattle	2019	2019	7006	June	LCU	2444.9		Official data
PP	Producer Prices	57	Belarus	Transition	5530	Producer Price (LCU/tonne)	945	Meat live weight, cattle	2019	2019	7007	July	LCU	2371		Official data
PP	Producer Prices	57	Belarus	Transition	5530	Producer Price (LCU/tonne)	945	Meat live weight, cattle	2019	2019	7008	August	LCU	2365.3		Official data
PP	Producer Prices	57	Belarus	Transition	5530	Producer Price (LCU/tonne)	945	Meat live weight, cattle	2019	2019	7009	September	LCU	2431.8		Official data
PP	Producer Prices	57	Belarus	Transition	5530	Producer Price (LCU/tonne)	945	Meat live weight, cattle	2019	2019	7010	October	LCU	2435.3		Official data
PP	Producer Prices	57	Belarus	Transition	5530	Producer Price (LCU/tonne)	945	Meat live weight, cattle	2019	2019	7011	November	LCU	2485.3		Official data
PP	Producer Prices	57	Belarus	Transition	5530	Producer Price (LCU/tonne)	945	Meat live weight, cattle	2019	2019	7012	December	LCU	2471		Official data
PP	Producer Prices	57	Belarus	Transition	5531	Producer Price (SLC/tonne)	945	Meat live weight, cattle	2000	2000	7021	Annual value	SLC	36.3		Official data
PP	Producer Prices	57	Belarus	Transition	5531	Producer Price (SLC/tonne)	945	Meat live weight, cattle	2001	2001	7021	Annual value	SLC	64.7		Official data
PP	Producer Prices	57	Belarus	Transition	5531	Producer Price (SLC/tonne)	945	Meat live weight, cattle	2002	2002	7021	Annual value	SLC	103.5		Official data
PP	Producer Prices	57	Belarus	Transition	5531	Producer Price (SLC/tonne)	945	Meat live weight, cattle	2003	2003	7021	Annual value	SLC	111.9		Official data
PP	Producer Prices	57	Belarus	Transition	5531	Producer Price (SLC/tonne)	945	Meat live weight, cattle	2004	2004	7021	Annual value	SLC	150.7		Official data
PP	Producer Prices	57	Belarus	Transition	5531	Producer Price (SLC/tonne)	945	Meat live weight, cattle	2005	2005	7021	Annual value	SLC	186.1		Official data
PP	Producer Prices	57	Belarus	Transition	5531	Producer Price (SLC/tonne)	945	Meat live weight, cattle	2006	2006	7021	Annual value	SLC	206.5		Official data
PP	Producer Prices	57	Belarus	Transition	5531	Producer Price (SLC/tonne)	945	Meat live weight, cattle	2007	2007	7021	Annual value	SLC	238.3		Official data
PP	Producer Prices	57	Belarus	Transition	5531	Producer Price (SLC/tonne)	945	Meat live weight, cattle	2008	2008	7021	Annual value	SLC	314.8		Official data
PP	Producer Prices	57	Belarus	Transition	5531	Producer Price (SLC/tonne)	945	Meat live weight, cattle	2009	2009	7021	Annual value	SLC	367.1		Official data
PP	Producer Prices	57	Belarus	Transition	5531	Producer Price (SLC/tonne)	945	Meat live weight, cattle	2010	2010	7021	Annual value	SLC	452.5		Official data
PP	Producer Prices	57	Belarus	Transition	5531	Producer Price (SLC/tonne)	945	Meat live weight, cattle	2011	2011	7021	Annual value	SLC	855.6		Official data
PP	Producer Prices	57	Belarus	Transition	5531	Producer Price (SLC/tonne)	945	Meat live weight, cattle	2012	2012	7021	Annual value	SLC	1903.1		Official data
PP	Producer Prices	57	Belarus	Transition	5531	Producer Price (SLC/tonne)	945	Meat live weight, cattle	2013	2013	7021	Annual value	SLC	1972.6		Official data
PP	Producer Prices	57	Belarus	Transition	5531	Producer Price (SLC/tonne)	945	Meat live weight, cattle	2014	2014	7021	Annual value	SLC	1907.2		Official data
PP	Producer Prices	57	Belarus	Transition	5531	Producer Price (SLC/tonne)	945	Meat live weight, cattle	2015	2015	7021	Annual value	SLC	2004.8		Official data
PP	Producer Prices	57	Belarus	Transition	5531	Producer Price (SLC/tonne)	945	Meat live weight, cattle	2016	2016	7021	Annual value	SLC	2187.5		Official data
PP	Producer Prices	57	Belarus	Transition	5531	Producer Price (SLC/tonne)	945	Meat live weight, cattle	2017	2017	7021	Annual value	SLC	2237.1		Official data
PP	Producer Prices	57	Belarus	Transition	5531	Producer Price (SLC/tonne)	945	Meat live weight, cattle	2018	2018	7021	Annual value	SLC	2468.3		Official data
PP	Producer Prices	57	Belarus	Transition	5531	Producer Price (SLC/tonne)	945	Meat live weight, cattle	2019	2019	7021	Annual value	SLC	2455.2		Official data
PP	Producer Prices	57	Belarus	Transition	5532	Producer Price (USD/tonne)	945	Meat live weight, cattle	1994	1994	7021	Annual value	USD	776		Official data
PP	Producer Prices	57	Belarus	Transition	5532	Producer Price (USD/tonne)	945	Meat live weight, cattle	1995	1995	7021	Annual value	USD	643.1		Official data
PP	Producer Prices	57	Belarus	Transition	5532	Producer Price (USD/tonne)	945	Meat live weight, cattle	1996	1996	7021	Annual value	USD	662.6		Official data
PP	Producer Prices	57	Belarus	Transition	5532	Producer Price (USD/tonne)	945	Meat live weight, cattle	1997	1997	7021	Annual value	USD	617.9		Official data
PP	Producer Prices	57	Belarus	Transition	5532	Producer Price (USD/tonne)	945	Meat live weight, cattle	1998	1998	7021	Annual value	USD	691.7		Official data
PP	Producer Prices	57	Belarus	Transition	5532	Producer Price (USD/tonne)	945	Meat live weight, cattle	1999	1999	7021	Annual value	USD	538		Official data
PP	Producer Prices	57	Belarus	Transition	5532	Producer Price (USD/tonne)	945	Meat live weight, cattle	2000	2000	7021	Annual value	USD	414.3		Official data
PP	Producer Prices	57	Belarus	Transition	5532	Producer Price (USD/tonne)	945	Meat live weight, cattle	2001	2001	7021	Annual value	USD	465.3		Official data
PP	Producer Prices	57	Belarus	Transition	5532	Producer Price (USD/tonne)	945	Meat live weight, cattle	2002	2002	7021	Annual value	USD	578.1		Official data
PP	Producer Prices	57	Belarus	Transition	5532	Producer Price (USD/tonne)	945	Meat live weight, cattle	2003	2003	7021	Annual value	USD	545.3		Official data
PP	Producer Prices	57	Belarus	Transition	5532	Producer Price (USD/tonne)	945	Meat live weight, cattle	2004	2004	7021	Annual value	USD	697.8		Official data
PP	Producer Prices	57	Belarus	Transition	5532	Producer Price (USD/tonne)	945	Meat live weight, cattle	2005	2005	7021	Annual value	USD	863.9		Official data
PP	Producer Prices	57	Belarus	Transition	5532	Producer Price (USD/tonne)	945	Meat live weight, cattle	2006	2006	7021	Annual value	USD	962.7		Official data
PP	Producer Prices	57	Belarus	Transition	5532	Producer Price (USD/tonne)	945	Meat live weight, cattle	2007	2007	7021	Annual value	USD	1110.2		Official data
PP	Producer Prices	57	Belarus	Transition	5532	Producer Price (USD/tonne)	945	Meat live weight, cattle	2008	2008	7021	Annual value	USD	1473.3		Official data
PP	Producer Prices	57	Belarus	Transition	5532	Producer Price (USD/tonne)	945	Meat live weight, cattle	2009	2009	7021	Annual value	USD	1314.4		Official data
PP	Producer Prices	57	Belarus	Transition	5532	Producer Price (USD/tonne)	945	Meat live weight, cattle	2010	2010	7021	Annual value	USD	1519.4		Official data
PP	Producer Prices	57	Belarus	Transition	5532	Producer Price (USD/tonne)	945	Meat live weight, cattle	2011	2011	7021	Annual value	USD	1719.9		Official data
PP	Producer Prices	57	Belarus	Transition	5532	Producer Price (USD/tonne)	945	Meat live weight, cattle	2012	2012	7021	Annual value	USD	2282.8		Official data
PP	Producer Prices	57	Belarus	Transition	5532	Producer Price (USD/tonne)	945	Meat live weight, cattle	2013	2013	7021	Annual value	USD	2221.4		Official data
PP	Producer Prices	57	Belarus	Transition	5532	Producer Price (USD/tonne)	945	Meat live weight, cattle	2014	2014	7021	Annual value	USD	1865.4		Official data
PP	Producer Prices	57	Belarus	Transition	5532	Producer Price (USD/tonne)	945	Meat live weight, cattle	2015	2015	7021	Annual value	USD	1258.8		Official data
PP	Producer Prices	57	Belarus	Transition	5532	Producer Price (USD/tonne)	945	Meat live weight, cattle	2016	2016	7021	Annual value	USD	1099.5		Official data
PP	Producer Prices	57	Belarus	Transition	5532	Producer Price (USD/tonne)	945	Meat live weight, cattle	2017	2017	7021	Annual value	USD	1157.7		Official data
PP	Producer Prices	57	Belarus	Transition	5532	Producer Price (USD/tonne)	945	Meat live weight, cattle	2018	2018	7021	Annual value	USD	1211.4		Official data
PP	Producer Prices	57	Belarus	Transition	5532	Producer Price (USD/tonne)	945	Meat live weight, cattle	2019	2019	7021	Annual value	USD	1173.7		Official data
PP	Producer Prices	57	Belarus	Transition	5539	Producer Price Index (2014-2016 = 100)	945	Meat live weight, cattle	2000	2000	7021	Annual value		1.79	Fc	Calculated data
PP	Producer Prices	57	Belarus	Transition	5539	Producer Price Index (2014-2016 = 100)	945	Meat live weight, cattle	2001	2001	7021	Annual value		3.18	Fc	Calculated data
PP	Producer Prices	57	Belarus	Transition	5539	Producer Price Index (2014-2016 = 100)	945	Meat live weight, cattle	2002	2002	7021	Annual value		5.09	Fc	Calculated data
PP	Producer Prices	57	Belarus	Transition	5539	Producer Price Index (2014-2016 = 100)	945	Meat live weight, cattle	2003	2003	7021	Annual value		5.5	Fc	Calculated data
PP	Producer Prices	57	Belarus	Transition	5539	Producer Price Index (2014-2016 = 100)	945	Meat live weight, cattle	2004	2004	7021	Annual value		7.41	Fc	Calculated data
PP	Producer Prices	57	Belarus	Transition	5539	Producer Price Index (2014-2016 = 100)	945	Meat live weight, cattle	2005	2005	7021	Annual value		9.15	Fc	Calculated data
PP	Producer Prices	57	Belarus	Transition	5539	Producer Price Index (2014-2016 = 100)	945	Meat live weight, cattle	2006	2006	7021	Annual value		10.15	Fc	Calculated data
PP	Producer Prices	57	Belarus	Transition	5539	Producer Price Index (2014-2016 = 100)	945	Meat live weight, cattle	2007	2007	7021	Annual value		11.72	Fc	Calculated data
PP	Producer Prices	57	Belarus	Transition	5539	Producer Price Index (2014-2016 = 100)	945	Meat live weight, cattle	2008	2008	7021	Annual value		15.48	Fc	Calculated data
PP	Producer Prices	57	Belarus	Transition	5539	Producer Price Index (2014-2016 = 100)	945	Meat live weight, cattle	2009	2009	7021	Annual value		18.06	Fc	Calculated data
PP	Producer Prices	57	Belarus	Transition	5539	Producer Price Index (2014-2016 = 100)	945	Meat live weight, cattle	2010	2010	7021	Annual value		22.26	Fc	Calculated data
PP	Producer Prices	57	Belarus	Transition	5539	Producer Price Index (2014-2016 = 100)	945	Meat live weight, cattle	2011	2011	7021	Annual value		42.08	Fc	Calculated data
PP	Producer Prices	57	Belarus	Transition	5539	Producer Price Index (2014-2016 = 100)	945	Meat live weight, cattle	2012	2012	7021	Annual value		93.6	Fc	Calculated data
PP	Producer Prices	57	Belarus	Transition	5539	Producer Price Index (2014-2016 = 100)	945	Meat live weight, cattle	2013	2013	7021	Annual value		97.02	Fc	Calculated data
PP	Producer Prices	57	Belarus	Transition	5539	Producer Price Index (2014-2016 = 100)	945	Meat live weight, cattle	2014	2014	7021	Annual value		93.81	Fc	Calculated data
PP	Producer Prices	57	Belarus	Transition	5539	Producer Price Index (2014-2016 = 100)	945	Meat live weight, cattle	2015	2015	7021	Annual value		98.6	Fc	Calculated data
PP	Producer Prices	57	Belarus	Transition	5539	Producer Price Index (2014-2016 = 100)	945	Meat live weight, cattle	2016	2016	7021	Annual value		107.59	Fc	Calculated data
PP	Producer Prices	57	Belarus	Transition	5539	Producer Price Index (2014-2016 = 100)	945	Meat live weight, cattle	2017	2017	7021	Annual value		110.03	Fc	Calculated data
PP	Producer Prices	57	Belarus	Transition	5539	Producer Price Index (2014-2016 = 100)	945	Meat live weight, cattle	2018	2018	7021	Annual value		121.4	Fc	Calculated data
PP	Producer Prices	255	Belgium	NA	5530	Producer Price (LCU/tonne)	945	Meat live weight, cattle	2000	2000	7021	Annual value	LCU	65589		Official data
PP	Producer Prices	255	Belgium	NA	5530	Producer Price (LCU/tonne)	945	Meat live weight, cattle	2001	2001	7021	Annual value	LCU	47561		Official data
PP	Producer Prices	255	Belgium	NA	5530	Producer Price (LCU/tonne)	945	Meat live weight, cattle	2002	2002	7021	Annual value	LCU	1406		Official data
PP	Producer Prices	255	Belgium	NA	5530	Producer Price (LCU/tonne)	945	Meat live weight, cattle	2003	2003	7021	Annual value	LCU	2166		Official data
PP	Producer Prices	255	Belgium	NA	5530	Producer Price (LCU/tonne)	945	Meat live weight, cattle	2004	2004	7021	Annual value	LCU	2177		Official data
PP	Producer Prices	255	Belgium	NA	5530	Producer Price (LCU/tonne)	945	Meat live weight, cattle	2005	2005	7021	Annual value	LCU	2246		Official data
PP	Producer Prices	255	Belgium	NA	5530	Producer Price (LCU/tonne)	945	Meat live weight, cattle	2006	2006	7021	Annual value	LCU	2517.6		Official data
PP	Producer Prices	255	Belgium	NA	5530	Producer Price (LCU/tonne)	945	Meat live weight, cattle	2007	2007	7021	Annual value	LCU	2488.2		Official data
PP	Producer Prices	255	Belgium	NA	5530	Producer Price (LCU/tonne)	945	Meat live weight, cattle	2008	2008	7021	Annual value	LCU	2486.7		Official data
PP	Producer Prices	255	Belgium	NA	5530	Producer Price (LCU/tonne)	945	Meat live weight, cattle	2009	2009	7021	Annual value	LCU	2523.8		Official data
PP	Producer Prices	255	Belgium	NA	5530	Producer Price (LCU/tonne)	945	Meat live weight, cattle	2010	2010	7021	Annual value	LCU	2572.3		Official data
PP	Producer Prices	255	Belgium	NA	5530	Producer Price (LCU/tonne)	945	Meat live weight, cattle	2011	2011	7021	Annual value	LCU	2722.1		Official data
PP	Producer Prices	255	Belgium	NA	5530	Producer Price (LCU/tonne)	945	Meat live weight, cattle	2012	2012	7021	Annual value	LCU	2840.8		Official data
PP	Producer Prices	255	Belgium	NA	5530	Producer Price (LCU/tonne)	945	Meat live weight, cattle	2012	2012	7001	January	LCU	2799.2		Official data
PP	Producer Prices	255	Belgium	NA	5530	Producer Price (LCU/tonne)	945	Meat live weight, cattle	2012	2012	7002	February	LCU	2810.6		Official data
PP	Producer Prices	255	Belgium	NA	5530	Producer Price (LCU/tonne)	945	Meat live weight, cattle	2012	2012	7003	March	LCU	2804.3		Official data
PP	Producer Prices	255	Belgium	NA	5530	Producer Price (LCU/tonne)	945	Meat live weight, cattle	2012	2012	7004	April	LCU	2777.6		Official data
PP	Producer Prices	255	Belgium	NA	5530	Producer Price (LCU/tonne)	945	Meat live weight, cattle	2012	2012	7005	May	LCU	2812.8		Official data
PP	Producer Prices	255	Belgium	NA	5530	Producer Price (LCU/tonne)	945	Meat live weight, cattle	2012	2012	7006	June	LCU	2811.6		Official data
PP	Producer Prices	255	Belgium	NA	5530	Producer Price (LCU/tonne)	945	Meat live weight, cattle	2012	2012	7007	July	LCU	2825.7		Official data
PP	Producer Prices	255	Belgium	NA	5530	Producer Price (LCU/tonne)	945	Meat live weight, cattle	2012	2012	7008	August	LCU	2865.5		Official data
PP	Producer Prices	255	Belgium	NA	5530	Producer Price (LCU/tonne)	945	Meat live weight, cattle	2012	2012	7009	September	LCU	2904.9		Official data
PP	Producer Prices	255	Belgium	NA	5530	Producer Price (LCU/tonne)	945	Meat live weight, cattle	2012	2012	7010	October	LCU	2896.2		Official data
PP	Producer Prices	255	Belgium	NA	5530	Producer Price (LCU/tonne)	945	Meat live weight, cattle	2012	2012	7011	November	LCU	2836.3		Official data
PP	Producer Prices	255	Belgium	NA	5530	Producer Price (LCU/tonne)	945	Meat live weight, cattle	2012	2012	7012	December	LCU	2927.6		Official data
PP	Producer Prices	255	Belgium	NA	5530	Producer Price (LCU/tonne)	945	Meat live weight, cattle	2013	2013	7021	Annual value	LCU	2943.8		Official data
PP	Producer Prices	255	Belgium	NA	5530	Producer Price (LCU/tonne)	945	Meat live weight, cattle	2013	2013	7001	January	LCU	2939.9		Official data
PP	Producer Prices	255	Belgium	NA	5530	Producer Price (LCU/tonne)	945	Meat live weight, cattle	2013	2013	7002	February	LCU	2942.7		Official data
PP	Producer Prices	255	Belgium	NA	5530	Producer Price (LCU/tonne)	945	Meat live weight, cattle	2013	2013	7003	March	LCU	2982.8		Official data
PP	Producer Prices	255	Belgium	NA	5530	Producer Price (LCU/tonne)	945	Meat live weight, cattle	2013	2013	7004	April	LCU	2998.4		Official data
PP	Producer Prices	255	Belgium	NA	5530	Producer Price (LCU/tonne)	945	Meat live weight, cattle	2013	2013	7005	May	LCU	2996.3		Official data
PP	Producer Prices	255	Belgium	NA	5530	Producer Price (LCU/tonne)	945	Meat live weight, cattle	2013	2013	7006	June	LCU	2968.4		Official data
PP	Producer Prices	255	Belgium	NA	5530	Producer Price (LCU/tonne)	945	Meat live weight, cattle	2013	2013	7007	July	LCU	2968.9		Official data
PP	Producer Prices	255	Belgium	NA	5530	Producer Price (LCU/tonne)	945	Meat live weight, cattle	2013	2013	7008	August	LCU	2919		Official data
PP	Producer Prices	255	Belgium	NA	5530	Producer Price (LCU/tonne)	945	Meat live weight, cattle	2013	2013	7009	September	LCU	2939.7		Official data
PP	Producer Prices	255	Belgium	NA	5530	Producer Price (LCU/tonne)	945	Meat live weight, cattle	2013	2013	7010	October	LCU	2888.5		Official data
PP	Producer Prices	255	Belgium	NA	5530	Producer Price (LCU/tonne)	945	Meat live weight, cattle	2013	2013	7011	November	LCU	2845.9		Official data
PP	Producer Prices	255	Belgium	NA	5530	Producer Price (LCU/tonne)	945	Meat live weight, cattle	2013	2013	7012	December	LCU	2946		Official data
PP	Producer Prices	255	Belgium	NA	5530	Producer Price (LCU/tonne)	945	Meat live weight, cattle	2014	2014	7021	Annual value	LCU	2965.5		Official data
PP	Producer Prices	255	Belgium	NA	5530	Producer Price (LCU/tonne)	945	Meat live weight, cattle	2014	2014	7001	January	LCU	3035.5		Official data
PP	Producer Prices	255	Belgium	NA	5530	Producer Price (LCU/tonne)	945	Meat live weight, cattle	2014	2014	7002	February	LCU	3036.4		Official data
PP	Producer Prices	255	Belgium	NA	5530	Producer Price (LCU/tonne)	945	Meat live weight, cattle	2014	2014	7003	March	LCU	3039.6		Official data
PP	Producer Prices	255	Belgium	NA	5530	Producer Price (LCU/tonne)	945	Meat live weight, cattle	2014	2014	7004	April	LCU	3061.6		Official data
PP	Producer Prices	255	Belgium	NA	5530	Producer Price (LCU/tonne)	945	Meat live weight, cattle	2014	2014	7005	May	LCU	3009.3		Official data
PP	Producer Prices	255	Belgium	NA	5530	Producer Price (LCU/tonne)	945	Meat live weight, cattle	2014	2014	7006	June	LCU	2962.8		Official data
PP	Producer Prices	255	Belgium	NA	5530	Producer Price (LCU/tonne)	945	Meat live weight, cattle	2014	2014	7007	July	LCU	2977.7		Official data
PP	Producer Prices	255	Belgium	NA	5530	Producer Price (LCU/tonne)	945	Meat live weight, cattle	2014	2014	7008	August	LCU	2967.9		Official data
PP	Producer Prices	255	Belgium	NA	5530	Producer Price (LCU/tonne)	945	Meat live weight, cattle	2014	2014	7009	September	LCU	2990.3		Official data
PP	Producer Prices	255	Belgium	NA	5530	Producer Price (LCU/tonne)	945	Meat live weight, cattle	2014	2014	7010	October	LCU	2887.8		Official data
PP	Producer Prices	255	Belgium	NA	5530	Producer Price (LCU/tonne)	945	Meat live weight, cattle	2014	2014	7011	November	LCU	2795.7		Official data
PP	Producer Prices	255	Belgium	NA	5530	Producer Price (LCU/tonne)	945	Meat live weight, cattle	2014	2014	7012	December	LCU	2842.3		Official data
PP	Producer Prices	255	Belgium	NA	5530	Producer Price (LCU/tonne)	945	Meat live weight, cattle	2015	2015	7021	Annual value	LCU	2655.2		Official data
PP	Producer Prices	255	Belgium	NA	5530	Producer Price (LCU/tonne)	945	Meat live weight, cattle	2015	2015	7001	January	LCU	2669.2		Official data
PP	Producer Prices	255	Belgium	NA	5530	Producer Price (LCU/tonne)	945	Meat live weight, cattle	2015	2015	7002	February	LCU	2669.3		Official data
PP	Producer Prices	255	Belgium	NA	5530	Producer Price (LCU/tonne)	945	Meat live weight, cattle	2015	2015	7003	March	LCU	2667.7		Official data
PP	Producer Prices	255	Belgium	NA	5530	Producer Price (LCU/tonne)	945	Meat live weight, cattle	2015	2015	7004	April	LCU	2685.8		Official data
PP	Producer Prices	255	Belgium	NA	5530	Producer Price (LCU/tonne)	945	Meat live weight, cattle	2015	2015	7005	May	LCU	2681.9		Official data
PP	Producer Prices	255	Belgium	NA	5530	Producer Price (LCU/tonne)	945	Meat live weight, cattle	2015	2015	7006	June	LCU	2663.5		Official data
PP	Producer Prices	255	Belgium	NA	5530	Producer Price (LCU/tonne)	945	Meat live weight, cattle	2015	2015	7007	July	LCU	2668.1		Official data
PP	Producer Prices	255	Belgium	NA	5530	Producer Price (LCU/tonne)	945	Meat live weight, cattle	2015	2015	7008	August	LCU	2618		Official data
PP	Producer Prices	255	Belgium	NA	5530	Producer Price (LCU/tonne)	945	Meat live weight, cattle	2015	2015	7009	September	LCU	2658.8		Official data
PP	Producer Prices	255	Belgium	NA	5530	Producer Price (LCU/tonne)	945	Meat live weight, cattle	2015	2015	7010	October	LCU	2649.1		Official data
PP	Producer Prices	255	Belgium	NA	5530	Producer Price (LCU/tonne)	945	Meat live weight, cattle	2015	2015	7011	November	LCU	2599.4		Official data
PP	Producer Prices	255	Belgium	NA	5530	Producer Price (LCU/tonne)	945	Meat live weight, cattle	2015	2015	7012	December	LCU	2636.2		Official data
PP	Producer Prices	255	Belgium	NA	5530	Producer Price (LCU/tonne)	945	Meat live weight, cattle	2016	2016	7021	Annual value	LCU	2543		Official data
PP	Producer Prices	255	Belgium	NA	5530	Producer Price (LCU/tonne)	945	Meat live weight, cattle	2016	2016	7001	January	LCU	2648.5		Official data
PP	Producer Prices	255	Belgium	NA	5530	Producer Price (LCU/tonne)	945	Meat live weight, cattle	2016	2016	7002	February	LCU	2616.3		Official data
PP	Producer Prices	255	Belgium	NA	5530	Producer Price (LCU/tonne)	945	Meat live weight, cattle	2016	2016	7003	March	LCU	2614		Official data
PP	Producer Prices	255	Belgium	NA	5530	Producer Price (LCU/tonne)	945	Meat live weight, cattle	2016	2016	7004	April	LCU	2599		Official data
PP	Producer Prices	255	Belgium	NA	5530	Producer Price (LCU/tonne)	945	Meat live weight, cattle	2016	2016	7005	May	LCU	2569.2		Official data
PP	Producer Prices	255	Belgium	NA	5530	Producer Price (LCU/tonne)	945	Meat live weight, cattle	2016	2016	7006	June	LCU	2525.2		Official data
PP	Producer Prices	255	Belgium	NA	5530	Producer Price (LCU/tonne)	945	Meat live weight, cattle	2016	2016	7007	July	LCU	2497.3		Official data
PP	Producer Prices	255	Belgium	NA	5530	Producer Price (LCU/tonne)	945	Meat live weight, cattle	2016	2016	7008	August	LCU	2465.9		Official data
PP	Producer Prices	255	Belgium	NA	5530	Producer Price (LCU/tonne)	945	Meat live weight, cattle	2016	2016	7009	September	LCU	2477.8		Official data
PP	Producer Prices	255	Belgium	NA	5530	Producer Price (LCU/tonne)	945	Meat live weight, cattle	2016	2016	7010	October	LCU	2462.5		Official data
PP	Producer Prices	255	Belgium	NA	5530	Producer Price (LCU/tonne)	945	Meat live weight, cattle	2016	2016	7011	November	LCU	2469.2		Official data
PP	Producer Prices	255	Belgium	NA	5530	Producer Price (LCU/tonne)	945	Meat live weight, cattle	2016	2016	7012	December	LCU	2585.8		Official data
PP	Producer Prices	255	Belgium	NA	5530	Producer Price (LCU/tonne)	945	Meat live weight, cattle	2017	2017	7021	Annual value	LCU	2548.3		Official data
PP	Producer Prices	255	Belgium	NA	5530	Producer Price (LCU/tonne)	945	Meat live weight, cattle	2017	2017	7001	January	LCU	2570.5		Official data
PP	Producer Prices	255	Belgium	NA	5530	Producer Price (LCU/tonne)	945	Meat live weight, cattle	2017	2017	7002	February	LCU	2549.4		Official data
PP	Producer Prices	255	Belgium	NA	5530	Producer Price (LCU/tonne)	945	Meat live weight, cattle	2017	2017	7003	March	LCU	2516.3		Official data
PP	Producer Prices	255	Belgium	NA	5530	Producer Price (LCU/tonne)	945	Meat live weight, cattle	2017	2017	7004	April	LCU	2498.1		Official data
PP	Producer Prices	255	Belgium	NA	5530	Producer Price (LCU/tonne)	945	Meat live weight, cattle	2017	2017	7005	May	LCU	2524.3		Official data
PP	Producer Prices	255	Belgium	NA	5530	Producer Price (LCU/tonne)	945	Meat live weight, cattle	2017	2017	7006	June	LCU	2476.1		Official data
PP	Producer Prices	255	Belgium	NA	5530	Producer Price (LCU/tonne)	945	Meat live weight, cattle	2017	2017	7007	July	LCU	2475.3		Official data
PP	Producer Prices	255	Belgium	NA	5530	Producer Price (LCU/tonne)	945	Meat live weight, cattle	2017	2017	7008	August	LCU	2503.1		Official data
PP	Producer Prices	255	Belgium	NA	5530	Producer Price (LCU/tonne)	945	Meat live weight, cattle	2017	2017	7009	September	LCU	2576.1		Official data
PP	Producer Prices	255	Belgium	NA	5530	Producer Price (LCU/tonne)	945	Meat live weight, cattle	2017	2017	7010	October	LCU	2612		Official data
PP	Producer Prices	255	Belgium	NA	5530	Producer Price (LCU/tonne)	945	Meat live weight, cattle	2017	2017	7011	November	LCU	2585.8		Official data
PP	Producer Prices	255	Belgium	NA	5530	Producer Price (LCU/tonne)	945	Meat live weight, cattle	2017	2017	7012	December	LCU	2673.9		Official data
PP	Producer Prices	255	Belgium	NA	5530	Producer Price (LCU/tonne)	945	Meat live weight, cattle	2018	2018	7021	Annual value	LCU	2464.9		Official data
PP	Producer Prices	255	Belgium	NA	5530	Producer Price (LCU/tonne)	945	Meat live weight, cattle	2018	2018	7001	January	LCU	2567.7		Official data
PP	Producer Prices	255	Belgium	NA	5530	Producer Price (LCU/tonne)	945	Meat live weight, cattle	2018	2018	7002	February	LCU	2571.7		Official data
PP	Producer Prices	255	Belgium	NA	5530	Producer Price (LCU/tonne)	945	Meat live weight, cattle	2018	2018	7003	March	LCU	2580.3		Official data
PP	Producer Prices	255	Belgium	NA	5530	Producer Price (LCU/tonne)	945	Meat live weight, cattle	2018	2018	7004	April	LCU	2538.9		Official data
PP	Producer Prices	255	Belgium	NA	5530	Producer Price (LCU/tonne)	945	Meat live weight, cattle	2018	2018	7005	May	LCU	2487.7		Official data
PP	Producer Prices	255	Belgium	NA	5530	Producer Price (LCU/tonne)	945	Meat live weight, cattle	2018	2018	7006	June	LCU	2440.6		Official data
PP	Producer Prices	255	Belgium	NA	5530	Producer Price (LCU/tonne)	945	Meat live weight, cattle	2018	2018	7007	July	LCU	2426.1		Official data
PP	Producer Prices	255	Belgium	NA	5530	Producer Price (LCU/tonne)	945	Meat live weight, cattle	2018	2018	7008	August	LCU	2327.9		Official data
PP	Producer Prices	255	Belgium	NA	5530	Producer Price (LCU/tonne)	945	Meat live weight, cattle	2018	2018	7009	September	LCU	2396.4		Official data
PP	Producer Prices	255	Belgium	NA	5530	Producer Price (LCU/tonne)	945	Meat live weight, cattle	2018	2018	7010	October	LCU	2396.5		Official data
PP	Producer Prices	255	Belgium	NA	5530	Producer Price (LCU/tonne)	945	Meat live weight, cattle	2018	2018	7011	November	LCU	2391.9		Official data
PP	Producer Prices	255	Belgium	NA	5530	Producer Price (LCU/tonne)	945	Meat live weight, cattle	2018	2018	7012	December	LCU	2472.4		Official data
PP	Producer Prices	255	Belgium	NA	5530	Producer Price (LCU/tonne)	945	Meat live weight, cattle	2019	2019	7021	Annual value	LCU	2496.7		Official data
PP	Producer Prices	255	Belgium	NA	5530	Producer Price (LCU/tonne)	945	Meat live weight, cattle	2019	2019	7001	January	LCU	2449.8		Official data
PP	Producer Prices	255	Belgium	NA	5530	Producer Price (LCU/tonne)	945	Meat live weight, cattle	2019	2019	7002	February	LCU	2414.3		Official data
PP	Producer Prices	255	Belgium	NA	5530	Producer Price (LCU/tonne)	945	Meat live weight, cattle	2019	2019	7003	March	LCU	2442.5		Official data
PP	Producer Prices	255	Belgium	NA	5530	Producer Price (LCU/tonne)	945	Meat live weight, cattle	2019	2019	7004	April	LCU	2439.1		Official data
PP	Producer Prices	255	Belgium	NA	5530	Producer Price (LCU/tonne)	945	Meat live weight, cattle	2019	2019	7005	May	LCU	2458.6		Official data
PP	Producer Prices	255	Belgium	NA	5530	Producer Price (LCU/tonne)	945	Meat live weight, cattle	2019	2019	7006	June	LCU	2400		Official data
PP	Producer Prices	255	Belgium	NA	5530	Producer Price (LCU/tonne)	945	Meat live weight, cattle	2019	2019	7007	July	LCU	2404		Official data
PP	Producer Prices	255	Belgium	NA	5530	Producer Price (LCU/tonne)	945	Meat live weight, cattle	2019	2019	7008	August	LCU	2327.9		Official data
PP	Producer Prices	255	Belgium	NA	5530	Producer Price (LCU/tonne)	945	Meat live weight, cattle	2019	2019	7009	September	LCU	2490		Official data
PP	Producer Prices	255	Belgium	NA	5530	Producer Price (LCU/tonne)	945	Meat live weight, cattle	2019	2019	7010	October	LCU	2602.7		Official data
PP	Producer Prices	255	Belgium	NA	5530	Producer Price (LCU/tonne)	945	Meat live weight, cattle	2019	2019	7011	November	LCU	2661.2		Official data
PP	Producer Prices	255	Belgium	NA	5530	Producer Price (LCU/tonne)	945	Meat live weight, cattle	2019	2019	7012	December	LCU	2726.9		Official data
PP	Producer Prices	255	Belgium	NA	5531	Producer Price (SLC/tonne)	945	Meat live weight, cattle	2000	2000	7021	Annual value	SLC	1625.9		Official data
PP	Producer Prices	255	Belgium	NA	5531	Producer Price (SLC/tonne)	945	Meat live weight, cattle	2001	2001	7021	Annual value	SLC	1179		Official data
PP	Producer Prices	255	Belgium	NA	5531	Producer Price (SLC/tonne)	945	Meat live weight, cattle	2002	2002	7021	Annual value	SLC	1406		Official data
PP	Producer Prices	255	Belgium	NA	5531	Producer Price (SLC/tonne)	945	Meat live weight, cattle	2003	2003	7021	Annual value	SLC	2166		Official data
PP	Producer Prices	255	Belgium	NA	5531	Producer Price (SLC/tonne)	945	Meat live weight, cattle	2004	2004	7021	Annual value	SLC	2177		Official data
PP	Producer Prices	255	Belgium	NA	5531	Producer Price (SLC/tonne)	945	Meat live weight, cattle	2005	2005	7021	Annual value	SLC	2246		Official data
PP	Producer Prices	255	Belgium	NA	5531	Producer Price (SLC/tonne)	945	Meat live weight, cattle	2006	2006	7021	Annual value	SLC	2517.6		Official data
PP	Producer Prices	255	Belgium	NA	5531	Producer Price (SLC/tonne)	945	Meat live weight, cattle	2007	2007	7021	Annual value	SLC	2488.2		Official data
PP	Producer Prices	255	Belgium	NA	5531	Producer Price (SLC/tonne)	945	Meat live weight, cattle	2008	2008	7021	Annual value	SLC	2486.7		Official data
PP	Producer Prices	255	Belgium	NA	5531	Producer Price (SLC/tonne)	945	Meat live weight, cattle	2009	2009	7021	Annual value	SLC	2523.8		Official data
PP	Producer Prices	255	Belgium	NA	5531	Producer Price (SLC/tonne)	945	Meat live weight, cattle	2010	2010	7021	Annual value	SLC	2572.3		Official data
PP	Producer Prices	255	Belgium	NA	5531	Producer Price (SLC/tonne)	945	Meat live weight, cattle	2011	2011	7021	Annual value	SLC	2722.1		Official data
PP	Producer Prices	255	Belgium	NA	5531	Producer Price (SLC/tonne)	945	Meat live weight, cattle	2012	2012	7021	Annual value	SLC	2840.8		Official data
PP	Producer Prices	255	Belgium	NA	5531	Producer Price (SLC/tonne)	945	Meat live weight, cattle	2013	2013	7021	Annual value	SLC	2943.8		Official data
PP	Producer Prices	255	Belgium	NA	5531	Producer Price (SLC/tonne)	945	Meat live weight, cattle	2014	2014	7021	Annual value	SLC	2965.5		Official data
PP	Producer Prices	255	Belgium	NA	5531	Producer Price (SLC/tonne)	945	Meat live weight, cattle	2015	2015	7021	Annual value	SLC	2655.2		Official data
PP	Producer Prices	255	Belgium	NA	5531	Producer Price (SLC/tonne)	945	Meat live weight, cattle	2016	2016	7021	Annual value	SLC	2543		Official data
PP	Producer Prices	255	Belgium	NA	5531	Producer Price (SLC/tonne)	945	Meat live weight, cattle	2017	2017	7021	Annual value	SLC	2548.3		Official data
PP	Producer Prices	255	Belgium	NA	5531	Producer Price (SLC/tonne)	945	Meat live weight, cattle	2018	2018	7021	Annual value	SLC	2464.9		Official data
PP	Producer Prices	255	Belgium	NA	5531	Producer Price (SLC/tonne)	945	Meat live weight, cattle	2019	2019	7021	Annual value	SLC	2496.7		Official data
PP	Producer Prices	255	Belgium	NA	5532	Producer Price (USD/tonne)	945	Meat live weight, cattle	2000	2000	7021	Annual value	USD	1498		Official data
PP	Producer Prices	255	Belgium	NA	5532	Producer Price (USD/tonne)	945	Meat live weight, cattle	2001	2001	7021	Annual value	USD	1055		Official data
PP	Producer Prices	255	Belgium	NA	5532	Producer Price (USD/tonne)	945	Meat live weight, cattle	2002	2002	7021	Annual value	USD	1323.2		Official data
PP	Producer Prices	255	Belgium	NA	5532	Producer Price (USD/tonne)	945	Meat live weight, cattle	2003	2003	7021	Annual value	USD	2444.7		Official data
PP	Producer Prices	255	Belgium	NA	5532	Producer Price (USD/tonne)	945	Meat live weight, cattle	2004	2004	7021	Annual value	USD	2703		Official data
PP	Producer Prices	255	Belgium	NA	5532	Producer Price (USD/tonne)	945	Meat live weight, cattle	2005	2005	7021	Annual value	USD	2793.2		Official data
PP	Producer Prices	255	Belgium	NA	5532	Producer Price (USD/tonne)	945	Meat live weight, cattle	2006	2006	7021	Annual value	USD	3158.4		Official data
PP	Producer Prices	255	Belgium	NA	5532	Producer Price (USD/tonne)	945	Meat live weight, cattle	2007	2007	7021	Annual value	USD	3405.7		Official data
PP	Producer Prices	255	Belgium	NA	5532	Producer Price (USD/tonne)	945	Meat live weight, cattle	2008	2008	7021	Annual value	USD	3642.5		Official data
PP	Producer Prices	255	Belgium	NA	5532	Producer Price (USD/tonne)	945	Meat live weight, cattle	2009	2009	7021	Annual value	USD	3506.2		Official data
PP	Producer Prices	255	Belgium	NA	5532	Producer Price (USD/tonne)	945	Meat live weight, cattle	2010	2010	7021	Annual value	USD	3407		Official data
PP	Producer Prices	255	Belgium	NA	5532	Producer Price (USD/tonne)	945	Meat live weight, cattle	2011	2011	7021	Annual value	USD	3783.9		Official data
PP	Producer Prices	255	Belgium	NA	5532	Producer Price (USD/tonne)	945	Meat live weight, cattle	2012	2012	7021	Annual value	USD	3649.9		Official data
PP	Producer Prices	255	Belgium	NA	5532	Producer Price (USD/tonne)	945	Meat live weight, cattle	2013	2013	7021	Annual value	USD	3908.4		Official data
PP	Producer Prices	255	Belgium	NA	5532	Producer Price (USD/tonne)	945	Meat live weight, cattle	2014	2014	7021	Annual value	USD	3934.5		Official data
PP	Producer Prices	255	Belgium	NA	5532	Producer Price (USD/tonne)	945	Meat live weight, cattle	2015	2015	7021	Annual value	USD	2944.7		Official data
PP	Producer Prices	255	Belgium	NA	5532	Producer Price (USD/tonne)	945	Meat live weight, cattle	2016	2016	7021	Annual value	USD	2813.1		Official data
PP	Producer Prices	255	Belgium	NA	5532	Producer Price (USD/tonne)	945	Meat live weight, cattle	2017	2017	7021	Annual value	USD	2878.8		Official data
PP	Producer Prices	255	Belgium	NA	5532	Producer Price (USD/tonne)	945	Meat live weight, cattle	2018	2018	7021	Annual value	USD	2910.9		Official data
PP	Producer Prices	255	Belgium	NA	5532	Producer Price (USD/tonne)	945	Meat live weight, cattle	2019	2019	7021	Annual value	USD	2796.1		Official data
PP	Producer Prices	255	Belgium	NA	5539	Producer Price Index (2014-2016 = 100)	945	Meat live weight, cattle	2000	2000	7021	Annual value		59.75	Fc	Calculated data
PP	Producer Prices	255	Belgium	NA	5539	Producer Price Index (2014-2016 = 100)	945	Meat live weight, cattle	2001	2001	7021	Annual value		43.33	Fc	Calculated data
PP	Producer Prices	255	Belgium	NA	5539	Producer Price Index (2014-2016 = 100)	945	Meat live weight, cattle	2002	2002	7021	Annual value		51.67	Fc	Calculated data
PP	Producer Prices	255	Belgium	NA	5539	Producer Price Index (2014-2016 = 100)	945	Meat live weight, cattle	2003	2003	7021	Annual value		79.6	Fc	Calculated data
PP	Producer Prices	255	Belgium	NA	5539	Producer Price Index (2014-2016 = 100)	945	Meat live weight, cattle	2004	2004	7021	Annual value		80	Fc	Calculated data
PP	Producer Prices	255	Belgium	NA	5539	Producer Price Index (2014-2016 = 100)	945	Meat live weight, cattle	2005	2005	7021	Annual value		82.54	Fc	Calculated data
PP	Producer Prices	255	Belgium	NA	5539	Producer Price Index (2014-2016 = 100)	945	Meat live weight, cattle	2006	2006	7021	Annual value		92.52	Fc	Calculated data
PP	Producer Prices	255	Belgium	NA	5539	Producer Price Index (2014-2016 = 100)	945	Meat live weight, cattle	2007	2007	7021	Annual value		91.44	Fc	Calculated data
PP	Producer Prices	255	Belgium	NA	5539	Producer Price Index (2014-2016 = 100)	945	Meat live weight, cattle	2008	2008	7021	Annual value		91.38	Fc	Calculated data
PP	Producer Prices	255	Belgium	NA	5539	Producer Price Index (2014-2016 = 100)	945	Meat live weight, cattle	2009	2009	7021	Annual value		92.74	Fc	Calculated data
PP	Producer Prices	255	Belgium	NA	5539	Producer Price Index (2014-2016 = 100)	945	Meat live weight, cattle	2010	2010	7021	Annual value		94.53	Fc	Calculated data
PP	Producer Prices	255	Belgium	NA	5539	Producer Price Index (2014-2016 = 100)	945	Meat live weight, cattle	2011	2011	7021	Annual value		100.03	Fc	Calculated data
PP	Producer Prices	255	Belgium	NA	5539	Producer Price Index (2014-2016 = 100)	945	Meat live weight, cattle	2012	2012	7021	Annual value		104.39	Fc	Calculated data
PP	Producer Prices	255	Belgium	NA	5539	Producer Price Index (2014-2016 = 100)	945	Meat live weight, cattle	2013	2013	7021	Annual value		108.18	Fc	Calculated data
PP	Producer Prices	255	Belgium	NA	5539	Producer Price Index (2014-2016 = 100)	945	Meat live weight, cattle	2014	2014	7021	Annual value		108.97	Fc	Calculated data
PP	Producer Prices	255	Belgium	NA	5539	Producer Price Index (2014-2016 = 100)	945	Meat live weight, cattle	2015	2015	7021	Annual value		97.57	Fc	Calculated data
PP	Producer Prices	255	Belgium	NA	5539	Producer Price Index (2014-2016 = 100)	945	Meat live weight, cattle	2016	2016	7021	Annual value		93.45	Fc	Calculated data
PP	Producer Prices	255	Belgium	NA	5539	Producer Price Index (2014-2016 = 100)	945	Meat live weight, cattle	2017	2017	7021	Annual value		93.65	Fc	Calculated data
PP	Producer Prices	255	Belgium	NA	5539	Producer Price Index (2014-2016 = 100)	945	Meat live weight, cattle	2018	2018	7021	Annual value		90.58	Fc	Calculated data
PP	Producer Prices	23	Belize	Developing	5530	Producer Price (LCU/tonne)	945	Meat live weight, cattle	1995	1995	7021	Annual value	LCU	2153		Official data
PP	Producer Prices	23	Belize	Developing	5530	Producer Price (LCU/tonne)	945	Meat live weight, cattle	1996	1996	7021	Annual value	LCU	2153		Official data
PP	Producer Prices	23	Belize	Developing	5530	Producer Price (LCU/tonne)	945	Meat live weight, cattle	1997	1997	7021	Annual value	LCU	2175		Official data
PP	Producer Prices	23	Belize	Developing	5530	Producer Price (LCU/tonne)	945	Meat live weight, cattle	1998	1998	7021	Annual value	LCU	2197		Official data
PP	Producer Prices	23	Belize	Developing	5530	Producer Price (LCU/tonne)	945	Meat live weight, cattle	1999	1999	7021	Annual value	LCU	2197		Official data
PP	Producer Prices	23	Belize	Developing	5530	Producer Price (LCU/tonne)	945	Meat live weight, cattle	2000	2000	7021	Annual value	LCU	2197		Official data
PP	Producer Prices	23	Belize	Developing	5530	Producer Price (LCU/tonne)	945	Meat live weight, cattle	2001	2001	7021	Annual value	LCU	2477		Official data
PP	Producer Prices	23	Belize	Developing	5530	Producer Price (LCU/tonne)	945	Meat live weight, cattle	2002	2002	7021	Annual value	LCU	2315		Official data
PP	Producer Prices	23	Belize	Developing	5530	Producer Price (LCU/tonne)	945	Meat live weight, cattle	2003	2003	7021	Annual value	LCU	2425		Official data
PP	Producer Prices	23	Belize	Developing	5531	Producer Price (SLC/tonne)	945	Meat live weight, cattle	1995	1995	7021	Annual value	SLC	2153		Official data
PP	Producer Prices	23	Belize	Developing	5531	Producer Price (SLC/tonne)	945	Meat live weight, cattle	1996	1996	7021	Annual value	SLC	2153		Official data
PP	Producer Prices	23	Belize	Developing	5531	Producer Price (SLC/tonne)	945	Meat live weight, cattle	1997	1997	7021	Annual value	SLC	2175		Official data
PP	Producer Prices	23	Belize	Developing	5531	Producer Price (SLC/tonne)	945	Meat live weight, cattle	1998	1998	7021	Annual value	SLC	2197		Official data
PP	Producer Prices	23	Belize	Developing	5531	Producer Price (SLC/tonne)	945	Meat live weight, cattle	1999	1999	7021	Annual value	SLC	2197		Official data
PP	Producer Prices	23	Belize	Developing	5531	Producer Price (SLC/tonne)	945	Meat live weight, cattle	2000	2000	7021	Annual value	SLC	2197		Official data
PP	Producer Prices	23	Belize	Developing	5531	Producer Price (SLC/tonne)	945	Meat live weight, cattle	2001	2001	7021	Annual value	SLC	2477		Official data
PP	Producer Prices	23	Belize	Developing	5531	Producer Price (SLC/tonne)	945	Meat live weight, cattle	2002	2002	7021	Annual value	SLC	2315		Official data
PP	Producer Prices	23	Belize	Developing	5531	Producer Price (SLC/tonne)	945	Meat live weight, cattle	2003	2003	7021	Annual value	SLC	2425		Official data
PP	Producer Prices	23	Belize	Developing	5532	Producer Price (USD/tonne)	945	Meat live weight, cattle	1995	1995	7021	Annual value	USD	1076.5		Official data
PP	Producer Prices	23	Belize	Developing	5532	Producer Price (USD/tonne)	945	Meat live weight, cattle	1996	1996	7021	Annual value	USD	1076.5		Official data
PP	Producer Prices	23	Belize	Developing	5532	Producer Price (USD/tonne)	945	Meat live weight, cattle	1997	1997	7021	Annual value	USD	1087.5		Official data
PP	Producer Prices	23	Belize	Developing	5532	Producer Price (USD/tonne)	945	Meat live weight, cattle	1998	1998	7021	Annual value	USD	1098.5		Official data
PP	Producer Prices	23	Belize	Developing	5532	Producer Price (USD/tonne)	945	Meat live weight, cattle	1999	1999	7021	Annual value	USD	1098.5		Official data
PP	Producer Prices	23	Belize	Developing	5532	Producer Price (USD/tonne)	945	Meat live weight, cattle	2000	2000	7021	Annual value	USD	1098.5		Official data
PP	Producer Prices	23	Belize	Developing	5532	Producer Price (USD/tonne)	945	Meat live weight, cattle	2001	2001	7021	Annual value	USD	1238.5		Official data
PP	Producer Prices	23	Belize	Developing	5532	Producer Price (USD/tonne)	945	Meat live weight, cattle	2002	2002	7021	Annual value	USD	1157.5		Official data
PP	Producer Prices	23	Belize	Developing	5532	Producer Price (USD/tonne)	945	Meat live weight, cattle	2003	2003	7021	Annual value	USD	1212.5		Official data
PP	Producer Prices	23	Belize	Developing	5539	Producer Price Index (2014-2016 = 100)	945	Meat live weight, cattle	1991	1991	7021	Annual value		57.78	Fc	Calculated data
PP	Producer Prices	23	Belize	Developing	5539	Producer Price Index (2014-2016 = 100)	945	Meat live weight, cattle	1992	1992	7021	Annual value		56.71	Fc	Calculated data
PP	Producer Prices	23	Belize	Developing	5539	Producer Price Index (2014-2016 = 100)	945	Meat live weight, cattle	1993	1993	7021	Annual value		56.34	Fc	Calculated data
PP	Producer Prices	23	Belize	Developing	5539	Producer Price Index (2014-2016 = 100)	945	Meat live weight, cattle	1994	1994	7021	Annual value		50.96	Fc	Calculated data
PP	Producer Prices	23	Belize	Developing	5539	Producer Price Index (2014-2016 = 100)	945	Meat live weight, cattle	1995	1995	7021	Annual value		56.26	Fc	Calculated data
PP	Producer Prices	23	Belize	Developing	5539	Producer Price Index (2014-2016 = 100)	945	Meat live weight, cattle	1996	1996	7021	Annual value		56.26	Fc	Calculated data
PP	Producer Prices	23	Belize	Developing	5539	Producer Price Index (2014-2016 = 100)	945	Meat live weight, cattle	1997	1997	7021	Annual value		56.84	Fc	Calculated data
PP	Producer Prices	23	Belize	Developing	5539	Producer Price Index (2014-2016 = 100)	945	Meat live weight, cattle	1998	1998	7021	Annual value		57.41	Fc	Calculated data
PP	Producer Prices	23	Belize	Developing	5539	Producer Price Index (2014-2016 = 100)	945	Meat live weight, cattle	1999	1999	7021	Annual value		57.41	Fc	Calculated data
PP	Producer Prices	23	Belize	Developing	5539	Producer Price Index (2014-2016 = 100)	945	Meat live weight, cattle	2000	2000	7021	Annual value		57.41	Fc	Calculated data
PP	Producer Prices	23	Belize	Developing	5539	Producer Price Index (2014-2016 = 100)	945	Meat live weight, cattle	2001	2001	7021	Annual value		64.73	Fc	Calculated data
PP	Producer Prices	23	Belize	Developing	5539	Producer Price Index (2014-2016 = 100)	945	Meat live weight, cattle	2002	2002	7021	Annual value		60.5	Fc	Calculated data
PP	Producer Prices	23	Belize	Developing	5539	Producer Price Index (2014-2016 = 100)	945	Meat live weight, cattle	2003	2003	7021	Annual value		63.37	Fc	Calculated data
PP	Producer Prices	23	Belize	Developing	5539	Producer Price Index (2014-2016 = 100)	945	Meat live weight, cattle	2004	2004	7021	Annual value		61.14	Fc	Calculated data
PP	Producer Prices	23	Belize	Developing	5539	Producer Price Index (2014-2016 = 100)	945	Meat live weight, cattle	2005	2005	7021	Annual value		58	Fc	Calculated data
PP	Producer Prices	23	Belize	Developing	5539	Producer Price Index (2014-2016 = 100)	945	Meat live weight, cattle	2006	2006	7021	Annual value		64.78	Fc	Calculated data
PP	Producer Prices	23	Belize	Developing	5539	Producer Price Index (2014-2016 = 100)	945	Meat live weight, cattle	2007	2007	7021	Annual value		78.43	Fc	Calculated data
PP	Producer Prices	23	Belize	Developing	5539	Producer Price Index (2014-2016 = 100)	945	Meat live weight, cattle	2008	2008	7021	Annual value		72.05	Fc	Calculated data
PP	Producer Prices	23	Belize	Developing	5539	Producer Price Index (2014-2016 = 100)	945	Meat live weight, cattle	2009	2009	7021	Annual value		70.14	Fc	Calculated data
PP	Producer Prices	23	Belize	Developing	5539	Producer Price Index (2014-2016 = 100)	945	Meat live weight, cattle	2010	2010	7021	Annual value		70.34	Fc	Calculated data
PP	Producer Prices	23	Belize	Developing	5539	Producer Price Index (2014-2016 = 100)	945	Meat live weight, cattle	2011	2011	7021	Annual value		77.92	Fc	Calculated data
PP	Producer Prices	23	Belize	Developing	5539	Producer Price Index (2014-2016 = 100)	945	Meat live weight, cattle	2012	2012	7021	Annual value		88.11	Fc	Calculated data
PP	Producer Prices	23	Belize	Developing	5539	Producer Price Index (2014-2016 = 100)	945	Meat live weight, cattle	2013	2013	7021	Annual value		87.96	Fc	Calculated data
PP	Producer Prices	23	Belize	Developing	5539	Producer Price Index (2014-2016 = 100)	945	Meat live weight, cattle	2014	2014	7021	Annual value		90.77	Fc	Calculated data
PP	Producer Prices	23	Belize	Developing	5539	Producer Price Index (2014-2016 = 100)	945	Meat live weight, cattle	2015	2015	7021	Annual value		99.42	Fc	Calculated data
PP	Producer Prices	23	Belize	Developing	5539	Producer Price Index (2014-2016 = 100)	945	Meat live weight, cattle	2016	2016	7021	Annual value		109.81	Fc	Calculated data
PP	Producer Prices	23	Belize	Developing	5539	Producer Price Index (2014-2016 = 100)	945	Meat live weight, cattle	2017	2017	7021	Annual value		113.07	Fc	Calculated data
PP	Producer Prices	23	Belize	Developing	5539	Producer Price Index (2014-2016 = 100)	945	Meat live weight, cattle	2018	2018	7021	Annual value		113.4	Fc	Calculated data
PP	Producer Prices	18	Bhutan	Developing	5530	Producer Price (LCU/tonne)	945	Meat live weight, cattle	2002	2002	7021	Annual value	LCU	27500	Fc	Calculated data
PP	Producer Prices	18	Bhutan	Developing	5530	Producer Price (LCU/tonne)	945	Meat live weight, cattle	2003	2003	7021	Annual value	LCU	32500	Fc	Calculated data
PP	Producer Prices	18	Bhutan	Developing	5530	Producer Price (LCU/tonne)	945	Meat live weight, cattle	2004	2004	7021	Annual value	LCU	26250	Fc	Calculated data
PP	Producer Prices	18	Bhutan	Developing	5530	Producer Price (LCU/tonne)	945	Meat live weight, cattle	2005	2005	7021	Annual value	LCU	32500	Fc	Calculated data
PP	Producer Prices	18	Bhutan	Developing	5530	Producer Price (LCU/tonne)	945	Meat live weight, cattle	2006	2006	7021	Annual value	LCU	32500	Fc	Calculated data
PP	Producer Prices	18	Bhutan	Developing	5530	Producer Price (LCU/tonne)	945	Meat live weight, cattle	2007	2007	7021	Annual value	LCU	35000	Fc	Calculated data
PP	Producer Prices	18	Bhutan	Developing	5530	Producer Price (LCU/tonne)	945	Meat live weight, cattle	2008	2008	7021	Annual value	LCU	45000	Fc	Calculated data
PP	Producer Prices	18	Bhutan	Developing	5530	Producer Price (LCU/tonne)	945	Meat live weight, cattle	2009	2009	7021	Annual value	LCU	47565	Fc	Calculated data
PP	Producer Prices	18	Bhutan	Developing	5530	Producer Price (LCU/tonne)	945	Meat live weight, cattle	2010	2010	7021	Annual value	LCU	53750	Fc	Calculated data
PP	Producer Prices	18	Bhutan	Developing	5530	Producer Price (LCU/tonne)	945	Meat live weight, cattle	2011	2011	7021	Annual value	LCU	59166.7	Fc	Calculated data
PP	Producer Prices	18	Bhutan	Developing	5530	Producer Price (LCU/tonne)	945	Meat live weight, cattle	2012	2012	7021	Annual value	LCU	65000	Fc	Calculated data
PP	Producer Prices	18	Bhutan	Developing	5530	Producer Price (LCU/tonne)	945	Meat live weight, cattle	2013	2013	7021	Annual value	LCU	69576.8	Fc	Calculated data
PP	Producer Prices	18	Bhutan	Developing	5530	Producer Price (LCU/tonne)	945	Meat live weight, cattle	2014	2014	7021	Annual value	LCU	74153.7	Fc	Calculated data
PP	Producer Prices	18	Bhutan	Developing	5530	Producer Price (LCU/tonne)	945	Meat live weight, cattle	2015	2015	7021	Annual value	LCU	198529		Official data
PP	Producer Prices	18	Bhutan	Developing	5531	Producer Price (SLC/tonne)	945	Meat live weight, cattle	2002	2002	7021	Annual value	SLC	27500	Fc	Calculated data
PP	Producer Prices	18	Bhutan	Developing	5531	Producer Price (SLC/tonne)	945	Meat live weight, cattle	2003	2003	7021	Annual value	SLC	32500	Fc	Calculated data
PP	Producer Prices	18	Bhutan	Developing	5531	Producer Price (SLC/tonne)	945	Meat live weight, cattle	2004	2004	7021	Annual value	SLC	26250	Fc	Calculated data
PP	Producer Prices	18	Bhutan	Developing	5531	Producer Price (SLC/tonne)	945	Meat live weight, cattle	2005	2005	7021	Annual value	SLC	32500	Fc	Calculated data
PP	Producer Prices	18	Bhutan	Developing	5531	Producer Price (SLC/tonne)	945	Meat live weight, cattle	2006	2006	7021	Annual value	SLC	32500	Fc	Calculated data
PP	Producer Prices	18	Bhutan	Developing	5531	Producer Price (SLC/tonne)	945	Meat live weight, cattle	2007	2007	7021	Annual value	SLC	35000	Fc	Calculated data
PP	Producer Prices	18	Bhutan	Developing	5531	Producer Price (SLC/tonne)	945	Meat live weight, cattle	2008	2008	7021	Annual value	SLC	45000	Fc	Calculated data
PP	Producer Prices	18	Bhutan	Developing	5531	Producer Price (SLC/tonne)	945	Meat live weight, cattle	2009	2009	7021	Annual value	SLC	47565	Fc	Calculated data
PP	Producer Prices	18	Bhutan	Developing	5531	Producer Price (SLC/tonne)	945	Meat live weight, cattle	2010	2010	7021	Annual value	SLC	53750	Fc	Calculated data
PP	Producer Prices	18	Bhutan	Developing	5531	Producer Price (SLC/tonne)	945	Meat live weight, cattle	2011	2011	7021	Annual value	SLC	59166.7	Fc	Calculated data
PP	Producer Prices	18	Bhutan	Developing	5531	Producer Price (SLC/tonne)	945	Meat live weight, cattle	2012	2012	7021	Annual value	SLC	65000	Fc	Calculated data
PP	Producer Prices	18	Bhutan	Developing	5531	Producer Price (SLC/tonne)	945	Meat live weight, cattle	2013	2013	7021	Annual value	SLC	69576.8	Fc	Calculated data
PP	Producer Prices	18	Bhutan	Developing	5531	Producer Price (SLC/tonne)	945	Meat live weight, cattle	2014	2014	7021	Annual value	SLC	74153.7	Fc	Calculated data
PP	Producer Prices	18	Bhutan	Developing	5531	Producer Price (SLC/tonne)	945	Meat live weight, cattle	2015	2015	7021	Annual value	SLC	198529		Official data
PP	Producer Prices	18	Bhutan	Developing	5532	Producer Price (USD/tonne)	945	Meat live weight, cattle	2002	2002	7021	Annual value	USD	565.7	Fc	Calculated data
PP	Producer Prices	18	Bhutan	Developing	5532	Producer Price (USD/tonne)	945	Meat live weight, cattle	2003	2003	7021	Annual value	USD	697.7	Fc	Calculated data
PP	Producer Prices	18	Bhutan	Developing	5532	Producer Price (USD/tonne)	945	Meat live weight, cattle	2004	2004	7021	Annual value	USD	579.3	Fc	Calculated data
PP	Producer Prices	18	Bhutan	Developing	5532	Producer Price (USD/tonne)	945	Meat live weight, cattle	2005	2005	7021	Annual value	USD	737	Fc	Calculated data
PP	Producer Prices	18	Bhutan	Developing	5532	Producer Price (USD/tonne)	945	Meat live weight, cattle	2006	2006	7021	Annual value	USD	717.3	Fc	Calculated data
PP	Producer Prices	18	Bhutan	Developing	5532	Producer Price (USD/tonne)	945	Meat live weight, cattle	2007	2007	7021	Annual value	USD	846.5	Fc	Calculated data
PP	Producer Prices	18	Bhutan	Developing	5532	Producer Price (USD/tonne)	945	Meat live weight, cattle	2008	2008	7021	Annual value	USD	1034.4	Fc	Calculated data
PP	Producer Prices	18	Bhutan	Developing	5532	Producer Price (USD/tonne)	945	Meat live weight, cattle	2009	2009	7021	Annual value	USD	982.6	Fc	Calculated data
PP	Producer Prices	18	Bhutan	Developing	5532	Producer Price (USD/tonne)	945	Meat live weight, cattle	2010	2010	7021	Annual value	USD	1175.5	Fc	Calculated data
PP	Producer Prices	18	Bhutan	Developing	5532	Producer Price (USD/tonne)	945	Meat live weight, cattle	2011	2011	7021	Annual value	USD	1267.8	Fc	Calculated data
PP	Producer Prices	18	Bhutan	Developing	5532	Producer Price (USD/tonne)	945	Meat live weight, cattle	2012	2012	7021	Annual value	USD	1216.4	Fc	Calculated data
PP	Producer Prices	18	Bhutan	Developing	5532	Producer Price (USD/tonne)	945	Meat live weight, cattle	2013	2013	7021	Annual value	USD	1187.4	Fc	Calculated data
PP	Producer Prices	18	Bhutan	Developing	5532	Producer Price (USD/tonne)	945	Meat live weight, cattle	2014	2014	7021	Annual value	USD	1215	Fc	Calculated data
PP	Producer Prices	18	Bhutan	Developing	5532	Producer Price (USD/tonne)	945	Meat live weight, cattle	2015	2015	7021	Annual value	USD	3094.7		Official data
PP	Producer Prices	18	Bhutan	Developing	5539	Producer Price Index (2014-2016 = 100)	945	Meat live weight, cattle	1991	1991	7021	Annual value		6.26	Fc	Calculated data
PP	Producer Prices	18	Bhutan	Developing	5539	Producer Price Index (2014-2016 = 100)	945	Meat live weight, cattle	1992	1992	7021	Annual value		7.48	Fc	Calculated data
PP	Producer Prices	18	Bhutan	Developing	5539	Producer Price Index (2014-2016 = 100)	945	Meat live weight, cattle	1993	1993	7021	Annual value		8.71	Fc	Calculated data
PP	Producer Prices	18	Bhutan	Developing	5539	Producer Price Index (2014-2016 = 100)	945	Meat live weight, cattle	1994	1994	7021	Annual value		8.79	Fc	Calculated data
PP	Producer Prices	18	Bhutan	Developing	5539	Producer Price Index (2014-2016 = 100)	945	Meat live weight, cattle	1995	1995	7021	Annual value		9.5	Fc	Calculated data
PP	Producer Prices	18	Bhutan	Developing	5539	Producer Price Index (2014-2016 = 100)	945	Meat live weight, cattle	1996	1996	7021	Annual value		10.81	Fc	Calculated data
PP	Producer Prices	18	Bhutan	Developing	5539	Producer Price Index (2014-2016 = 100)	945	Meat live weight, cattle	1997	1997	7021	Annual value		12.01	Fc	Calculated data
PP	Producer Prices	18	Bhutan	Developing	5539	Producer Price Index (2014-2016 = 100)	945	Meat live weight, cattle	1998	1998	7021	Annual value		13.49	Fc	Calculated data
PP	Producer Prices	18	Bhutan	Developing	5539	Producer Price Index (2014-2016 = 100)	945	Meat live weight, cattle	1999	1999	7021	Annual value		18.07	Fc	Calculated data
PP	Producer Prices	18	Bhutan	Developing	5539	Producer Price Index (2014-2016 = 100)	945	Meat live weight, cattle	2000	2000	7021	Annual value		18.5	Fc	Calculated data
PP	Producer Prices	18	Bhutan	Developing	5539	Producer Price Index (2014-2016 = 100)	945	Meat live weight, cattle	2001	2001	7021	Annual value		18.1	Fc	Calculated data
PP	Producer Prices	18	Bhutan	Developing	5539	Producer Price Index (2014-2016 = 100)	945	Meat live weight, cattle	2002	2002	7021	Annual value		17.3	Fc	Calculated data
PP	Producer Prices	18	Bhutan	Developing	5539	Producer Price Index (2014-2016 = 100)	945	Meat live weight, cattle	2003	2003	7021	Annual value		20.45	Fc	Calculated data
PP	Producer Prices	18	Bhutan	Developing	5539	Producer Price Index (2014-2016 = 100)	945	Meat live weight, cattle	2004	2004	7021	Annual value		16.52	Fc	Calculated data
PP	Producer Prices	18	Bhutan	Developing	5539	Producer Price Index (2014-2016 = 100)	945	Meat live weight, cattle	2005	2005	7021	Annual value		20.45	Fc	Calculated data
PP	Producer Prices	18	Bhutan	Developing	5539	Producer Price Index (2014-2016 = 100)	945	Meat live weight, cattle	2006	2006	7021	Annual value		20.45	Fc	Calculated data
PP	Producer Prices	18	Bhutan	Developing	5539	Producer Price Index (2014-2016 = 100)	945	Meat live weight, cattle	2007	2007	7021	Annual value		22.02	Fc	Calculated data
PP	Producer Prices	18	Bhutan	Developing	5539	Producer Price Index (2014-2016 = 100)	945	Meat live weight, cattle	2008	2008	7021	Annual value		28.31	Fc	Calculated data
PP	Producer Prices	18	Bhutan	Developing	5539	Producer Price Index (2014-2016 = 100)	945	Meat live weight, cattle	2009	2009	7021	Annual value		29.93	Fc	Calculated data
PP	Producer Prices	18	Bhutan	Developing	5539	Producer Price Index (2014-2016 = 100)	945	Meat live weight, cattle	2010	2010	7021	Annual value		33.82	Fc	Calculated data
PP	Producer Prices	18	Bhutan	Developing	5539	Producer Price Index (2014-2016 = 100)	945	Meat live weight, cattle	2011	2011	7021	Annual value		37.23	Fc	Calculated data
PP	Producer Prices	18	Bhutan	Developing	5539	Producer Price Index (2014-2016 = 100)	945	Meat live weight, cattle	2012	2012	7021	Annual value		40.9	Fc	Calculated data
PP	Producer Prices	18	Bhutan	Developing	5539	Producer Price Index (2014-2016 = 100)	945	Meat live weight, cattle	2013	2013	7021	Annual value		43.78	Fc	Calculated data
PP	Producer Prices	18	Bhutan	Developing	5539	Producer Price Index (2014-2016 = 100)	945	Meat live weight, cattle	2014	2014	7021	Annual value		46.66	Fc	Calculated data
PP	Producer Prices	18	Bhutan	Developing	5539	Producer Price Index (2014-2016 = 100)	945	Meat live weight, cattle	2015	2015	7021	Annual value		124.91	Fc	Calculated data
PP	Producer Prices	18	Bhutan	Developing	5539	Producer Price Index (2014-2016 = 100)	945	Meat live weight, cattle	2016	2016	7021	Annual value		128.43	Fc	Calculated data
PP	Producer Prices	18	Bhutan	Developing	5539	Producer Price Index (2014-2016 = 100)	945	Meat live weight, cattle	2017	2017	7021	Annual value		128.45	Fc	Calculated data
PP	Producer Prices	19	Bolivia (Plurinational State of)	Developing	5530	Producer Price (LCU/tonne)	945	Meat live weight, cattle	1991	1991	7021	Annual value	LCU	1925	*	Unofficial figure
PP	Producer Prices	19	Bolivia (Plurinational State of)	Developing	5530	Producer Price (LCU/tonne)	945	Meat live weight, cattle	1992	1992	7021	Annual value	LCU	2178	*	Unofficial figure
PP	Producer Prices	19	Bolivia (Plurinational State of)	Developing	5530	Producer Price (LCU/tonne)	945	Meat live weight, cattle	1993	1993	7021	Annual value	LCU	2399	*	Unofficial figure
PP	Producer Prices	19	Bolivia (Plurinational State of)	Developing	5530	Producer Price (LCU/tonne)	945	Meat live weight, cattle	1994	1994	7021	Annual value	LCU	2550	*	Unofficial figure
PP	Producer Prices	19	Bolivia (Plurinational State of)	Developing	5530	Producer Price (LCU/tonne)	945	Meat live weight, cattle	1996	1996	7021	Annual value	LCU	2995		Official data
PP	Producer Prices	19	Bolivia (Plurinational State of)	Developing	5530	Producer Price (LCU/tonne)	945	Meat live weight, cattle	1997	1997	7021	Annual value	LCU	3115		Official data
PP	Producer Prices	19	Bolivia (Plurinational State of)	Developing	5530	Producer Price (LCU/tonne)	945	Meat live weight, cattle	1998	1998	7021	Annual value	LCU	3152		Official data
PP	Producer Prices	19	Bolivia (Plurinational State of)	Developing	5530	Producer Price (LCU/tonne)	945	Meat live weight, cattle	1999	1999	7021	Annual value	LCU	3214.1		Official data
PP	Producer Prices	19	Bolivia (Plurinational State of)	Developing	5530	Producer Price (LCU/tonne)	945	Meat live weight, cattle	2000	2000	7021	Annual value	LCU	3237		Official data
PP	Producer Prices	19	Bolivia (Plurinational State of)	Developing	5530	Producer Price (LCU/tonne)	945	Meat live weight, cattle	2001	2001	7021	Annual value	LCU	3246.6		Official data
PP	Producer Prices	19	Bolivia (Plurinational State of)	Developing	5530	Producer Price (LCU/tonne)	945	Meat live weight, cattle	2002	2002	7021	Annual value	LCU	3253.4		Official data
PP	Producer Prices	19	Bolivia (Plurinational State of)	Developing	5530	Producer Price (LCU/tonne)	945	Meat live weight, cattle	2003	2003	7021	Annual value	LCU	3262.2		Official data
PP	Producer Prices	19	Bolivia (Plurinational State of)	Developing	5530	Producer Price (LCU/tonne)	945	Meat live weight, cattle	2004	2004	7021	Annual value	LCU	3485.7		Official data
PP	Producer Prices	19	Bolivia (Plurinational State of)	Developing	5530	Producer Price (LCU/tonne)	945	Meat live weight, cattle	2005	2005	7021	Annual value	LCU	3632.2		Official data
PP	Producer Prices	19	Bolivia (Plurinational State of)	Developing	5530	Producer Price (LCU/tonne)	945	Meat live weight, cattle	2006	2006	7021	Annual value	LCU	3763.2		Official data
PP	Producer Prices	19	Bolivia (Plurinational State of)	Developing	5530	Producer Price (LCU/tonne)	945	Meat live weight, cattle	2007	2007	7021	Annual value	LCU	4025.1		Official data
PP	Producer Prices	19	Bolivia (Plurinational State of)	Developing	5530	Producer Price (LCU/tonne)	945	Meat live weight, cattle	2008	2008	7021	Annual value	LCU	4760.3		Official data
PP	Producer Prices	19	Bolivia (Plurinational State of)	Developing	5530	Producer Price (LCU/tonne)	945	Meat live weight, cattle	2009	2009	7021	Annual value	LCU	3962.4		Official data
PP	Producer Prices	19	Bolivia (Plurinational State of)	Developing	5530	Producer Price (LCU/tonne)	945	Meat live weight, cattle	2010	2010	7021	Annual value	LCU	4264.7		Official data
PP	Producer Prices	19	Bolivia (Plurinational State of)	Developing	5530	Producer Price (LCU/tonne)	945	Meat live weight, cattle	2011	2011	7021	Annual value	LCU	4782.1		Official data
PP	Producer Prices	19	Bolivia (Plurinational State of)	Developing	5530	Producer Price (LCU/tonne)	945	Meat live weight, cattle	2012	2012	7021	Annual value	LCU	5835		Official data
PP	Producer Prices	19	Bolivia (Plurinational State of)	Developing	5530	Producer Price (LCU/tonne)	945	Meat live weight, cattle	2013	2013	7021	Annual value	LCU	6306.4		Official data
PP	Producer Prices	19	Bolivia (Plurinational State of)	Developing	5530	Producer Price (LCU/tonne)	945	Meat live weight, cattle	2014	2014	7021	Annual value	LCU	7777.9		Official data
PP	Producer Prices	19	Bolivia (Plurinational State of)	Developing	5530	Producer Price (LCU/tonne)	945	Meat live weight, cattle	2015	2015	7021	Annual value	LCU	7098.5		Official data
PP	Producer Prices	19	Bolivia (Plurinational State of)	Developing	5530	Producer Price (LCU/tonne)	945	Meat live weight, cattle	2016	2016	7021	Annual value	LCU	6198.6		Official data
PP	Producer Prices	19	Bolivia (Plurinational State of)	Developing	5530	Producer Price (LCU/tonne)	945	Meat live weight, cattle	2016	2016	7001	January	LCU	8771.9		Official data
PP	Producer Prices	19	Bolivia (Plurinational State of)	Developing	5530	Producer Price (LCU/tonne)	945	Meat live weight, cattle	2016	2016	7002	February	LCU	6739.5		Official data
PP	Producer Prices	19	Bolivia (Plurinational State of)	Developing	5530	Producer Price (LCU/tonne)	945	Meat live weight, cattle	2016	2016	7003	March	LCU	7756.8		Official data
PP	Producer Prices	19	Bolivia (Plurinational State of)	Developing	5530	Producer Price (LCU/tonne)	945	Meat live weight, cattle	2016	2016	7004	April	LCU	6260.6		Official data
PP	Producer Prices	19	Bolivia (Plurinational State of)	Developing	5530	Producer Price (LCU/tonne)	945	Meat live weight, cattle	2016	2016	7005	May	LCU	6571.9		Official data
PP	Producer Prices	19	Bolivia (Plurinational State of)	Developing	5530	Producer Price (LCU/tonne)	945	Meat live weight, cattle	2016	2016	7006	June	LCU	6024		Official data
PP	Producer Prices	19	Bolivia (Plurinational State of)	Developing	5530	Producer Price (LCU/tonne)	945	Meat live weight, cattle	2016	2016	7007	July	LCU	5456.6		Official data
PP	Producer Prices	19	Bolivia (Plurinational State of)	Developing	5530	Producer Price (LCU/tonne)	945	Meat live weight, cattle	2016	2016	7008	August	LCU	5783.6		Official data
PP	Producer Prices	19	Bolivia (Plurinational State of)	Developing	5530	Producer Price (LCU/tonne)	945	Meat live weight, cattle	2016	2016	7009	September	LCU	6734.2		Official data
PP	Producer Prices	19	Bolivia (Plurinational State of)	Developing	5530	Producer Price (LCU/tonne)	945	Meat live weight, cattle	2016	2016	7010	October	LCU	5874.2		Official data
PP	Producer Prices	19	Bolivia (Plurinational State of)	Developing	5530	Producer Price (LCU/tonne)	945	Meat live weight, cattle	2016	2016	7011	November	LCU	5017		Official data
PP	Producer Prices	19	Bolivia (Plurinational State of)	Developing	5530	Producer Price (LCU/tonne)	945	Meat live weight, cattle	2016	2016	7012	December	LCU	4520		Official data
PP	Producer Prices	19	Bolivia (Plurinational State of)	Developing	5530	Producer Price (LCU/tonne)	945	Meat live weight, cattle	2017	2017	7021	Annual value	LCU	6165.8		Official data
PP	Producer Prices	19	Bolivia (Plurinational State of)	Developing	5530	Producer Price (LCU/tonne)	945	Meat live weight, cattle	2017	2017	7001	January	LCU	4565.2		Official data
PP	Producer Prices	19	Bolivia (Plurinational State of)	Developing	5530	Producer Price (LCU/tonne)	945	Meat live weight, cattle	2017	2017	7002	February	LCU	5390.8		Official data
PP	Producer Prices	19	Bolivia (Plurinational State of)	Developing	5530	Producer Price (LCU/tonne)	945	Meat live weight, cattle	2017	2017	7003	March	LCU	6250.2		Official data
PP	Producer Prices	19	Bolivia (Plurinational State of)	Developing	5530	Producer Price (LCU/tonne)	945	Meat live weight, cattle	2017	2017	7004	April	LCU	6204.6		Official data
PP	Producer Prices	19	Bolivia (Plurinational State of)	Developing	5530	Producer Price (LCU/tonne)	945	Meat live weight, cattle	2017	2017	7005	May	LCU	6434.1		Official data
PP	Producer Prices	19	Bolivia (Plurinational State of)	Developing	5530	Producer Price (LCU/tonne)	945	Meat live weight, cattle	2017	2017	7006	June	LCU	6231.5		Official data
PP	Producer Prices	19	Bolivia (Plurinational State of)	Developing	5530	Producer Price (LCU/tonne)	945	Meat live weight, cattle	2017	2017	7007	July	LCU	6662		Official data
PP	Producer Prices	19	Bolivia (Plurinational State of)	Developing	5530	Producer Price (LCU/tonne)	945	Meat live weight, cattle	2017	2017	7008	August	LCU	5242.7		Official data
PP	Producer Prices	19	Bolivia (Plurinational State of)	Developing	5530	Producer Price (LCU/tonne)	945	Meat live weight, cattle	2017	2017	7009	September	LCU	5924.9		Official data
PP	Producer Prices	19	Bolivia (Plurinational State of)	Developing	5530	Producer Price (LCU/tonne)	945	Meat live weight, cattle	2017	2017	7010	October	LCU	5085.5		Official data
PP	Producer Prices	19	Bolivia (Plurinational State of)	Developing	5530	Producer Price (LCU/tonne)	945	Meat live weight, cattle	2017	2017	7011	November	LCU	10777.9		Official data
PP	Producer Prices	19	Bolivia (Plurinational State of)	Developing	5530	Producer Price (LCU/tonne)	945	Meat live weight, cattle	2017	2017	7012	December	LCU	5219.9		Official data
PP	Producer Prices	19	Bolivia (Plurinational State of)	Developing	5530	Producer Price (LCU/tonne)	945	Meat live weight, cattle	2018	2018	7001	January	LCU	4935.8		Official data
PP	Producer Prices	19	Bolivia (Plurinational State of)	Developing	5531	Producer Price (SLC/tonne)	945	Meat live weight, cattle	1991	1991	7021	Annual value	SLC	1925	*	Unofficial figure
PP	Producer Prices	19	Bolivia (Plurinational State of)	Developing	5531	Producer Price (SLC/tonne)	945	Meat live weight, cattle	1992	1992	7021	Annual value	SLC	2178	*	Unofficial figure
PP	Producer Prices	19	Bolivia (Plurinational State of)	Developing	5531	Producer Price (SLC/tonne)	945	Meat live weight, cattle	1993	1993	7021	Annual value	SLC	2399	*	Unofficial figure
PP	Producer Prices	19	Bolivia (Plurinational State of)	Developing	5531	Producer Price (SLC/tonne)	945	Meat live weight, cattle	1994	1994	7021	Annual value	SLC	2550	*	Unofficial figure
PP	Producer Prices	19	Bolivia (Plurinational State of)	Developing	5531	Producer Price (SLC/tonne)	945	Meat live weight, cattle	1996	1996	7021	Annual value	SLC	2995		Official data
PP	Producer Prices	19	Bolivia (Plurinational State of)	Developing	5531	Producer Price (SLC/tonne)	945	Meat live weight, cattle	1997	1997	7021	Annual value	SLC	3115		Official data
PP	Producer Prices	19	Bolivia (Plurinational State of)	Developing	5531	Producer Price (SLC/tonne)	945	Meat live weight, cattle	1998	1998	7021	Annual value	SLC	3152		Official data
PP	Producer Prices	19	Bolivia (Plurinational State of)	Developing	5531	Producer Price (SLC/tonne)	945	Meat live weight, cattle	1999	1999	7021	Annual value	SLC	3214.1		Official data
PP	Producer Prices	19	Bolivia (Plurinational State of)	Developing	5531	Producer Price (SLC/tonne)	945	Meat live weight, cattle	2000	2000	7021	Annual value	SLC	3237		Official data
PP	Producer Prices	19	Bolivia (Plurinational State of)	Developing	5531	Producer Price (SLC/tonne)	945	Meat live weight, cattle	2001	2001	7021	Annual value	SLC	3246.6		Official data
PP	Producer Prices	19	Bolivia (Plurinational State of)	Developing	5531	Producer Price (SLC/tonne)	945	Meat live weight, cattle	2002	2002	7021	Annual value	SLC	3253.4		Official data
PP	Producer Prices	19	Bolivia (Plurinational State of)	Developing	5531	Producer Price (SLC/tonne)	945	Meat live weight, cattle	2003	2003	7021	Annual value	SLC	3262.2		Official data
PP	Producer Prices	19	Bolivia (Plurinational State of)	Developing	5531	Producer Price (SLC/tonne)	945	Meat live weight, cattle	2004	2004	7021	Annual value	SLC	3485.7		Official data
PP	Producer Prices	19	Bolivia (Plurinational State of)	Developing	5531	Producer Price (SLC/tonne)	945	Meat live weight, cattle	2005	2005	7021	Annual value	SLC	3632.2		Official data
PP	Producer Prices	19	Bolivia (Plurinational State of)	Developing	5531	Producer Price (SLC/tonne)	945	Meat live weight, cattle	2006	2006	7021	Annual value	SLC	3763.2		Official data
PP	Producer Prices	19	Bolivia (Plurinational State of)	Developing	5531	Producer Price (SLC/tonne)	945	Meat live weight, cattle	2007	2007	7021	Annual value	SLC	4025.1		Official data
PP	Producer Prices	19	Bolivia (Plurinational State of)	Developing	5531	Producer Price (SLC/tonne)	945	Meat live weight, cattle	2008	2008	7021	Annual value	SLC	4760.3		Official data
PP	Producer Prices	19	Bolivia (Plurinational State of)	Developing	5531	Producer Price (SLC/tonne)	945	Meat live weight, cattle	2009	2009	7021	Annual value	SLC	3962.4		Official data
PP	Producer Prices	19	Bolivia (Plurinational State of)	Developing	5531	Producer Price (SLC/tonne)	945	Meat live weight, cattle	2010	2010	7021	Annual value	SLC	4264.7		Official data
PP	Producer Prices	19	Bolivia (Plurinational State of)	Developing	5531	Producer Price (SLC/tonne)	945	Meat live weight, cattle	2011	2011	7021	Annual value	SLC	4782.1		Official data
PP	Producer Prices	19	Bolivia (Plurinational State of)	Developing	5531	Producer Price (SLC/tonne)	945	Meat live weight, cattle	2012	2012	7021	Annual value	SLC	5835		Official data
PP	Producer Prices	19	Bolivia (Plurinational State of)	Developing	5531	Producer Price (SLC/tonne)	945	Meat live weight, cattle	2013	2013	7021	Annual value	SLC	6306.4		Official data
PP	Producer Prices	19	Bolivia (Plurinational State of)	Developing	5531	Producer Price (SLC/tonne)	945	Meat live weight, cattle	2014	2014	7021	Annual value	SLC	7777.9		Official data
PP	Producer Prices	19	Bolivia (Plurinational State of)	Developing	5531	Producer Price (SLC/tonne)	945	Meat live weight, cattle	2015	2015	7021	Annual value	SLC	7098.5		Official data
PP	Producer Prices	19	Bolivia (Plurinational State of)	Developing	5531	Producer Price (SLC/tonne)	945	Meat live weight, cattle	2016	2016	7021	Annual value	SLC	6198.6		Official data
PP	Producer Prices	19	Bolivia (Plurinational State of)	Developing	5531	Producer Price (SLC/tonne)	945	Meat live weight, cattle	2017	2017	7021	Annual value	SLC	6165.8		Official data
PP	Producer Prices	19	Bolivia (Plurinational State of)	Developing	5532	Producer Price (USD/tonne)	945	Meat live weight, cattle	1991	1991	7021	Annual value	USD	537.6	*	Unofficial figure
PP	Producer Prices	19	Bolivia (Plurinational State of)	Developing	5532	Producer Price (USD/tonne)	945	Meat live weight, cattle	1992	1992	7021	Annual value	USD	558.4	*	Unofficial figure
PP	Producer Prices	19	Bolivia (Plurinational State of)	Developing	5532	Producer Price (USD/tonne)	945	Meat live weight, cattle	1993	1993	7021	Annual value	USD	562.5	*	Unofficial figure
PP	Producer Prices	19	Bolivia (Plurinational State of)	Developing	5532	Producer Price (USD/tonne)	945	Meat live weight, cattle	1994	1994	7021	Annual value	USD	551.9	*	Unofficial figure
PP	Producer Prices	19	Bolivia (Plurinational State of)	Developing	5532	Producer Price (USD/tonne)	945	Meat live weight, cattle	1996	1996	7021	Annual value	USD	590.2		Official data
PP	Producer Prices	19	Bolivia (Plurinational State of)	Developing	5532	Producer Price (USD/tonne)	945	Meat live weight, cattle	1997	1997	7021	Annual value	USD	592.8		Official data
PP	Producer Prices	19	Bolivia (Plurinational State of)	Developing	5532	Producer Price (USD/tonne)	945	Meat live weight, cattle	1998	1998	7021	Annual value	USD	572		Official data
PP	Producer Prices	19	Bolivia (Plurinational State of)	Developing	5532	Producer Price (USD/tonne)	945	Meat live weight, cattle	1999	1999	7021	Annual value	USD	553		Official data
PP	Producer Prices	19	Bolivia (Plurinational State of)	Developing	5532	Producer Price (USD/tonne)	945	Meat live weight, cattle	2000	2000	7021	Annual value	USD	523.5		Official data
PP	Producer Prices	19	Bolivia (Plurinational State of)	Developing	5532	Producer Price (USD/tonne)	945	Meat live weight, cattle	2001	2001	7021	Annual value	USD	491.4		Official data
PP	Producer Prices	19	Bolivia (Plurinational State of)	Developing	5532	Producer Price (USD/tonne)	945	Meat live weight, cattle	2002	2002	7021	Annual value	USD	453.8		Official data
PP	Producer Prices	19	Bolivia (Plurinational State of)	Developing	5532	Producer Price (USD/tonne)	945	Meat live weight, cattle	2003	2003	7021	Annual value	USD	425.9		Official data
PP	Producer Prices	19	Bolivia (Plurinational State of)	Developing	5532	Producer Price (USD/tonne)	945	Meat live weight, cattle	2004	2004	7021	Annual value	USD	439.2		Official data
PP	Producer Prices	19	Bolivia (Plurinational State of)	Developing	5532	Producer Price (USD/tonne)	945	Meat live weight, cattle	2005	2005	7021	Annual value	USD	450.3		Official data
PP	Producer Prices	19	Bolivia (Plurinational State of)	Developing	5532	Producer Price (USD/tonne)	945	Meat live weight, cattle	2006	2006	7021	Annual value	USD	469.7		Official data
PP	Producer Prices	19	Bolivia (Plurinational State of)	Developing	5532	Producer Price (USD/tonne)	945	Meat live weight, cattle	2007	2007	7021	Annual value	USD	512.7		Official data
PP	Producer Prices	19	Bolivia (Plurinational State of)	Developing	5532	Producer Price (USD/tonne)	945	Meat live weight, cattle	2008	2008	7021	Annual value	USD	657.7		Official data
PP	Producer Prices	19	Bolivia (Plurinational State of)	Developing	5532	Producer Price (USD/tonne)	945	Meat live weight, cattle	2009	2009	7021	Annual value	USD	564.4		Official data
PP	Producer Prices	19	Bolivia (Plurinational State of)	Developing	5532	Producer Price (USD/tonne)	945	Meat live weight, cattle	2010	2010	7021	Annual value	USD	607.8		Official data
PP	Producer Prices	19	Bolivia (Plurinational State of)	Developing	5532	Producer Price (USD/tonne)	945	Meat live weight, cattle	2011	2011	7021	Annual value	USD	689.4		Official data
PP	Producer Prices	19	Bolivia (Plurinational State of)	Developing	5532	Producer Price (USD/tonne)	945	Meat live weight, cattle	2012	2012	7021	Annual value	USD	844.4		Official data
PP	Producer Prices	19	Bolivia (Plurinational State of)	Developing	5532	Producer Price (USD/tonne)	945	Meat live weight, cattle	2013	2013	7021	Annual value	USD	912.7		Official data
PP	Producer Prices	19	Bolivia (Plurinational State of)	Developing	5532	Producer Price (USD/tonne)	945	Meat live weight, cattle	2014	2014	7021	Annual value	USD	1125.6		Official data
PP	Producer Prices	19	Bolivia (Plurinational State of)	Developing	5532	Producer Price (USD/tonne)	945	Meat live weight, cattle	2015	2015	7021	Annual value	USD	1027.3		Official data
PP	Producer Prices	19	Bolivia (Plurinational State of)	Developing	5532	Producer Price (USD/tonne)	945	Meat live weight, cattle	2016	2016	7021	Annual value	USD	897		Official data
PP	Producer Prices	19	Bolivia (Plurinational State of)	Developing	5532	Producer Price (USD/tonne)	945	Meat live weight, cattle	2017	2017	7021	Annual value	USD	892.3		Official data
PP	Producer Prices	19	Bolivia (Plurinational State of)	Developing	5539	Producer Price Index (2014-2016 = 100)	945	Meat live weight, cattle	1991	1991	7021	Annual value		27.4	Fc	Calculated data
PP	Producer Prices	19	Bolivia (Plurinational State of)	Developing	5539	Producer Price Index (2014-2016 = 100)	945	Meat live weight, cattle	1992	1992	7021	Annual value		31	Fc	Calculated data
PP	Producer Prices	19	Bolivia (Plurinational State of)	Developing	5539	Producer Price Index (2014-2016 = 100)	945	Meat live weight, cattle	1993	1993	7021	Annual value		34.15	Fc	Calculated data
PP	Producer Prices	19	Bolivia (Plurinational State of)	Developing	5539	Producer Price Index (2014-2016 = 100)	945	Meat live weight, cattle	1994	1994	7021	Annual value		36.3	Fc	Calculated data
PP	Producer Prices	19	Bolivia (Plurinational State of)	Developing	5539	Producer Price Index (2014-2016 = 100)	945	Meat live weight, cattle	1995	1995	7021	Annual value		39.17	Fc	Calculated data
PP	Producer Prices	19	Bolivia (Plurinational State of)	Developing	5539	Producer Price Index (2014-2016 = 100)	945	Meat live weight, cattle	1996	1996	7021	Annual value		42.63	Fc	Calculated data
PP	Producer Prices	19	Bolivia (Plurinational State of)	Developing	5539	Producer Price Index (2014-2016 = 100)	945	Meat live weight, cattle	1997	1997	7021	Annual value		44.34	Fc	Calculated data
PP	Producer Prices	19	Bolivia (Plurinational State of)	Developing	5539	Producer Price Index (2014-2016 = 100)	945	Meat live weight, cattle	1998	1998	7021	Annual value		44.87	Fc	Calculated data
PP	Producer Prices	19	Bolivia (Plurinational State of)	Developing	5539	Producer Price Index (2014-2016 = 100)	945	Meat live weight, cattle	1999	1999	7021	Annual value		45.75	Fc	Calculated data
PP	Producer Prices	19	Bolivia (Plurinational State of)	Developing	5539	Producer Price Index (2014-2016 = 100)	945	Meat live weight, cattle	2000	2000	7021	Annual value		46.08	Fc	Calculated data
PP	Producer Prices	19	Bolivia (Plurinational State of)	Developing	5539	Producer Price Index (2014-2016 = 100)	945	Meat live weight, cattle	2001	2001	7021	Annual value		46.22	Fc	Calculated data
PP	Producer Prices	19	Bolivia (Plurinational State of)	Developing	5539	Producer Price Index (2014-2016 = 100)	945	Meat live weight, cattle	2002	2002	7021	Annual value		46.31	Fc	Calculated data
PP	Producer Prices	19	Bolivia (Plurinational State of)	Developing	5539	Producer Price Index (2014-2016 = 100)	945	Meat live weight, cattle	2003	2003	7021	Annual value		46.44	Fc	Calculated data
PP	Producer Prices	19	Bolivia (Plurinational State of)	Developing	5539	Producer Price Index (2014-2016 = 100)	945	Meat live weight, cattle	2004	2004	7021	Annual value		49.62	Fc	Calculated data
PP	Producer Prices	19	Bolivia (Plurinational State of)	Developing	5539	Producer Price Index (2014-2016 = 100)	945	Meat live weight, cattle	2005	2005	7021	Annual value		51.7	Fc	Calculated data
PP	Producer Prices	19	Bolivia (Plurinational State of)	Developing	5539	Producer Price Index (2014-2016 = 100)	945	Meat live weight, cattle	2006	2006	7021	Annual value		53.57	Fc	Calculated data
PP	Producer Prices	19	Bolivia (Plurinational State of)	Developing	5539	Producer Price Index (2014-2016 = 100)	945	Meat live weight, cattle	2007	2007	7021	Annual value		57.3	Fc	Calculated data
PP	Producer Prices	19	Bolivia (Plurinational State of)	Developing	5539	Producer Price Index (2014-2016 = 100)	945	Meat live weight, cattle	2008	2008	7021	Annual value		67.76	Fc	Calculated data
PP	Producer Prices	19	Bolivia (Plurinational State of)	Developing	5539	Producer Price Index (2014-2016 = 100)	945	Meat live weight, cattle	2009	2009	7021	Annual value		56.4	Fc	Calculated data
PP	Producer Prices	19	Bolivia (Plurinational State of)	Developing	5539	Producer Price Index (2014-2016 = 100)	945	Meat live weight, cattle	2010	2010	7021	Annual value		60.71	Fc	Calculated data
PP	Producer Prices	19	Bolivia (Plurinational State of)	Developing	5539	Producer Price Index (2014-2016 = 100)	945	Meat live weight, cattle	2011	2011	7021	Annual value		68.07	Fc	Calculated data
PP	Producer Prices	19	Bolivia (Plurinational State of)	Developing	5539	Producer Price Index (2014-2016 = 100)	945	Meat live weight, cattle	2012	2012	7021	Annual value		83.06	Fc	Calculated data
PP	Producer Prices	19	Bolivia (Plurinational State of)	Developing	5539	Producer Price Index (2014-2016 = 100)	945	Meat live weight, cattle	2013	2013	7021	Annual value		89.77	Fc	Calculated data
PP	Producer Prices	19	Bolivia (Plurinational State of)	Developing	5539	Producer Price Index (2014-2016 = 100)	945	Meat live weight, cattle	2014	2014	7021	Annual value		110.72	Fc	Calculated data
PP	Producer Prices	19	Bolivia (Plurinational State of)	Developing	5539	Producer Price Index (2014-2016 = 100)	945	Meat live weight, cattle	2015	2015	7021	Annual value		101.05	Fc	Calculated data
PP	Producer Prices	19	Bolivia (Plurinational State of)	Developing	5539	Producer Price Index (2014-2016 = 100)	945	Meat live weight, cattle	2016	2016	7021	Annual value		88.24	Fc	Calculated data
PP	Producer Prices	19	Bolivia (Plurinational State of)	Developing	5539	Producer Price Index (2014-2016 = 100)	945	Meat live weight, cattle	2017	2017	7021	Annual value		87.77	Fc	Calculated data
PP	Producer Prices	19	Bolivia (Plurinational State of)	Developing	5539	Producer Price Index (2014-2016 = 100)	945	Meat live weight, cattle	2018	2018	7021	Annual value		87.36	Fc	Calculated data
PP	Producer Prices	80	Bosnia and Herzegovina	Transition	5530	Producer Price (LCU/tonne)	945	Meat live weight, cattle	2003	2003	7021	Annual value	LCU	2097.6	Fc	Calculated data
PP	Producer Prices	80	Bosnia and Herzegovina	Transition	5530	Producer Price (LCU/tonne)	945	Meat live weight, cattle	2004	2004	7021	Annual value	LCU	2091.6	Fc	Calculated data
PP	Producer Prices	80	Bosnia and Herzegovina	Transition	5530	Producer Price (LCU/tonne)	945	Meat live weight, cattle	2005	2005	7021	Annual value	LCU	2341.8	Fc	Calculated data
PP	Producer Prices	80	Bosnia and Herzegovina	Transition	5530	Producer Price (LCU/tonne)	945	Meat live weight, cattle	2006	2006	7021	Annual value	LCU	2352	Fc	Calculated data
PP	Producer Prices	80	Bosnia and Herzegovina	Transition	5530	Producer Price (LCU/tonne)	945	Meat live weight, cattle	2010	2010	7021	Annual value	LCU	2257.4	Fc	Calculated data
PP	Producer Prices	80	Bosnia and Herzegovina	Transition	5530	Producer Price (LCU/tonne)	945	Meat live weight, cattle	2011	2011	7021	Annual value	LCU	2559.1	Fc	Calculated data
PP	Producer Prices	80	Bosnia and Herzegovina	Transition	5530	Producer Price (LCU/tonne)	945	Meat live weight, cattle	2012	2012	7021	Annual value	LCU	2625.1	Fc	Calculated data
PP	Producer Prices	80	Bosnia and Herzegovina	Transition	5530	Producer Price (LCU/tonne)	945	Meat live weight, cattle	2013	2013	7021	Annual value	LCU	2643.5	Fc	Calculated data
PP	Producer Prices	80	Bosnia and Herzegovina	Transition	5530	Producer Price (LCU/tonne)	945	Meat live weight, cattle	2014	2014	7021	Annual value	LCU	2439.5	Fc	Calculated data
PP	Producer Prices	80	Bosnia and Herzegovina	Transition	5530	Producer Price (LCU/tonne)	945	Meat live weight, cattle	2015	2015	7021	Annual value	LCU	2110.8	Fc	Calculated data
[truncated: 14,730 more rows]

## Sheet: Data for analysis_pre removal
ISO	Country	Object_ID	Region	Number of Cattle	Net Income Per Capita (USD - 2011)	Producer Live Weight Price (USD) - average 1991-2019	Producer Live Weight Price/tonne (USD) - 2009	Producer Live Weight Price/kg (USD) - 2009	Producer Live Weight Price/calf (USD) - 2009	Year_adjusted	Notes	Source for cattle price data (FAO unless otherwise stated)
AFG	Afghanistan	2	Asia	1522504088	519.423	#N/A	800	0.8	200
ALA	Åland	1	Europe	0	#N/A	1984.88	1787.2	1.7872	446.8
ALB	Albania	3	Europe	49615274	3666.63	2673.06	3488.3	3.4883	872.075
DZA	Algeria	4	Africa	192186251	3959.59	3770.15	4201.7	4.2017	1050.42
AGO	Angola	7	Africa	1917199375	1500.17	#N/A	4722.22	4.72222	1180.56	2011-2012	Adjusted	See "gap countries"
ARG	Argentina	11	Americas	3878761033	10956.8	1066.92	740.9	0.7409	185.225
ARM	Armenia	12	Asia	61426877	3138.87	1931.07	1717.5	1.7175	429.375
AUS	Australia					1069.32	1250.2	1.2502	312.55
AUT	Austria	16	Europe	117840128	42579.4	2161.08	2424.3	2.4243	606.075
AZE	Azerbaijan	17	Asia	320131613	4641.9	1506.85	1563.8	1.5638	390.95
BGD	Bangladesh	22	Asia	448407889	844.162	988.025	846.5	0.8465	211.625	2002
BLR	Belarus	24	Europe	940300651	5403.14	1071.72	1314.4	1.3144	328.6
BLZ	Belize	26	Americas	42166665	3146.68	1127.17	1212.5	1.2125	303.125	2003
BEN	Benin	27	Africa	653649997	950.446	#N/A	770	0.77	192.5	2017		See "gap countries"
BTN	Bhutan	29	Asia	169013890	2127.05	1094.09	982.6	0.9826	245.65
BOL	Bolivia	30	Americas	3429757625	1783.4	634.75	564.4	0.5644	141.1
BIH	Bosnia and Herzegovina	32	Europe	104038943	4430.36	1485.15	1528.6	1.5286	382.15	2010
BWA	Botswana	33	Africa	958970887	5860.43	#N/A	4361	4.361	1090.25	2010	Adjusted	See "gap countries"
BRA	Brazil	35	Americas	43554030119	10986.5	1439	3686.4	3.6864	921.6	2011
BRN	Brunei		Asia				1898.8	1.8988	474.7	2002
BGR	Bulgaria	38	Europe	87756343	6339.83	1182.51	1563.9	1.5639	390.975
BFA	Burkina Faso	39	Africa	1485835003		563.37	939.8	0.9398	234.95
BDI	Burundi	41	Africa	197389104	153.865	1108.09	1640.7	1.6407	410.175	2007
KHM	Cambodia	42	Asia	211188657	739.484	#N/A	3000	3	750	2014	Adjusted	See "gap countries"
CMR	Cameroon	43	Africa	865653467	1117.27	1044.2	774.3	0.7743	193.575	2003
CAN	Canada	44	Americas	2521735136	42476.6	1710.37	1489.3	1.4893	372.325
CAF	Central African Republic	47	Africa	2004126826	486.153	#N/A	1092	1.092	273	2014	Adjusted	See "gap countries"
TCD	Chad	48	Africa	1947324570	729.91	1115.67	1036.4	1.0364	259.1	2017
CHL	Chile	49	Americas	1243363725	10595.8	1138.33	1020.3	1.0203	255.075
CHN	China	50	Asia	19483979771	4002.01	1708.25	2118.6	2.1186	529.65
COL	Colombia	54	Americas	8800291513	5568.65	1293.88	1486.8	1.4868	371.7
CRI	Costa Rica	60	Americas	298267465	8184.83	1506.32	865.7	0.8657	216.425
CIV	Côte d'Ivoire	66	Africa	615906185	1064.9	1588.36	1589	1.589	397.25
HRV	Croatia	61	Europe	28078530	11664.9	2090.38	2639.5	2.6395	659.875
CZE	Czech Republic	65	Europe	76745789	15359.3	1536.64	1745	1.745	436.25
COD	Democratic Republic of the Congo	57	Africa	226981025	271.843	#N/A	1250	1.25	312.5	2015	Adjusted	See "gap countries"
DJI	Djibouti	68	Africa	156847609	1279.6	#N/A	857.14	0.85714	214.285	2021	Adjusted	See "gap countries"
ECU	Ecuador	71	Americas	1406993751	3885.26	1008.17	1690.7	1.6907	422.675
EGY	Egypt	72	Africa	73746629	2342.8	2624.88	2902.8	2.9028	725.7
SLV	El Salvador	73	Americas	229537288	2813.53	1570.9	1408	1.408	352
GNQ	Equatorial Guinea	74	Africa	723	4311.39	#N/A	649	0.649	162.25	2014-2015 (average)	Adjusted	See "gap countries"
ERI	Eritrea	75	Africa	869730598	452.19	964.26	1452.7	1.4527	363.175	2002
EST	Estonia	76	Europe	84353336	13914.3	1172.84	1648.6	1.6486	412.15
ETH	Ethiopia	77	Africa	12001459712	263.712	1031.61	1112.6	1.1126	278.15	2008
FIN	Finland	83	Europe	440192050	41709.4	1984.88	1787.2	1.7872	446.8
FRA	France	84	Europe	200034699	37138.1	2158.27	2443.8	2.4438	610.95
GAB	Gabon	88	Africa	13334508	5195.93	#N/A	4000	4	1000	2010-2020	Adjusted	See "gap countries"
GMB	Gambia	89	Africa	42671170	603.925	2031.84	2367.6	2.3676	591.9
GEO	Georgia	91	Asia	242020404	3406.08	1748.76	1089.6	1.0896	272.4
DEU	Germany	92	Europe	100486348	39510.8	1668.78	2356.4	2.3564	589.1	2012
GHA	Ghana	93	Africa	531129731	993.887	549	351.2	0.3512	87.8	2001
GRC	Greece	96	Europe	123271102	20536.2	2975.43	3328.1	3.3281	832.025
GIN	Guinea	103	Africa	2113978533	483.517	1096.42	689.4	0.6894	172.35	2005
GNB	Guinea-Bissau	104	Africa	252234146	608.85	3110.15	3215.7	3.2157	803.925	2008
GUY	Guyana	105	Americas	49551351	2893.44	2337.13	3092.3	3.0923	773.075
HND	Honduras	108	Americas	678104360	1824.44	2019.51	1854.5	1.8545	463.625	2008
HUN	Hungary	111	Europe	6577097	10871.8	1350.11	1674.2	1.6742	418.55
IND	India	113	Asia	8334440363	1256.48	298	170	0.17	42.5	2005 and 2007	Adjusted	See "gap countries"
IDN	Indonesia	114	Asia	502944537	2682.12	2533.57	2694	2.694	673.5
IRN	Iran	115	Asia	2327959530	6244.61	2947.57	3535.4	3.5354	883.85
IRQ	Iraq	116	Asia	539025200	4711.95	5102.45	5436.7	5.4367	1359.17	2012
ISR	Israel	119	Asia	32061351	28660.6	2634.2	3017.1	3.0171	754.275
ITA	Italy	120	Europe	174469721	31632.2	2748.21	2975	2.975	743.75	2007
JPN	Japan					11912	11745.2	11.7452	2936.3
JOR	Jordan	126	Asia	9126152	3459.57	#N/A	915	0.915	228.75	2016	Adjusted	See "gap countries"
KAZ	Kazakhstan	128	Asia	1355923946	7105.53	1303.37	1720.8	1.7208	430.2
KEN	Kenya	129	Africa	5248044419	821.11	941.729	1009	1.009	252.25
KWT	Kuwait	132	Asia	144566	41128.1	#N/A	2465.41	2.46541	616.352
KGZ	Kyrgyzstan	133	Asia	424629021	805.176	1740.82	1829.8	1.8298	457.45
LAO	Laos	134	Asia	429699016	947.811	#N/A	4100	4.1	1025
LVA	Latvia	135	Europe	149205946	10444.1	908.164	1129.5	1.1295	282.375
LBN	Lebanon	136	Asia	6880868	6282.49	2132.49	1747.3	1.7473	436.825	2010
LSO	Lesotho	137	Africa	62928571	1390.3	#N/A	2870	2.87	717.5	2017	Adjusted	See "gap countries"
LTU	Lithuania	141	Europe	227732078	12009.5	1036.29	1271.6	1.2716	317.9
MKD	Macedonia	144	Europe	55717606	3922.02	1574.17	1978.2	1.9782	494.55
MWI	Malawi	146	Africa	360640645	424.541	1045.94	1628.3	1.6283	407.075
MYS	Malaysia	147	Asia	107673769	7881.39	2165.04	2118	2.118	529.5
MLI	Mali	149	Africa	2170020947	660.975	1257.55	1370.5	1.3705	342.625
MRT	Mauritania	153	Africa	531057890	1423.73	#N/A	2068.26	2.06826	517.064	2008	Adjusted	See "gap countries"
MEX	Mexico	156	Americas	12815206589	7875.59	1477.03	1300.9	1.3009	325.225
MDA	Moldova	158	Europe	315461	2930.41	961.45	1482.4	1.4824	370.6
MNG	Mongolia	160	Asia	497015858	2528.65	841.078	1589.3	1.5893	397.325
MNE	Montenegro	161	Europe	28261771	6564.56	1338.97	1258.3	1.2583	314.575	2005
MAR	Morocco	163	Africa	312278835	2646.55	2742.46	3348.3	3.3483	837.075	2006
MOZ	Mozambique	164	Africa	475425950	517.301	1901.71	2808.1	2.8081	702.025	2007
MMR	Myanmar			1501425798	1120.25		1260	1.26	315	2015	Adjusted	See "gap countries"
NAM	Namibia	165	Africa	1188594799	4848.85	1065.28	1031.6	1.0316	257.9	2008
NPL	Nepal	168	Asia	1193350533	641.712	#N/A	19.9	0.0199	4.975	2010-2020	Adjusted	See "gap countries"
NIC	Nicaragua	172	Americas	628779394	1402.71	878.011	744.6	0.7446	186.15
NER	Niger	173	Africa	4245544921	452.674	1276.4	1301.8	1.3018	325.45
NGA	Nigeria	174	Africa	2810427884	1899.74	1278.65	2471.7	2.4717	617.925	2008
NOR	Norway	179	Europe	254216968	77285.4	2901.02	3299.8	3.2998	824.95
OMN	Oman	180	Asia	50940803	9507.72	#N/A	3615.38	3.61538	903.846	2010	Adjusted	See "gap countries"
PAK	Pakistan	181	Asia	1696306414	1125.51	765.967	891	0.891	222.75
PSE	Palestine					4017.25	4806.3	4.8063	1201.58
PAN	Panama	185	Americas	406851165	8352.03	1018.58	883	0.883	220.75	2003
PRY	Paraguay	187	Americas	3935947589	4248.27	561.608	409.8	0.4098	102.45	2003
PER	Peru	188	Americas	1394344242	4670.83	1473.3	1355.7	1.3557	338.925
POL	Poland	191	Europe	598648593	11860.4	1205.12	1449	1.449	362.25
PRT	Portugal	192	Europe	81353597	18707.3	3062.07	3566.8	3.5668	891.7
COG	Republic of Congo	56	Africa	141514948	351.826	1919.62	2588.4	2.5884	647.1
ROU	Romania	196	Europe	499892834	7149.3	1194.12	1570.9	1.5709	392.725
RUS	Russia	197	Europe	5156231361	11266.6	1246.03	1713	1.713	428.25
RWA	Rwanda	198	Africa	295668884	544.892	1042.43	697	0.697	174.25
SAU	Saudi Arabia	209	Asia	13784248	18570.4	4320	4320	4.32	1080	2019
SEN	Senegal	210	Africa	592363017	1198.03	691.64	788.7	0.7887	197.175
SRB	Serbia	211	Europe	96732782	5563.81	2225.34	2400.3	2.4003	600.075
SLE	Sierra Leone		Africa	173124307	375.22		462	0.462	115.5
SVK	Slovakia	216	Europe	117887672	14071.1	1550.29	2116.5	2.1165	529.125
SVN	Slovenia	217	Europe	39003091	19718.6	1858.45	2152.1	2.1521	538.025
ZAF	South Africa	220	Africa	3637778349	6382.08	1271.96	1470.6	1.4706	367.65
KOR	South Korea	222	Asia	1479044823	20496.8	5876.73	5903.1	5.9031	1475.78	2010
SSD	South Sudan						1526.5	1.5265	381.625
ESP	Spain	223	Europe	675829443	26176.2	1082.73	1322.7	1.3227	330.675	2006
LKA	Sri Lanka	225	Asia	258736608	2960.32	448.713	495.1	0.4951	123.775
SDN	Sudan	226	Africa	14692233112	1278.13	1080.13	1526.5	1.5265	381.625	2010
SUR	Suriname	227	Americas	29447171	4557.86	2757.5	3060.1	3.0601	765.025
SWZ	Swaziland	229	Africa	231866976	3848.53	#N/A	2114.29	2.11429	528.572
SWE	Sweden	230	Europe	454771051	51553.5	1374.53	1063.8	1.0638	265.95	2005
CHE	Switzerland	231	Europe	253206666	71179	3797.85	4067.6	4.0676	1016.9
TJK	Tajikistan	234	Asia	262338220	896.234	1765.92	1073.2	1.0732	268.3
TZA	Tanzania	235	Africa	6090480748	677.55	#N/A	2788.84	2.78884	697.211	2009	Adjusted	See "gap countries"
THA	Thailand	236	Asia	296766528	4363.05	1668.88	1268.4	1.2684	317.1
TGO	Togo	238	Africa	115287281	447.537	795.767	602.6	0.6026	150.65	2002
TUN	Tunisia	243	Africa	67583557	3191.45	2152.67	2073.6	2.0736	518.4
TUR	Turkey	244	Asia	1777689149	9573.32	3702.21	4518.2	4.5182	1129.55
TKM	Turkmenistan	245	Asia	109485187	3394.66	#N/A	301.056	0.301056	75.2641	2010	Adjusted	See "gap countries"
UGA	Uganda	248	Africa	2165374420	634.929	#N/A	1698.28	1.69828	424.57	2010	Adjusted	See "gap countries"
UKR	Ukraine	249	Europe	425119992	2909.09	928.931	1118.1	1.1181	279.525
ARE	United Arab Emirates	250	Asia	846878	34542.8	#N/A	2113.01	2.11301	528.253
USA	United States	252	Americas	12099261474	42635.9	1995.43	1770	1.77	442.5
URY	Uruguay	253	Americas	573611692	12882	992.783	996.1	0.9961	249.025
UZB	Uzbekistan	254	Asia	667536392	1581.13	#N/A	1756.44	1.75644	439.11	2010	Adjusted	See "gap countries"
VEN	Venezuela	256	Americas	2917715128	9832.47	1617.72	2696.8	2.6968	674.2
VNM	Vietnam	257	Asia	559100333	1254.01	1576.03	1222.4	1.2224	305.6
ESH	Western Sahara	261	Africa	9453	#N/A	#N/A	2068.26	2.06826	517.064	2008	Adjusted	See "gap countries"
YEM	Yemen	262	Asia	279377585	1026.82	2046.87	3097.2	3.0972	774.3
ZMB	Zambia	263	Africa	1260698450	1139.56	#N/A	200	0.2	50	2012	Adjusted	See "gap countries"
ZWE	Zimbabwe	264	Africa	1793864837	793.057	1096.77	1114.2	1.1142	278.55	2014

## Sheet: Gap countries (data sources)
Country name	Cost (Local currency)	USD/Ton	Source	Year	Notes
Afghanistan	USD	800	https://www.afghanistan-analysts.org/en/reports/context-culture/guts-prettily-coiled-a-guide-to-eid-sacrifices/	2013
Angola	Male animals cost between 2.000 USD to 3.000 USD and female animals cost between 1.500 to 2.000 USD	4722.22	https://www.rvo.nl/sites/default/files/2016/08/Livestock%20Sector%20Report%20Angola.pdf	2011-2012	Local prices
Benin	770 FCFA/kg (1000 fca = 1 usd during study period)	770	https://ageconsearch.umn.edu/record/287195/	2017	Local prices
Botswana	158373000 dollars exported/36312 tonnes exported (4361 dollars per tonne)	4361	http://www.fao.org/3/i3158e/i3158e.pdf	2010	Export prices
Burkina Faso	240 000 CFA francs/ton		http://www.fao.org/3/aq199e/aq199e.pdf	2010	Farm gate price
Cambodia	USD	3000	https://iserd.net/ijerd51/51006.pdf	2014	Farmer prices
Central African Republic	USD	1092	https://www.thenewhumanitarian.org/feature/2014/04/10/priced-out-food-car	2014	Quotation from article
Djibouti	USD	857.14	https://www.selinawamucii.com/insights/prices/djibouti/beef/	2021
DRC	1.25/kg USD	1250	https://www.marketlinks.org/sites/default/files/resource/files/LEO_Report_16_-_Assessment_of_the_DRCs_Agricultural_Market_Systems_-_Value_Chains_in_the_North__South_Kivu_and_Katanga_Provinces.pdf	2015	Katanga ranch gate
Equatorial Guinea	USD	649	https://high5.opendataforafrica.org/rkxskve/food-prices?country=1000160-equatorial-guinea&location=1041260-malabo-bioko-norte	2014-2015 (Sept-Aug mean)
Gabon	Libreville - 10 year average	4000	https://www.selinawamucii.com/insights/prices/gabon/beef/	10-year average
India	USD	170	https://journals.plos.org/plosone/article?id=10.1371/journal.pone.0049457	2005 and 2007	Taken from Banerjee et al. 2013
Jordan	9.15 USD/kg	915	https://www.jordantimes.com/news/local/meat-outside-amman-much-cheaper’-capital	2016	Outside Amman
Kuwait	USD	2465.41	https://www.selinawamucii.com/insights/prices/kuwait/beef/	Ten-year average	Al Jahra and Kuwait City
Laos	USD	4100	https://www.researchgate.net/publication/325422872_Current_situation_and_future_prospects_for_beef_production_in_Lao_People%27s_Democratic_Republic/figures?lo=1	2009	Taken from paper
Lesotho	USD	2870	https://www.selinawamucii.com/insights/prices/lesotho/live-cattle/	2017
Mauritania	25800 tonnes valued at $53361000	2068.26	https://webcache.googleusercontent.com/search?q=cache:n88gwcevkbIJ:https://docsonline.wto.org/dol2fe/Pages/SS/directdoc.aspx%3Ffilename%3DQ:/WT/TPR/S250-05.pdf+&cd=8&hl=en&ct=clnk&gl=za&client=safari	2008	Indigenous cattle meat prices
Myanmar	USD	1260 USD 2015 year	http://www.asiabeefnetwork.com/wp-content/uploads/2016/12/151101-Myanmar-profile.pdf
Nepal	USD	19.9	https://www.selinawamucii.com/insights/prices/nepal/live-cattle/	2010-2020	Cows are sacred and slaughter forbidden
Oman	1.41 Rial Omani/kg	3615.38	https://www.indexmundi.com/commodities/?commodity=beef&months=180&currency=omr	2010	April 2010 - Beef monthly price
Sierra Leone	2.08 dollars/pound wholesale price so 2.22x2.08 = 4.62 dollars/kg so 462 dollars per tonne	462	http://www.fao.org/3/i5273e/i5273e.pdf
Swaziland	USD	2114.29	https://www.selinawamucii.com/insights/prices/eswatini/live-cattle/	2010-2020
Tanzania	3500 TSH/kg (based upon beef 150 kg)	2788.84	http://www.fao.org/fileadmin/user_upload/ivc/PDF/SFVC/Tanzania_Red_Meat.pdf	2009	Local low-end butcher
Turkmenistan	4260 cost of one cow in manat	301.056	http://www.fao.org/3/i2911e/i2911e.pdf	2010	Local farmer start up cost of buying a cow
Uganda	2.9 million shillings/tonne	1698.28	http://www.fao.org/3/at589e/at589e.pdf	2010	Estimated producers prices
United Arab Emirates	USD	2113.01	https://www.selinawamucii.com/insights/prices/united-arab-emirates/live-cattle/	2010-2020
Uzbekistan	420 000 UZS/cattle	1756.44	https://www.researchgate.net/publication/269697938_Livestock_Production_in_Uzbekistan_Current_state_Challenges_and_Prospects	2010	Live weight
