# Supplementary material for: The unequal burden of human-wildlife conflict
Source: Commun Biol. 2023 Feb 23;6:182. doi: 10.1038/s42003-023-04493-y (PMC9950466; doi:10.1038/s42003-023-04493-y)
Supplement: Supplementary file 5 — Supplementary Data 2 [file 42003_2023_4493_MOESM5_ESM.xlsx]

## Sheet: FAO meat yield data
Domain Code	Domain	Area Code	Area	Element Code	Element	Item Code	Item	Year Code	Year	Unit	Value	Flag	Flag Description
QCL	Crops and livestock products	2	Afghanistan	5417	Yield/Carcass Weight	867	Meat, cattle	1961	1961	hg/An	1194	Fc	Calculated data
QCL	Crops and livestock products	2	Afghanistan	5417	Yield/Carcass Weight	867	Meat, cattle	1962	1962	hg/An	1193	Fc	Calculated data
QCL	Crops and livestock products	2	Afghanistan	5417	Yield/Carcass Weight	867	Meat, cattle	1963	1963	hg/An	1193	Fc	Calculated data
QCL	Crops and livestock products	2	Afghanistan	5417	Yield/Carcass Weight	867	Meat, cattle	1964	1964	hg/An	1194	Fc	Calculated data
QCL	Crops and livestock products	2	Afghanistan	5417	Yield/Carcass Weight	867	Meat, cattle	1965	1965	hg/An	1194	Fc	Calculated data
QCL	Crops and livestock products	2	Afghanistan	5417	Yield/Carcass Weight	867	Meat, cattle	1966	1966	hg/An	1194	Fc	Calculated data
QCL	Crops and livestock products	2	Afghanistan	5417	Yield/Carcass Weight	867	Meat, cattle	1967	1967	hg/An	1195	Fc	Calculated data
QCL	Crops and livestock products	2	Afghanistan	5417	Yield/Carcass Weight	867	Meat, cattle	1968	1968	hg/An	1193	Fc	Calculated data
QCL	Crops and livestock products	2	Afghanistan	5417	Yield/Carcass Weight	867	Meat, cattle	1969	1969	hg/An	1194	Fc	Calculated data
QCL	Crops and livestock products	2	Afghanistan	5417	Yield/Carcass Weight	867	Meat, cattle	1970	1970	hg/An	949	Fc	Calculated data
QCL	Crops and livestock products	2	Afghanistan	5417	Yield/Carcass Weight	867	Meat, cattle	1971	1971	hg/An	949	Fc	Calculated data
QCL	Crops and livestock products	2	Afghanistan	5417	Yield/Carcass Weight	867	Meat, cattle	1972	1972	hg/An	948	Fc	Calculated data
QCL	Crops and livestock products	2	Afghanistan	5417	Yield/Carcass Weight	867	Meat, cattle	1973	1973	hg/An	1119	Fc	Calculated data
QCL	Crops and livestock products	2	Afghanistan	5417	Yield/Carcass Weight	867	Meat, cattle	1974	1974	hg/An	1192	Fc	Calculated data
QCL	Crops and livestock products	2	Afghanistan	5417	Yield/Carcass Weight	867	Meat, cattle	1975	1975	hg/An	1193	Fc	Calculated data
QCL	Crops and livestock products	2	Afghanistan	5417	Yield/Carcass Weight	867	Meat, cattle	1976	1976	hg/An	1190	Fc	Calculated data
QCL	Crops and livestock products	2	Afghanistan	5417	Yield/Carcass Weight	867	Meat, cattle	1977	1977	hg/An	1220	Fc	Calculated data
QCL	Crops and livestock products	2	Afghanistan	5417	Yield/Carcass Weight	867	Meat, cattle	1978	1978	hg/An	1203	Fc	Calculated data
QCL	Crops and livestock products	2	Afghanistan	5417	Yield/Carcass Weight	867	Meat, cattle	1979	1979	hg/An	1203	Fc	Calculated data
QCL	Crops and livestock products	2	Afghanistan	5417	Yield/Carcass Weight	867	Meat, cattle	1980	1980	hg/An	1196	Fc	Calculated data
QCL	Crops and livestock products	2	Afghanistan	5417	Yield/Carcass Weight	867	Meat, cattle	1981	1981	hg/An	1214	Fc	Calculated data
QCL	Crops and livestock products	2	Afghanistan	5417	Yield/Carcass Weight	867	Meat, cattle	1982	1982	hg/An	1232	Fc	Calculated data
QCL	Crops and livestock products	2	Afghanistan	5417	Yield/Carcass Weight	867	Meat, cattle	1983	1983	hg/An	1236	Fc	Calculated data
QCL	Crops and livestock products	2	Afghanistan	5417	Yield/Carcass Weight	867	Meat, cattle	1984	1984	hg/An	1248	Fc	Calculated data
QCL	Crops and livestock products	2	Afghanistan	5417	Yield/Carcass Weight	867	Meat, cattle	1985	1985	hg/An	1259	Fc	Calculated data
QCL	Crops and livestock products	2	Afghanistan	5417	Yield/Carcass Weight	867	Meat, cattle	1986	1986	hg/An	1271	Fc	Calculated data
QCL	Crops and livestock products	2	Afghanistan	5417	Yield/Carcass Weight	867	Meat, cattle	1987	1987	hg/An	1273	Fc	Calculated data
QCL	Crops and livestock products	2	Afghanistan	5417	Yield/Carcass Weight	867	Meat, cattle	1988	1988	hg/An	1268	Fc	Calculated data
QCL	Crops and livestock products	2	Afghanistan	5417	Yield/Carcass Weight	867	Meat, cattle	1989	1989	hg/An	1268	Fc	Calculated data
QCL	Crops and livestock products	2	Afghanistan	5417	Yield/Carcass Weight	867	Meat, cattle	1990	1990	hg/An	1800	Fc	Calculated data
QCL	Crops and livestock products	2	Afghanistan	5417	Yield/Carcass Weight	867	Meat, cattle	1991	1991	hg/An	1800	Fc	Calculated data
QCL	Crops and livestock products	2	Afghanistan	5417	Yield/Carcass Weight	867	Meat, cattle	1992	1992	hg/An	1800	Fc	Calculated data
QCL	Crops and livestock products	2	Afghanistan	5417	Yield/Carcass Weight	867	Meat, cattle	1993	1993	hg/An	1800	Fc	Calculated data
QCL	Crops and livestock products	2	Afghanistan	5417	Yield/Carcass Weight	867	Meat, cattle	1994	1994	hg/An	1800	Fc	Calculated data
QCL	Crops and livestock products	2	Afghanistan	5417	Yield/Carcass Weight	867	Meat, cattle	1995	1995	hg/An	1801	Fc	Calculated data
QCL	Crops and livestock products	2	Afghanistan	5417	Yield/Carcass Weight	867	Meat, cattle	1996	1996	hg/An	1801	Fc	Calculated data
QCL	Crops and livestock products	2	Afghanistan	5417	Yield/Carcass Weight	867	Meat, cattle	1997	1997	hg/An	1801	Fc	Calculated data
QCL	Crops and livestock products	2	Afghanistan	5417	Yield/Carcass Weight	867	Meat, cattle	1998	1998	hg/An	1800	Fc	Calculated data
QCL	Crops and livestock products	2	Afghanistan	5417	Yield/Carcass Weight	867	Meat, cattle	1999	1999	hg/An	1800	Fc	Calculated data
QCL	Crops and livestock products	2	Afghanistan	5417	Yield/Carcass Weight	867	Meat, cattle	2000	2000	hg/An	1800	Fc	Calculated data
QCL	Crops and livestock products	2	Afghanistan	5417	Yield/Carcass Weight	867	Meat, cattle	2001	2001	hg/An	1800	Fc	Calculated data
QCL	Crops and livestock products	2	Afghanistan	5417	Yield/Carcass Weight	867	Meat, cattle	2002	2002	hg/An	1801	Fc	Calculated data
QCL	Crops and livestock products	2	Afghanistan	5417	Yield/Carcass Weight	867	Meat, cattle	2003	2003	hg/An	1800	Fc	Calculated data
QCL	Crops and livestock products	2	Afghanistan	5417	Yield/Carcass Weight	867	Meat, cattle	2004	2004	hg/An	1801	Fc	Calculated data
QCL	Crops and livestock products	2	Afghanistan	5417	Yield/Carcass Weight	867	Meat, cattle	2005	2005	hg/An	1800	Fc	Calculated data
QCL	Crops and livestock products	2	Afghanistan	5417	Yield/Carcass Weight	867	Meat, cattle	2006	2006	hg/An	1800	Fc	Calculated data
QCL	Crops and livestock products	2	Afghanistan	5417	Yield/Carcass Weight	867	Meat, cattle	2007	2007	hg/An	1800	Fc	Calculated data
QCL	Crops and livestock products	2	Afghanistan	5417	Yield/Carcass Weight	867	Meat, cattle	2008	2008	hg/An	1800	Fc	Calculated data
QCL	Crops and livestock products	2	Afghanistan	5417	Yield/Carcass Weight	867	Meat, cattle	2009	2009	hg/An	1800	Fc	Calculated data
QCL	Crops and livestock products	2	Afghanistan	5417	Yield/Carcass Weight	867	Meat, cattle	2010	2010	hg/An	1800	Fc	Calculated data
QCL	Crops and livestock products	2	Afghanistan	5417	Yield/Carcass Weight	867	Meat, cattle	2011	2011	hg/An	1800	Fc	Calculated data
QCL	Crops and livestock products	2	Afghanistan	5417	Yield/Carcass Weight	867	Meat, cattle	2012	2012	hg/An	1801	Fc	Calculated data
QCL	Crops and livestock products	2	Afghanistan	5417	Yield/Carcass Weight	867	Meat, cattle	2013	2013	hg/An	1800	Fc	Calculated data
QCL	Crops and livestock products	2	Afghanistan	5417	Yield/Carcass Weight	867	Meat, cattle	2014	2014	hg/An	1800	Fc	Calculated data
QCL	Crops and livestock products	2	Afghanistan	5417	Yield/Carcass Weight	867	Meat, cattle	2015	2015	hg/An	1800	Fc	Calculated data
QCL	Crops and livestock products	2	Afghanistan	5417	Yield/Carcass Weight	867	Meat, cattle	2016	2016	hg/An	1600	Fc	Calculated data
QCL	Crops and livestock products	2	Afghanistan	5417	Yield/Carcass Weight	867	Meat, cattle	2017	2017	hg/An	1800	Fc	Calculated data
QCL	Crops and livestock products	2	Afghanistan	5417	Yield/Carcass Weight	867	Meat, cattle	2018	2018	hg/An	1800	Fc	Calculated data
QCL	Crops and livestock products	2	Afghanistan	5417	Yield/Carcass Weight	867	Meat, cattle	2019	2019	hg/An	1508	Fc	Calculated data
QCL	Crops and livestock products	2	Afghanistan	5417	Yield/Carcass Weight	867	Meat, cattle	2020	2020	hg/An	1800	Fc	Calculated data
QCL	Crops and livestock products	2	Afghanistan	5510	Production	867	Meat, cattle	1961	1961	tonnes	43000	F	FAO estimate
QCL	Crops and livestock products	2	Afghanistan	5510	Production	867	Meat, cattle	1962	1962	tonnes	45800	F	FAO estimate
QCL	Crops and livestock products	2	Afghanistan	5510	Production	867	Meat, cattle	1963	1963	tonnes	47250	F	FAO estimate
QCL	Crops and livestock products	2	Afghanistan	5510	Production	867	Meat, cattle	1964	1964	tonnes	48000	F	FAO estimate
QCL	Crops and livestock products	2	Afghanistan	5510	Production	867	Meat, cattle	1965	1965	tonnes	48700	F	FAO estimate
QCL	Crops and livestock products	2	Afghanistan	5510	Production	867	Meat, cattle	1966	1966	tonnes	68000	F	FAO estimate
QCL	Crops and livestock products	2	Afghanistan	5510	Production	867	Meat, cattle	1967	1967	tonnes	65000	F	FAO estimate
QCL	Crops and livestock products	2	Afghanistan	5510	Production	867	Meat, cattle	1968	1968	tonnes	71000		Official data
QCL	Crops and livestock products	2	Afghanistan	5510	Production	867	Meat, cattle	1969	1969	tonnes	75000	F	FAO estimate
QCL	Crops and livestock products	2	Afghanistan	5510	Production	867	Meat, cattle	1970	1970	tonnes	62000	F	FAO estimate
QCL	Crops and livestock products	2	Afghanistan	5510	Production	867	Meat, cattle	1971	1971	tonnes	62000	F	FAO estimate
QCL	Crops and livestock products	2	Afghanistan	5510	Production	867	Meat, cattle	1972	1972	tonnes	61000	F	FAO estimate
QCL	Crops and livestock products	2	Afghanistan	5510	Production	867	Meat, cattle	1973	1973	tonnes	63000	F	FAO estimate
QCL	Crops and livestock products	2	Afghanistan	5510	Production	867	Meat, cattle	1974	1974	tonnes	62000	F	FAO estimate
QCL	Crops and livestock products	2	Afghanistan	5510	Production	867	Meat, cattle	1975	1975	tonnes	61000		Official data
QCL	Crops and livestock products	2	Afghanistan	5510	Production	867	Meat, cattle	1976	1976	tonnes	62300		Official data
QCL	Crops and livestock products	2	Afghanistan	5510	Production	867	Meat, cattle	1977	1977	tonnes	66000		Official data
QCL	Crops and livestock products	2	Afghanistan	5510	Production	867	Meat, cattle	1978	1978	tonnes	67000		Official data
QCL	Crops and livestock products	2	Afghanistan	5510	Production	867	Meat, cattle	1979	1979	tonnes	71000		Official data
QCL	Crops and livestock products	2	Afghanistan	5510	Production	867	Meat, cattle	1980	1980	tonnes	67000		Official data
QCL	Crops and livestock products	2	Afghanistan	5510	Production	867	Meat, cattle	1981	1981	tonnes	68000	*	Unofficial figure
QCL	Crops and livestock products	2	Afghanistan	5510	Production	867	Meat, cattle	1982	1982	tonnes	69000	*	Unofficial figure
QCL	Crops and livestock products	2	Afghanistan	5510	Production	867	Meat, cattle	1983	1983	tonnes	68000	F	FAO estimate
QCL	Crops and livestock products	2	Afghanistan	5510	Production	867	Meat, cattle	1984	1984	tonnes	68000	F	FAO estimate
QCL	Crops and livestock products	2	Afghanistan	5510	Production	867	Meat, cattle	1985	1985	tonnes	68000	F	FAO estimate
QCL	Crops and livestock products	2	Afghanistan	5510	Production	867	Meat, cattle	1986	1986	tonnes	68000		Official data
QCL	Crops and livestock products	2	Afghanistan	5510	Production	867	Meat, cattle	1987	1987	tonnes	70000	F	FAO estimate
QCL	Crops and livestock products	2	Afghanistan	5510	Production	867	Meat, cattle	1988	1988	tonnes	71000	F	FAO estimate
QCL	Crops and livestock products	2	Afghanistan	5510	Production	867	Meat, cattle	1989	1989	tonnes	71000	F	FAO estimate
QCL	Crops and livestock products	2	Afghanistan	5510	Production	867	Meat, cattle	1990	1990	tonnes	86400	F	FAO estimate
QCL	Crops and livestock products	2	Afghanistan	5510	Production	867	Meat, cattle	1991	1991	tonnes	86400	F	FAO estimate
QCL	Crops and livestock products	2	Afghanistan	5510	Production	867	Meat, cattle	1992	1992	tonnes	86400	F	FAO estimate
QCL	Crops and livestock products	2	Afghanistan	5510	Production	867	Meat, cattle	1993	1993	tonnes	97200	F	FAO estimate
QCL	Crops and livestock products	2	Afghanistan	5510	Production	867	Meat, cattle	1994	1994	tonnes	113400	F	FAO estimate
QCL	Crops and livestock products	2	Afghanistan	5510	Production	867	Meat, cattle	1995	1995	tonnes	130000	*	Unofficial figure
QCL	Crops and livestock products	2	Afghanistan	5510	Production	867	Meat, cattle	1996	1996	tonnes	143000	*	Unofficial figure
QCL	Crops and livestock products	2	Afghanistan	5510	Production	867	Meat, cattle	1997	1997	tonnes	156000	*	Unofficial figure
QCL	Crops and livestock products	2	Afghanistan	5510	Production	867	Meat, cattle	1998	1998	tonnes	171000	*	Unofficial figure
QCL	Crops and livestock products	2	Afghanistan	5510	Production	867	Meat, cattle	1999	1999	tonnes	149000	*	Unofficial figure
QCL	Crops and livestock products	2	Afghanistan	5510	Production	867	Meat, cattle	2000	2000	tonnes	126000	*	Unofficial figure
QCL	Crops and livestock products	2	Afghanistan	5510	Production	867	Meat, cattle	2001	2001	tonnes	108000	*	Unofficial figure
QCL	Crops and livestock products	2	Afghanistan	5510	Production	867	Meat, cattle	2002	2002	tonnes	150000	*	Unofficial figure
QCL	Crops and livestock products	2	Afghanistan	5510	Production	867	Meat, cattle	2003	2003	tonnes	137000		Official data
QCL	Crops and livestock products	2	Afghanistan	5510	Production	867	Meat, cattle	2004	2004	tonnes	149300		Official data
QCL	Crops and livestock products	2	Afghanistan	5510	Production	867	Meat, cattle	2005	2005	tonnes	141100		Official data
QCL	Crops and livestock products	2	Afghanistan	5510	Production	867	Meat, cattle	2006	2006	tonnes	117300		Official data
QCL	Crops and livestock products	2	Afghanistan	5510	Production	867	Meat, cattle	2007	2007	tonnes	137000		Official data
QCL	Crops and livestock products	2	Afghanistan	5510	Production	867	Meat, cattle	2008	2008	tonnes	133000		Official data
QCL	Crops and livestock products	2	Afghanistan	5510	Production	867	Meat, cattle	2009	2009	tonnes	135000		Official data
QCL	Crops and livestock products	2	Afghanistan	5510	Production	867	Meat, cattle	2010	2010	tonnes	131000		Official data
QCL	Crops and livestock products	2	Afghanistan	5510	Production	867	Meat, cattle	2011	2011	tonnes	138000		Official data
QCL	Crops and livestock products	2	Afghanistan	5510	Production	867	Meat, cattle	2012	2012	tonnes	139000		Official data
QCL	Crops and livestock products	2	Afghanistan	5510	Production	867	Meat, cattle	2013	2013	tonnes	134000		Official data
QCL	Crops and livestock products	2	Afghanistan	5510	Production	867	Meat, cattle	2014	2014	tonnes	120545	Im	FAO data based on imputation methodology
QCL	Crops and livestock products	2	Afghanistan	5510	Production	867	Meat, cattle	2015	2015	tonnes	111438	Im	FAO data based on imputation methodology
QCL	Crops and livestock products	2	Afghanistan	5510	Production	867	Meat, cattle	2016	2016	tonnes	107533	Im	FAO data based on imputation methodology
QCL	Crops and livestock products	2	Afghanistan	5510	Production	867	Meat, cattle	2017	2017	tonnes	114994	Im	FAO data based on imputation methodology
QCL	Crops and livestock products	2	Afghanistan	5510	Production	867	Meat, cattle	2018	2018	tonnes	115788	Im	FAO data based on imputation methodology
QCL	Crops and livestock products	2	Afghanistan	5510	Production	867	Meat, cattle	2019	2019	tonnes	98204	Im	FAO data based on imputation methodology
QCL	Crops and livestock products	2	Afghanistan	5510	Production	867	Meat, cattle	2020	2020	tonnes	116008	Im	FAO data based on imputation methodology
QCL	Crops and livestock products	2	Afghanistan	5320	Producing Animals/Slaughtered	867	Meat, cattle	1961	1961	Head	360000	F	FAO estimate
QCL	Crops and livestock products	2	Afghanistan	5320	Producing Animals/Slaughtered	867	Meat, cattle	1962	1962	Head	384000	F	FAO estimate
QCL	Crops and livestock products	2	Afghanistan	5320	Producing Animals/Slaughtered	867	Meat, cattle	1963	1963	Head	396000	F	FAO estimate
QCL	Crops and livestock products	2	Afghanistan	5320	Producing Animals/Slaughtered	867	Meat, cattle	1964	1964	Head	402000	F	FAO estimate
QCL	Crops and livestock products	2	Afghanistan	5320	Producing Animals/Slaughtered	867	Meat, cattle	1965	1965	Head	408000	F	FAO estimate
QCL	Crops and livestock products	2	Afghanistan	5320	Producing Animals/Slaughtered	867	Meat, cattle	1966	1966	Head	569600	F	FAO estimate
QCL	Crops and livestock products	2	Afghanistan	5320	Producing Animals/Slaughtered	867	Meat, cattle	1967	1967	Head	544000	F	FAO estimate
QCL	Crops and livestock products	2	Afghanistan	5320	Producing Animals/Slaughtered	867	Meat, cattle	1968	1968	Head	595300	F	FAO estimate
QCL	Crops and livestock products	2	Afghanistan	5320	Producing Animals/Slaughtered	867	Meat, cattle	1969	1969	Head	628300	F	FAO estimate
QCL	Crops and livestock products	2	Afghanistan	5320	Producing Animals/Slaughtered	867	Meat, cattle	1970	1970	Head	653000	F	FAO estimate
QCL	Crops and livestock products	2	Afghanistan	5320	Producing Animals/Slaughtered	867	Meat, cattle	1971	1971	Head	653000	F	FAO estimate
QCL	Crops and livestock products	2	Afghanistan	5320	Producing Animals/Slaughtered	867	Meat, cattle	1972	1972	Head	643200	F	FAO estimate
QCL	Crops and livestock products	2	Afghanistan	5320	Producing Animals/Slaughtered	867	Meat, cattle	1973	1973	Head	563200	F	FAO estimate
QCL	Crops and livestock products	2	Afghanistan	5320	Producing Animals/Slaughtered	867	Meat, cattle	1974	1974	Head	520300	F	FAO estimate
QCL	Crops and livestock products	2	Afghanistan	5320	Producing Animals/Slaughtered	867	Meat, cattle	1975	1975	Head	511500	F	FAO estimate
QCL	Crops and livestock products	2	Afghanistan	5320	Producing Animals/Slaughtered	867	Meat, cattle	1976	1976	Head	523500	F	FAO estimate
QCL	Crops and livestock products	2	Afghanistan	5320	Producing Animals/Slaughtered	867	Meat, cattle	1977	1977	Head	541000	F	FAO estimate
QCL	Crops and livestock products	2	Afghanistan	5320	Producing Animals/Slaughtered	867	Meat, cattle	1978	1978	Head	557000	F	FAO estimate
QCL	Crops and livestock products	2	Afghanistan	5320	Producing Animals/Slaughtered	867	Meat, cattle	1979	1979	Head	590000	F	FAO estimate
QCL	Crops and livestock products	2	Afghanistan	5320	Producing Animals/Slaughtered	867	Meat, cattle	1980	1980	Head	560000	F	FAO estimate
QCL	Crops and livestock products	2	Afghanistan	5320	Producing Animals/Slaughtered	867	Meat, cattle	1981	1981	Head	560000	F	FAO estimate
QCL	Crops and livestock products	2	Afghanistan	5320	Producing Animals/Slaughtered	867	Meat, cattle	1982	1982	Head	560000	F	FAO estimate
QCL	Crops and livestock products	2	Afghanistan	5320	Producing Animals/Slaughtered	867	Meat, cattle	1983	1983	Head	550000	F	FAO estimate
QCL	Crops and livestock products	2	Afghanistan	5320	Producing Animals/Slaughtered	867	Meat, cattle	1984	1984	Head	545000	F	FAO estimate
QCL	Crops and livestock products	2	Afghanistan	5320	Producing Animals/Slaughtered	867	Meat, cattle	1985	1985	Head	540000	F	FAO estimate
QCL	Crops and livestock products	2	Afghanistan	5320	Producing Animals/Slaughtered	867	Meat, cattle	1986	1986	Head	535000	F	FAO estimate
QCL	Crops and livestock products	2	Afghanistan	5320	Producing Animals/Slaughtered	867	Meat, cattle	1987	1987	Head	550000	F	FAO estimate
QCL	Crops and livestock products	2	Afghanistan	5320	Producing Animals/Slaughtered	867	Meat, cattle	1988	1988	Head	560000	F	FAO estimate
QCL	Crops and livestock products	2	Afghanistan	5320	Producing Animals/Slaughtered	867	Meat, cattle	1989	1989	Head	560000	F	FAO estimate
QCL	Crops and livestock products	2	Afghanistan	5320	Producing Animals/Slaughtered	867	Meat, cattle	1990	1990	Head	480000	Im	FAO data based on imputation methodology
QCL	Crops and livestock products	2	Afghanistan	5320	Producing Animals/Slaughtered	867	Meat, cattle	1991	1991	Head	480000	Im	FAO data based on imputation methodology
QCL	Crops and livestock products	2	Afghanistan	5320	Producing Animals/Slaughtered	867	Meat, cattle	1992	1992	Head	480000	Im	FAO data based on imputation methodology
QCL	Crops and livestock products	2	Afghanistan	5320	Producing Animals/Slaughtered	867	Meat, cattle	1993	1993	Head	540000	Im	FAO data based on imputation methodology
QCL	Crops and livestock products	2	Afghanistan	5320	Producing Animals/Slaughtered	867	Meat, cattle	1994	1994	Head	630000	Im	FAO data based on imputation methodology
QCL	Crops and livestock products	2	Afghanistan	5320	Producing Animals/Slaughtered	867	Meat, cattle	1995	1995	Head	722000	Im	FAO data based on imputation methodology
QCL	Crops and livestock products	2	Afghanistan	5320	Producing Animals/Slaughtered	867	Meat, cattle	1996	1996	Head	794000	Im	FAO data based on imputation methodology
QCL	Crops and livestock products	2	Afghanistan	5320	Producing Animals/Slaughtered	867	Meat, cattle	1997	1997	Head	866000	Im	FAO data based on imputation methodology
QCL	Crops and livestock products	2	Afghanistan	5320	Producing Animals/Slaughtered	867	Meat, cattle	1998	1998	Head	950000	Im	FAO data based on imputation methodology
QCL	Crops and livestock products	2	Afghanistan	5320	Producing Animals/Slaughtered	867	Meat, cattle	1999	1999	Head	828000	Im	FAO data based on imputation methodology
QCL	Crops and livestock products	2	Afghanistan	5320	Producing Animals/Slaughtered	867	Meat, cattle	2000	2000	Head	700000	Im	FAO data based on imputation methodology
QCL	Crops and livestock products	2	Afghanistan	5320	Producing Animals/Slaughtered	867	Meat, cattle	2001	2001	Head	600000	Im	FAO data based on imputation methodology
QCL	Crops and livestock products	2	Afghanistan	5320	Producing Animals/Slaughtered	867	Meat, cattle	2002	2002	Head	833000	Im	FAO data based on imputation methodology
QCL	Crops and livestock products	2	Afghanistan	5320	Producing Animals/Slaughtered	867	Meat, cattle	2003	2003	Head	761000	Im	FAO data based on imputation methodology
QCL	Crops and livestock products	2	Afghanistan	5320	Producing Animals/Slaughtered	867	Meat, cattle	2004	2004	Head	829000	Im	FAO data based on imputation methodology
QCL	Crops and livestock products	2	Afghanistan	5320	Producing Animals/Slaughtered	867	Meat, cattle	2005	2005	Head	784000	Im	FAO data based on imputation methodology
QCL	Crops and livestock products	2	Afghanistan	5320	Producing Animals/Slaughtered	867	Meat, cattle	2006	2006	Head	651700	Im	FAO data based on imputation methodology
QCL	Crops and livestock products	2	Afghanistan	5320	Producing Animals/Slaughtered	867	Meat, cattle	2007	2007	Head	761100	Im	FAO data based on imputation methodology
QCL	Crops and livestock products	2	Afghanistan	5320	Producing Animals/Slaughtered	867	Meat, cattle	2008	2008	Head	739000	Im	FAO data based on imputation methodology
QCL	Crops and livestock products	2	Afghanistan	5320	Producing Animals/Slaughtered	867	Meat, cattle	2009	2009	Head	750000	Im	FAO data based on imputation methodology
QCL	Crops and livestock products	2	Afghanistan	5320	Producing Animals/Slaughtered	867	Meat, cattle	2010	2010	Head	727800	Im	FAO data based on imputation methodology
QCL	Crops and livestock products	2	Afghanistan	5320	Producing Animals/Slaughtered	867	Meat, cattle	2011	2011	Head	766700	Im	FAO data based on imputation methodology
QCL	Crops and livestock products	2	Afghanistan	5320	Producing Animals/Slaughtered	867	Meat, cattle	2012	2012	Head	772000	Im	FAO data based on imputation methodology
QCL	Crops and livestock products	2	Afghanistan	5320	Producing Animals/Slaughtered	867	Meat, cattle	2013	2013	Head	744500	Im	FAO data based on imputation methodology
QCL	Crops and livestock products	2	Afghanistan	5320	Producing Animals/Slaughtered	867	Meat, cattle	2014	2014	Head	669717	Im	FAO data based on imputation methodology
QCL	Crops and livestock products	2	Afghanistan	5320	Producing Animals/Slaughtered	867	Meat, cattle	2015	2015	Head	619065	Im	FAO data based on imputation methodology
QCL	Crops and livestock products	2	Afghanistan	5320	Producing Animals/Slaughtered	867	Meat, cattle	2016	2016	Head	671906	Im	FAO data based on imputation methodology
QCL	Crops and livestock products	2	Afghanistan	5320	Producing Animals/Slaughtered	867	Meat, cattle	2017	2017	Head	638865	Im	FAO data based on imputation methodology
QCL	Crops and livestock products	2	Afghanistan	5320	Producing Animals/Slaughtered	867	Meat, cattle	2018	2018	Head	643279	Im	FAO data based on imputation methodology
QCL	Crops and livestock products	2	Afghanistan	5320	Producing Animals/Slaughtered	867	Meat, cattle	2019	2019	Head	651350	Im	FAO data based on imputation methodology
QCL	Crops and livestock products	2	Afghanistan	5320	Producing Animals/Slaughtered	867	Meat, cattle	2020	2020	Head	644498	Im	FAO data based on imputation methodology
QCL	Crops and livestock products	3	Albania	5417	Yield/Carcass Weight	867	Meat, cattle	1961	1961	hg/An	822	Fc	Calculated data
QCL	Crops and livestock products	3	Albania	5417	Yield/Carcass Weight	867	Meat, cattle	1962	1962	hg/An	813	Fc	Calculated data
QCL	Crops and livestock products	3	Albania	5417	Yield/Carcass Weight	867	Meat, cattle	1963	1963	hg/An	826	Fc	Calculated data
QCL	Crops and livestock products	3	Albania	5417	Yield/Carcass Weight	867	Meat, cattle	1964	1964	hg/An	811	Fc	Calculated data
QCL	Crops and livestock products	3	Albania	5417	Yield/Carcass Weight	867	Meat, cattle	1965	1965	hg/An	825	Fc	Calculated data
QCL	Crops and livestock products	3	Albania	5417	Yield/Carcass Weight	867	Meat, cattle	1966	1966	hg/An	821	Fc	Calculated data
QCL	Crops and livestock products	3	Albania	5417	Yield/Carcass Weight	867	Meat, cattle	1967	1967	hg/An	825	Fc	Calculated data
QCL	Crops and livestock products	3	Albania	5417	Yield/Carcass Weight	867	Meat, cattle	1968	1968	hg/An	822	Fc	Calculated data
QCL	Crops and livestock products	3	Albania	5417	Yield/Carcass Weight	867	Meat, cattle	1969	1969	hg/An	824	Fc	Calculated data
QCL	Crops and livestock products	3	Albania	5417	Yield/Carcass Weight	867	Meat, cattle	1970	1970	hg/An	825	Fc	Calculated data
QCL	Crops and livestock products	3	Albania	5417	Yield/Carcass Weight	867	Meat, cattle	1971	1971	hg/An	823	Fc	Calculated data
QCL	Crops and livestock products	3	Albania	5417	Yield/Carcass Weight	867	Meat, cattle	1972	1972	hg/An	822	Fc	Calculated data
QCL	Crops and livestock products	3	Albania	5417	Yield/Carcass Weight	867	Meat, cattle	1973	1973	hg/An	825	Fc	Calculated data
QCL	Crops and livestock products	3	Albania	5417	Yield/Carcass Weight	867	Meat, cattle	1974	1974	hg/An	826	Fc	Calculated data
QCL	Crops and livestock products	3	Albania	5417	Yield/Carcass Weight	867	Meat, cattle	1975	1975	hg/An	825	Fc	Calculated data
QCL	Crops and livestock products	3	Albania	5417	Yield/Carcass Weight	867	Meat, cattle	1976	1976	hg/An	825	Fc	Calculated data
QCL	Crops and livestock products	3	Albania	5417	Yield/Carcass Weight	867	Meat, cattle	1977	1977	hg/An	824	Fc	Calculated data
QCL	Crops and livestock products	3	Albania	5417	Yield/Carcass Weight	867	Meat, cattle	1978	1978	hg/An	828	Fc	Calculated data
QCL	Crops and livestock products	3	Albania	5417	Yield/Carcass Weight	867	Meat, cattle	1979	1979	hg/An	826	Fc	Calculated data
QCL	Crops and livestock products	3	Albania	5417	Yield/Carcass Weight	867	Meat, cattle	1980	1980	hg/An	828	Fc	Calculated data
QCL	Crops and livestock products	3	Albania	5417	Yield/Carcass Weight	867	Meat, cattle	1981	1981	hg/An	819	Fc	Calculated data
QCL	Crops and livestock products	3	Albania	5417	Yield/Carcass Weight	867	Meat, cattle	1982	1982	hg/An	815	Fc	Calculated data
QCL	Crops and livestock products	3	Albania	5417	Yield/Carcass Weight	867	Meat, cattle	1983	1983	hg/An	814	Fc	Calculated data
QCL	Crops and livestock products	3	Albania	5417	Yield/Carcass Weight	867	Meat, cattle	1984	1984	hg/An	807	Fc	Calculated data
QCL	Crops and livestock products	3	Albania	5417	Yield/Carcass Weight	867	Meat, cattle	1985	1985	hg/An	809	Fc	Calculated data
QCL	Crops and livestock products	3	Albania	5417	Yield/Carcass Weight	867	Meat, cattle	1986	1986	hg/An	811	Fc	Calculated data
QCL	Crops and livestock products	3	Albania	5417	Yield/Carcass Weight	867	Meat, cattle	1987	1987	hg/An	917	Fc	Calculated data
QCL	Crops and livestock products	3	Albania	5417	Yield/Carcass Weight	867	Meat, cattle	1988	1988	hg/An	1011	Fc	Calculated data
QCL	Crops and livestock products	3	Albania	5417	Yield/Carcass Weight	867	Meat, cattle	1989	1989	hg/An	990	Fc	Calculated data
QCL	Crops and livestock products	3	Albania	5417	Yield/Carcass Weight	867	Meat, cattle	1990	1990	hg/An	1209	Fc	Calculated data
QCL	Crops and livestock products	3	Albania	5417	Yield/Carcass Weight	867	Meat, cattle	1991	1991	hg/An	1111	Fc	Calculated data
QCL	Crops and livestock products	3	Albania	5417	Yield/Carcass Weight	867	Meat, cattle	1992	1992	hg/An	1114	Fc	Calculated data
QCL	Crops and livestock products	3	Albania	5417	Yield/Carcass Weight	867	Meat, cattle	1993	1993	hg/An	1057	Fc	Calculated data
QCL	Crops and livestock products	3	Albania	5417	Yield/Carcass Weight	867	Meat, cattle	1994	1994	hg/An	1088	Fc	Calculated data
QCL	Crops and livestock products	3	Albania	5417	Yield/Carcass Weight	867	Meat, cattle	1995	1995	hg/An	1100	Fc	Calculated data
QCL	Crops and livestock products	3	Albania	5417	Yield/Carcass Weight	867	Meat, cattle	1996	1996	hg/An	1035	Fc	Calculated data
QCL	Crops and livestock products	3	Albania	5417	Yield/Carcass Weight	867	Meat, cattle	1997	1997	hg/An	1083	Fc	Calculated data
QCL	Crops and livestock products	3	Albania	5417	Yield/Carcass Weight	867	Meat, cattle	1998	1998	hg/An	1053	Fc	Calculated data
QCL	Crops and livestock products	3	Albania	5417	Yield/Carcass Weight	867	Meat, cattle	1999	1999	hg/An	1053	Fc	Calculated data
QCL	Crops and livestock products	3	Albania	5417	Yield/Carcass Weight	867	Meat, cattle	2000	2000	hg/An	1056	Fc	Calculated data
QCL	Crops and livestock products	3	Albania	5417	Yield/Carcass Weight	867	Meat, cattle	2001	2001	hg/An	1051	Fc	Calculated data
QCL	Crops and livestock products	3	Albania	5417	Yield/Carcass Weight	867	Meat, cattle	2002	2002	hg/An	1051	Fc	Calculated data
QCL	Crops and livestock products	3	Albania	5417	Yield/Carcass Weight	867	Meat, cattle	2003	2003	hg/An	1111	Fc	Calculated data
QCL	Crops and livestock products	3	Albania	5417	Yield/Carcass Weight	867	Meat, cattle	2004	2004	hg/An	1115	Fc	Calculated data
QCL	Crops and livestock products	3	Albania	5417	Yield/Carcass Weight	867	Meat, cattle	2005	2005	hg/An	1149	Fc	Calculated data
QCL	Crops and livestock products	3	Albania	5417	Yield/Carcass Weight	867	Meat, cattle	2006	2006	hg/An	1158	Fc	Calculated data
QCL	Crops and livestock products	3	Albania	5417	Yield/Carcass Weight	867	Meat, cattle	2007	2007	hg/An	1131	Fc	Calculated data
QCL	Crops and livestock products	3	Albania	5417	Yield/Carcass Weight	867	Meat, cattle	2008	2008	hg/An	1100	Fc	Calculated data
QCL	Crops and livestock products	3	Albania	5417	Yield/Carcass Weight	867	Meat, cattle	2009	2009	hg/An	1102	Fc	Calculated data
QCL	Crops and livestock products	3	Albania	5417	Yield/Carcass Weight	867	Meat, cattle	2010	2010	hg/An	1103	Fc	Calculated data
QCL	Crops and livestock products	3	Albania	5417	Yield/Carcass Weight	867	Meat, cattle	2011	2011	hg/An	1100	Fc	Calculated data
QCL	Crops and livestock products	3	Albania	5417	Yield/Carcass Weight	867	Meat, cattle	2012	2012	hg/An	1368	Fc	Calculated data
QCL	Crops and livestock products	3	Albania	5417	Yield/Carcass Weight	867	Meat, cattle	2013	2013	hg/An	1380	Fc	Calculated data
QCL	Crops and livestock products	3	Albania	5417	Yield/Carcass Weight	867	Meat, cattle	2014	2014	hg/An	1242	Fc	Calculated data
QCL	Crops and livestock products	3	Albania	5417	Yield/Carcass Weight	867	Meat, cattle	2015	2015	hg/An	1161	Fc	Calculated data
QCL	Crops and livestock products	3	Albania	5417	Yield/Carcass Weight	867	Meat, cattle	2016	2016	hg/An	1188	Fc	Calculated data
QCL	Crops and livestock products	3	Albania	5417	Yield/Carcass Weight	867	Meat, cattle	2017	2017	hg/An	1188	Fc	Calculated data
QCL	Crops and livestock products	3	Albania	5417	Yield/Carcass Weight	867	Meat, cattle	2018	2018	hg/An	1495	Fc	Calculated data
QCL	Crops and livestock products	3	Albania	5417	Yield/Carcass Weight	867	Meat, cattle	2019	2019	hg/An	1181	Fc	Calculated data
QCL	Crops and livestock products	3	Albania	5417	Yield/Carcass Weight	867	Meat, cattle	2020	2020	hg/An	1160	Fc	Calculated data
QCL	Crops and livestock products	3	Albania	5510	Production	867	Meat, cattle	1961	1961	tonnes	7300		Official data
QCL	Crops and livestock products	3	Albania	5510	Production	867	Meat, cattle	1962	1962	tonnes	7400	F	FAO estimate
QCL	Crops and livestock products	3	Albania	5510	Production	867	Meat, cattle	1963	1963	tonnes	7600	F	FAO estimate
QCL	Crops and livestock products	3	Albania	5510	Production	867	Meat, cattle	1964	1964	tonnes	6000	F	FAO estimate
QCL	Crops and livestock products	3	Albania	5510	Production	867	Meat, cattle	1965	1965	tonnes	6600		Official data
QCL	Crops and livestock products	3	Albania	5510	Production	867	Meat, cattle	1966	1966	tonnes	6900		Official data
QCL	Crops and livestock products	3	Albania	5510	Production	867	Meat, cattle	1967	1967	tonnes	8460		Official data
QCL	Crops and livestock products	3	Albania	5510	Production	867	Meat, cattle	1968	1968	tonnes	7400		Official data
QCL	Crops and livestock products	3	Albania	5510	Production	867	Meat, cattle	1969	1969	tonnes	8900		Official data
QCL	Crops and livestock products	3	Albania	5510	Production	867	Meat, cattle	1970	1970	tonnes	9900		Official data
QCL	Crops and livestock products	3	Albania	5510	Production	867	Meat, cattle	1971	1971	tonnes	10700		Official data
QCL	Crops and livestock products	3	Albania	5510	Production	867	Meat, cattle	1972	1972	tonnes	10600	F	FAO estimate
QCL	Crops and livestock products	3	Albania	5510	Production	867	Meat, cattle	1973	1973	tonnes	10500	*	Unofficial figure
QCL	Crops and livestock products	3	Albania	5510	Production	867	Meat, cattle	1974	1974	tonnes	10900	F	FAO estimate
QCL	Crops and livestock products	3	Albania	5510	Production	867	Meat, cattle	1975	1975	tonnes	9900	F	FAO estimate
QCL	Crops and livestock products	3	Albania	5510	Production	867	Meat, cattle	1976	1976	tonnes	12270	F	FAO estimate
QCL	Crops and livestock products	3	Albania	5510	Production	867	Meat, cattle	1977	1977	tonnes	11200	F	FAO estimate
QCL	Crops and livestock products	3	Albania	5510	Production	867	Meat, cattle	1978	1978	tonnes	13500	F	FAO estimate
QCL	Crops and livestock products	3	Albania	5510	Production	867	Meat, cattle	1979	1979	tonnes	14100	F	FAO estimate
QCL	Crops and livestock products	3	Albania	5510	Production	867	Meat, cattle	1980	1980	tonnes	14400	F	FAO estimate
QCL	Crops and livestock products	3	Albania	5510	Production	867	Meat, cattle	1981	1981	tonnes	14500	F	FAO estimate
QCL	Crops and livestock products	3	Albania	5510	Production	867	Meat, cattle	1982	1982	tonnes	14500	F	FAO estimate
QCL	Crops and livestock products	3	Albania	5510	Production	867	Meat, cattle	1983	1983	tonnes	14900	*	Unofficial figure
QCL	Crops and livestock products	3	Albania	5510	Production	867	Meat, cattle	1984	1984	tonnes	14600	F	FAO estimate
QCL	Crops and livestock products	3	Albania	5510	Production	867	Meat, cattle	1985	1985	tonnes	16500	*	Unofficial figure
QCL	Crops and livestock products	3	Albania	5510	Production	867	Meat, cattle	1986	1986	tonnes	15400	*	Unofficial figure
QCL	Crops and livestock products	3	Albania	5510	Production	867	Meat, cattle	1987	1987	tonnes	16500	*	Unofficial figure
QCL	Crops and livestock products	3	Albania	5510	Production	867	Meat, cattle	1988	1988	tonnes	18700	*	Unofficial figure
QCL	Crops and livestock products	3	Albania	5510	Production	867	Meat, cattle	1989	1989	tonnes	19800	*	Unofficial figure
QCL	Crops and livestock products	3	Albania	5510	Production	867	Meat, cattle	1990	1990	tonnes	22000	*	Unofficial figure
QCL	Crops and livestock products	3	Albania	5510	Production	867	Meat, cattle	1991	1991	tonnes	21100	*	Unofficial figure
QCL	Crops and livestock products	3	Albania	5510	Production	867	Meat, cattle	1992	1992	tonnes	23400	*	Unofficial figure
QCL	Crops and livestock products	3	Albania	5510	Production	867	Meat, cattle	1993	1993	tonnes	24300	*	Unofficial figure
QCL	Crops and livestock products	3	Albania	5510	Production	867	Meat, cattle	1994	1994	tonnes	28300	*	Unofficial figure
QCL	Crops and livestock products	3	Albania	5510	Production	867	Meat, cattle	1995	1995	tonnes	30800	*	Unofficial figure
QCL	Crops and livestock products	3	Albania	5510	Production	867	Meat, cattle	1996	1996	tonnes	32600	*	Unofficial figure
QCL	Crops and livestock products	3	Albania	5510	Production	867	Meat, cattle	1997	1997	tonnes	32500	*	Unofficial figure
QCL	Crops and livestock products	3	Albania	5510	Production	867	Meat, cattle	1998	1998	tonnes	32000	*	Unofficial figure
QCL	Crops and livestock products	3	Albania	5510	Production	867	Meat, cattle	1999	1999	tonnes	33700	*	Unofficial figure
QCL	Crops and livestock products	3	Albania	5510	Production	867	Meat, cattle	2000	2000	tonnes	35900	*	Unofficial figure
QCL	Crops and livestock products	3	Albania	5510	Production	867	Meat, cattle	2001	2001	tonnes	35300	*	Unofficial figure
QCL	Crops and livestock products	3	Albania	5510	Production	867	Meat, cattle	2002	2002	tonnes	37600	*	Unofficial figure
QCL	Crops and livestock products	3	Albania	5510	Production	867	Meat, cattle	2003	2003	tonnes	40000		Official data
QCL	Crops and livestock products	3	Albania	5510	Production	867	Meat, cattle	2004	2004	tonnes	39600	*	Unofficial figure
QCL	Crops and livestock products	3	Albania	5510	Production	867	Meat, cattle	2005	2005	tonnes	40800		Official data
QCL	Crops and livestock products	3	Albania	5510	Production	867	Meat, cattle	2006	2006	tonnes	48651		Official data
QCL	Crops and livestock products	3	Albania	5510	Production	867	Meat, cattle	2007	2007	tonnes	49775		Official data
QCL	Crops and livestock products	3	Albania	5510	Production	867	Meat, cattle	2008	2008	tonnes	39600	*	Unofficial figure
QCL	Crops and livestock products	3	Albania	5510	Production	867	Meat, cattle	2009	2009	tonnes	39000	*	Unofficial figure
QCL	Crops and livestock products	3	Albania	5510	Production	867	Meat, cattle	2010	2010	tonnes	40800	*	Unofficial figure
QCL	Crops and livestock products	3	Albania	5510	Production	867	Meat, cattle	2011	2011	tonnes	41200	*	Unofficial figure
QCL	Crops and livestock products	3	Albania	5510	Production	867	Meat, cattle	2012	2012	tonnes	41460	*	Unofficial figure
QCL	Crops and livestock products	3	Albania	5510	Production	867	Meat, cattle	2013	2013	tonnes	41820	*	Unofficial figure
QCL	Crops and livestock products	3	Albania	5510	Production	867	Meat, cattle	2014	2014	tonnes	38070		Official data
QCL	Crops and livestock products	3	Albania	5510	Production	867	Meat, cattle	2015	2015	tonnes	38556		Official data
QCL	Crops and livestock products	3	Albania	5510	Production	867	Meat, cattle	2016	2016	tonnes	38880		Official data
QCL	Crops and livestock products	3	Albania	5510	Production	867	Meat, cattle	2017	2017	tonnes	39017		Official data
QCL	Crops and livestock products	3	Albania	5510	Production	867	Meat, cattle	2018	2018	tonnes	38544		Official data
QCL	Crops and livestock products	3	Albania	5510	Production	867	Meat, cattle	2019	2019	tonnes	36709		Official data
QCL	Crops and livestock products	3	Albania	5510	Production	867	Meat, cattle	2020	2020	tonnes	32870		Official data
QCL	Crops and livestock products	3	Albania	5320	Producing Animals/Slaughtered	867	Meat, cattle	1961	1961	Head	88806		Official data
QCL	Crops and livestock products	3	Albania	5320	Producing Animals/Slaughtered	867	Meat, cattle	1962	1962	Head	91012		Official data
QCL	Crops and livestock products	3	Albania	5320	Producing Animals/Slaughtered	867	Meat, cattle	1963	1963	Head	92000	F	FAO estimate
QCL	Crops and livestock products	3	Albania	5320	Producing Animals/Slaughtered	867	Meat, cattle	1964	1964	Head	74000	F	FAO estimate
QCL	Crops and livestock products	3	Albania	5320	Producing Animals/Slaughtered	867	Meat, cattle	1965	1965	Head	80000	F	FAO estimate
QCL	Crops and livestock products	3	Albania	5320	Producing Animals/Slaughtered	867	Meat, cattle	1966	1966	Head	84000	F	FAO estimate
QCL	Crops and livestock products	3	Albania	5320	Producing Animals/Slaughtered	867	Meat, cattle	1967	1967	Head	102500	F	FAO estimate
QCL	Crops and livestock products	3	Albania	5320	Producing Animals/Slaughtered	867	Meat, cattle	1968	1968	Head	90000	F	FAO estimate
QCL	Crops and livestock products	3	Albania	5320	Producing Animals/Slaughtered	867	Meat, cattle	1969	1969	Head	108000	F	FAO estimate
QCL	Crops and livestock products	3	Albania	5320	Producing Animals/Slaughtered	867	Meat, cattle	1970	1970	Head	120000	F	FAO estimate
QCL	Crops and livestock products	3	Albania	5320	Producing Animals/Slaughtered	867	Meat, cattle	1971	1971	Head	130000	F	FAO estimate
QCL	Crops and livestock products	3	Albania	5320	Producing Animals/Slaughtered	867	Meat, cattle	1972	1972	Head	129000	F	FAO estimate
QCL	Crops and livestock products	3	Albania	5320	Producing Animals/Slaughtered	867	Meat, cattle	1973	1973	Head	127300	F	FAO estimate
QCL	Crops and livestock products	3	Albania	5320	Producing Animals/Slaughtered	867	Meat, cattle	1974	1974	Head	132000	F	FAO estimate
QCL	Crops and livestock products	3	Albania	5320	Producing Animals/Slaughtered	867	Meat, cattle	1975	1975	Head	120000	F	FAO estimate
QCL	Crops and livestock products	3	Albania	5320	Producing Animals/Slaughtered	867	Meat, cattle	1976	1976	Head	148700	F	FAO estimate
QCL	Crops and livestock products	3	Albania	5320	Producing Animals/Slaughtered	867	Meat, cattle	1977	1977	Head	136000	F	FAO estimate
QCL	Crops and livestock products	3	Albania	5320	Producing Animals/Slaughtered	867	Meat, cattle	1978	1978	Head	163000	F	FAO estimate
QCL	Crops and livestock products	3	Albania	5320	Producing Animals/Slaughtered	867	Meat, cattle	1979	1979	Head	170700	F	FAO estimate
QCL	Crops and livestock products	3	Albania	5320	Producing Animals/Slaughtered	867	Meat, cattle	1980	1980	Head	174000	F	FAO estimate
QCL	Crops and livestock products	3	Albania	5320	Producing Animals/Slaughtered	867	Meat, cattle	1981	1981	Head	177000	F	FAO estimate
QCL	Crops and livestock products	3	Albania	5320	Producing Animals/Slaughtered	867	Meat, cattle	1982	1982	Head	178000	F	FAO estimate
QCL	Crops and livestock products	3	Albania	5320	Producing Animals/Slaughtered	867	Meat, cattle	1983	1983	Head	183000	F	FAO estimate
QCL	Crops and livestock products	3	Albania	5320	Producing Animals/Slaughtered	867	Meat, cattle	1984	1984	Head	181000	F	FAO estimate
QCL	Crops and livestock products	3	Albania	5320	Producing Animals/Slaughtered	867	Meat, cattle	1985	1985	Head	204000	F	FAO estimate
QCL	Crops and livestock products	3	Albania	5320	Producing Animals/Slaughtered	867	Meat, cattle	1986	1986	Head	190000	F	FAO estimate
QCL	Crops and livestock products	3	Albania	5320	Producing Animals/Slaughtered	867	Meat, cattle	1987	1987	Head	180000	F	FAO estimate
QCL	Crops and livestock products	3	Albania	5320	Producing Animals/Slaughtered	867	Meat, cattle	1988	1988	Head	185000	F	FAO estimate
QCL	Crops and livestock products	3	Albania	5320	Producing Animals/Slaughtered	867	Meat, cattle	1989	1989	Head	200000	F	FAO estimate
QCL	Crops and livestock products	3	Albania	5320	Producing Animals/Slaughtered	867	Meat, cattle	1990	1990	Head	182000	Im	FAO data based on imputation methodology
QCL	Crops and livestock products	3	Albania	5320	Producing Animals/Slaughtered	867	Meat, cattle	1991	1991	Head	190000	Im	FAO data based on imputation methodology
QCL	Crops and livestock products	3	Albania	5320	Producing Animals/Slaughtered	867	Meat, cattle	1992	1992	Head	210000	Im	FAO data based on imputation methodology
QCL	Crops and livestock products	3	Albania	5320	Producing Animals/Slaughtered	867	Meat, cattle	1993	1993	Head	230000	Im	FAO data based on imputation methodology
QCL	Crops and livestock products	3	Albania	5320	Producing Animals/Slaughtered	867	Meat, cattle	1994	1994	Head	260000	Im	FAO data based on imputation methodology
QCL	Crops and livestock products	3	Albania	5320	Producing Animals/Slaughtered	867	Meat, cattle	1995	1995	Head	280000	Im	FAO data based on imputation methodology
QCL	Crops and livestock products	3	Albania	5320	Producing Animals/Slaughtered	867	Meat, cattle	1996	1996	Head	315000		Official data
QCL	Crops and livestock products	3	Albania	5320	Producing Animals/Slaughtered	867	Meat, cattle	1997	1997	Head	300000		Official data
QCL	Crops and livestock products	3	Albania	5320	Producing Animals/Slaughtered	867	Meat, cattle	1998	1998	Head	304000		Official data
QCL	Crops and livestock products	3	Albania	5320	Producing Animals/Slaughtered	867	Meat, cattle	1999	1999	Head	320000		Official data
QCL	Crops and livestock products	3	Albania	5320	Producing Animals/Slaughtered	867	Meat, cattle	2000	2000	Head	340000	Im	FAO data based on imputation methodology
QCL	Crops and livestock products	3	Albania	5320	Producing Animals/Slaughtered	867	Meat, cattle	2001	2001	Head	336000	Im	FAO data based on imputation methodology
QCL	Crops and livestock products	3	Albania	5320	Producing Animals/Slaughtered	867	Meat, cattle	2002	2002	Head	357800	Im	FAO data based on imputation methodology
QCL	Crops and livestock products	3	Albania	5320	Producing Animals/Slaughtered	867	Meat, cattle	2003	2003	Head	360000	Im	FAO data based on imputation methodology
QCL	Crops and livestock products	3	Albania	5320	Producing Animals/Slaughtered	867	Meat, cattle	2004	2004	Head	355000	Im	FAO data based on imputation methodology
QCL	Crops and livestock products	3	Albania	5320	Producing Animals/Slaughtered	867	Meat, cattle	2005	2005	Head	355000	Im	FAO data based on imputation methodology
QCL	Crops and livestock products	3	Albania	5320	Producing Animals/Slaughtered	867	Meat, cattle	2006	2006	Head	420000	Im	FAO data based on imputation methodology
QCL	Crops and livestock products	3	Albania	5320	Producing Animals/Slaughtered	867	Meat, cattle	2007	2007	Head	440000	Im	FAO data based on imputation methodology
QCL	Crops and livestock products	3	Albania	5320	Producing Animals/Slaughtered	867	Meat, cattle	2008	2008	Head	360000	Im	FAO data based on imputation methodology
QCL	Crops and livestock products	3	Albania	5320	Producing Animals/Slaughtered	867	Meat, cattle	2009	2009	Head	354000	Im	FAO data based on imputation methodology
QCL	Crops and livestock products	3	Albania	5320	Producing Animals/Slaughtered	867	Meat, cattle	2010	2010	Head	370000	Im	FAO data based on imputation methodology
QCL	Crops and livestock products	3	Albania	5320	Producing Animals/Slaughtered	867	Meat, cattle	2011	2011	Head	374500	Im	FAO data based on imputation methodology
QCL	Crops and livestock products	3	Albania	5320	Producing Animals/Slaughtered	867	Meat, cattle	2012	2012	Head	303078		Official data
QCL	Crops and livestock products	3	Albania	5320	Producing Animals/Slaughtered	867	Meat, cattle	2013	2013	Head	303045		Official data
QCL	Crops and livestock products	3	Albania	5320	Producing Animals/Slaughtered	867	Meat, cattle	2014	2014	Head	306522		Official data
QCL	Crops and livestock products	3	Albania	5320	Producing Animals/Slaughtered	867	Meat, cattle	2015	2015	Head	332028		Official data
QCL	Crops and livestock products	3	Albania	5320	Producing Animals/Slaughtered	867	Meat, cattle	2016	2016	Head	327272		Official data
QCL	Crops and livestock products	3	Albania	5320	Producing Animals/Slaughtered	867	Meat, cattle	2017	2017	Head	328425		Official data
QCL	Crops and livestock products	3	Albania	5320	Producing Animals/Slaughtered	867	Meat, cattle	2018	2018	Head	257785		Official data
QCL	Crops and livestock products	3	Albania	5320	Producing Animals/Slaughtered	867	Meat, cattle	2019	2019	Head	310796		Official data
QCL	Crops and livestock products	3	Albania	5320	Producing Animals/Slaughtered	867	Meat, cattle	2020	2020	Head	283437		Official data
QCL	Crops and livestock products	4	Algeria	5417	Yield/Carcass Weight	867	Meat, cattle	1961	1961	hg/An	1150	Fc	Calculated data
QCL	Crops and livestock products	4	Algeria	5417	Yield/Carcass Weight	867	Meat, cattle	1962	1962	hg/An	1167	Fc	Calculated data
QCL	Crops and livestock products	4	Algeria	5417	Yield/Carcass Weight	867	Meat, cattle	1963	1963	hg/An	1236	Fc	Calculated data
QCL	Crops and livestock products	4	Algeria	5417	Yield/Carcass Weight	867	Meat, cattle	1964	1964	hg/An	1144	Fc	Calculated data
QCL	Crops and livestock products	4	Algeria	5417	Yield/Carcass Weight	867	Meat, cattle	1965	1965	hg/An	1175	Fc	Calculated data
QCL	Crops and livestock products	4	Algeria	5417	Yield/Carcass Weight	867	Meat, cattle	1966	1966	hg/An	1100	Fc	Calculated data
QCL	Crops and livestock products	4	Algeria	5417	Yield/Carcass Weight	867	Meat, cattle	1967	1967	hg/An	1085	Fc	Calculated data
QCL	Crops and livestock products	4	Algeria	5417	Yield/Carcass Weight	867	Meat, cattle	1968	1968	hg/An	1117	Fc	Calculated data
QCL	Crops and livestock products	4	Algeria	5417	Yield/Carcass Weight	867	Meat, cattle	1969	1969	hg/An	1123	Fc	Calculated data
QCL	Crops and livestock products	4	Algeria	5417	Yield/Carcass Weight	867	Meat, cattle	1970	1970	hg/An	1151	Fc	Calculated data
QCL	Crops and livestock products	4	Algeria	5417	Yield/Carcass Weight	867	Meat, cattle	1971	1971	hg/An	1171	Fc	Calculated data
QCL	Crops and livestock products	4	Algeria	5417	Yield/Carcass Weight	867	Meat, cattle	1972	1972	hg/An	1159	Fc	Calculated data
QCL	Crops and livestock products	4	Algeria	5417	Yield/Carcass Weight	867	Meat, cattle	1973	1973	hg/An	1131	Fc	Calculated data
QCL	Crops and livestock products	4	Algeria	5417	Yield/Carcass Weight	867	Meat, cattle	1974	1974	hg/An	1060	Fc	Calculated data
QCL	Crops and livestock products	4	Algeria	5417	Yield/Carcass Weight	867	Meat, cattle	1975	1975	hg/An	1148	Fc	Calculated data
QCL	Crops and livestock products	4	Algeria	5417	Yield/Carcass Weight	867	Meat, cattle	1976	1976	hg/An	1127	Fc	Calculated data
QCL	Crops and livestock products	4	Algeria	5417	Yield/Carcass Weight	867	Meat, cattle	1977	1977	hg/An	1159	Fc	Calculated data
QCL	Crops and livestock products	4	Algeria	5417	Yield/Carcass Weight	867	Meat, cattle	1978	1978	hg/An	1289	Fc	Calculated data
QCL	Crops and livestock products	4	Algeria	5417	Yield/Carcass Weight	867	Meat, cattle	1979	1979	hg/An	1244	Fc	Calculated data
QCL	Crops and livestock products	4	Algeria	5417	Yield/Carcass Weight	867	Meat, cattle	1980	1980	hg/An	1238	Fc	Calculated data
QCL	Crops and livestock products	4	Algeria	5417	Yield/Carcass Weight	867	Meat, cattle	1981	1981	hg/An	1231	Fc	Calculated data
QCL	Crops and livestock products	4	Algeria	5417	Yield/Carcass Weight	867	Meat, cattle	1982	1982	hg/An	1231	Fc	Calculated data
QCL	Crops and livestock products	4	Algeria	5417	Yield/Carcass Weight	867	Meat, cattle	1983	1983	hg/An	1240	Fc	Calculated data
QCL	Crops and livestock products	4	Algeria	5417	Yield/Carcass Weight	867	Meat, cattle	1984	1984	hg/An	1301	Fc	Calculated data
QCL	Crops and livestock products	4	Algeria	5417	Yield/Carcass Weight	867	Meat, cattle	1985	1985	hg/An	1400	Fc	Calculated data
QCL	Crops and livestock products	4	Algeria	5417	Yield/Carcass Weight	867	Meat, cattle	1986	1986	hg/An	1449	Fc	Calculated data
QCL	Crops and livestock products	4	Algeria	5417	Yield/Carcass Weight	867	Meat, cattle	1987	1987	hg/An	1529	Fc	Calculated data
QCL	Crops and livestock products	4	Algeria	5417	Yield/Carcass Weight	867	Meat, cattle	1988	1988	hg/An	1520	Fc	Calculated data
QCL	Crops and livestock products	4	Algeria	5417	Yield/Carcass Weight	867	Meat, cattle	1989	1989	hg/An	1521	Fc	Calculated data
QCL	Crops and livestock products	4	Algeria	5417	Yield/Carcass Weight	867	Meat, cattle	1990	1990	hg/An	1533	Fc	Calculated data
QCL	Crops and livestock products	4	Algeria	5417	Yield/Carcass Weight	867	Meat, cattle	1991	1991	hg/An	1598	Fc	Calculated data
QCL	Crops and livestock products	4	Algeria	5417	Yield/Carcass Weight	867	Meat, cattle	1992	1992	hg/An	1608	Fc	Calculated data
QCL	Crops and livestock products	4	Algeria	5417	Yield/Carcass Weight	867	Meat, cattle	1993	1993	hg/An	1610	Fc	Calculated data
QCL	Crops and livestock products	4	Algeria	5417	Yield/Carcass Weight	867	Meat, cattle	1994	1994	hg/An	1636	Fc	Calculated data
QCL	Crops and livestock products	4	Algeria	5417	Yield/Carcass Weight	867	Meat, cattle	1995	1995	hg/An	1781	Fc	Calculated data
QCL	Crops and livestock products	4	Algeria	5417	Yield/Carcass Weight	867	Meat, cattle	1996	1996	hg/An	1683	Fc	Calculated data
QCL	Crops and livestock products	4	Algeria	5417	Yield/Carcass Weight	867	Meat, cattle	1997	1997	hg/An	1799	Fc	Calculated data
QCL	Crops and livestock products	4	Algeria	5417	Yield/Carcass Weight	867	Meat, cattle	1998	1998	hg/An	1833	Fc	Calculated data
QCL	Crops and livestock products	4	Algeria	5417	Yield/Carcass Weight	867	Meat, cattle	1999	1999	hg/An	1800	Fc	Calculated data
QCL	Crops and livestock products	4	Algeria	5417	Yield/Carcass Weight	867	Meat, cattle	2000	2000	hg/An	1979	Fc	Calculated data
QCL	Crops and livestock products	4	Algeria	5417	Yield/Carcass Weight	867	Meat, cattle	2001	2001	hg/An	1832	Fc	Calculated data
QCL	Crops and livestock products	4	Algeria	5417	Yield/Carcass Weight	867	Meat, cattle	2002	2002	hg/An	1933	Fc	Calculated data
QCL	Crops and livestock products	4	Algeria	5417	Yield/Carcass Weight	867	Meat, cattle	2003	2003	hg/An	1948	Fc	Calculated data
QCL	Crops and livestock products	4	Algeria	5417	Yield/Carcass Weight	867	Meat, cattle	2004	2004	hg/An	1938	Fc	Calculated data
QCL	Crops and livestock products	4	Algeria	5417	Yield/Carcass Weight	867	Meat, cattle	2005	2005	hg/An	1935	Fc	Calculated data
QCL	Crops and livestock products	4	Algeria	5417	Yield/Carcass Weight	867	Meat, cattle	2006	2006	hg/An	1946	Fc	Calculated data
QCL	Crops and livestock products	4	Algeria	5417	Yield/Carcass Weight	867	Meat, cattle	2007	2007	hg/An	1952	Fc	Calculated data
QCL	Crops and livestock products	4	Algeria	5417	Yield/Carcass Weight	867	Meat, cattle	2008	2008	hg/An	1953	Fc	Calculated data
QCL	Crops and livestock products	4	Algeria	5417	Yield/Carcass Weight	867	Meat, cattle	2009	2009	hg/An	1948	Fc	Calculated data
QCL	Crops and livestock products	4	Algeria	5417	Yield/Carcass Weight	867	Meat, cattle	2010	2010	hg/An	1855	Fc	Calculated data
QCL	Crops and livestock products	4	Algeria	5417	Yield/Carcass Weight	867	Meat, cattle	2011	2011	hg/An	1791	Fc	Calculated data
QCL	Crops and livestock products	4	Algeria	5417	Yield/Carcass Weight	867	Meat, cattle	2012	2012	hg/An	1938	Fc	Calculated data
QCL	Crops and livestock products	4	Algeria	5417	Yield/Carcass Weight	867	Meat, cattle	2013	2013	hg/An	1841	Fc	Calculated data
QCL	Crops and livestock products	4	Algeria	5417	Yield/Carcass Weight	867	Meat, cattle	2014	2014	hg/An	1844	Fc	Calculated data
QCL	Crops and livestock products	4	Algeria	5417	Yield/Carcass Weight	867	Meat, cattle	2015	2015	hg/An	1898	Fc	Calculated data
QCL	Crops and livestock products	4	Algeria	5417	Yield/Carcass Weight	867	Meat, cattle	2016	2016	hg/An	2079	Fc	Calculated data
QCL	Crops and livestock products	4	Algeria	5417	Yield/Carcass Weight	867	Meat, cattle	2017	2017	hg/An	2310	Fc	Calculated data
QCL	Crops and livestock products	4	Algeria	5417	Yield/Carcass Weight	867	Meat, cattle	2018	2018	hg/An	2267	Fc	Calculated data
QCL	Crops and livestock products	4	Algeria	5417	Yield/Carcass Weight	867	Meat, cattle	2019	2019	hg/An	2289	Fc	Calculated data
QCL	Crops and livestock products	4	Algeria	5417	Yield/Carcass Weight	867	Meat, cattle	2020	2020	hg/An	2231	Fc	Calculated data
QCL	Crops and livestock products	4	Algeria	5510	Production	867	Meat, cattle	1961	1961	tonnes	23000	*	Unofficial figure
QCL	Crops and livestock products	4	Algeria	5510	Production	867	Meat, cattle	1962	1962	tonnes	21000	*	Unofficial figure
QCL	Crops and livestock products	4	Algeria	5510	Production	867	Meat, cattle	1963	1963	tonnes	19301		Official data
QCL	Crops and livestock products	4	Algeria	5510	Production	867	Meat, cattle	1964	1964	tonnes	20600	F	FAO estimate
QCL	Crops and livestock products	4	Algeria	5510	Production	867	Meat, cattle	1965	1965	tonnes	23500	F	FAO estimate
QCL	Crops and livestock products	4	Algeria	5510	Production	867	Meat, cattle	1966	1966	tonnes	25300	F	FAO estimate
QCL	Crops and livestock products	4	Algeria	5510	Production	867	Meat, cattle	1967	1967	tonnes	28200	F	FAO estimate
QCL	Crops and livestock products	4	Algeria	5510	Production	867	Meat, cattle	1968	1968	tonnes	32400	F	FAO estimate
QCL	Crops and livestock products	4	Algeria	5510	Production	867	Meat, cattle	1969	1969	tonnes	33700	F	FAO estimate
QCL	Crops and livestock products	4	Algeria	5510	Production	867	Meat, cattle	1970	1970	tonnes	29800	F	FAO estimate
QCL	Crops and livestock products	4	Algeria	5510	Production	867	Meat, cattle	1971	1971	tonnes	37695		Official data
QCL	Crops and livestock products	4	Algeria	5510	Production	867	Meat, cattle	1972	1972	tonnes	41938		Official data
QCL	Crops and livestock products	4	Algeria	5510	Production	867	Meat, cattle	1973	1973	tonnes	43877		Official data
QCL	Crops and livestock products	4	Algeria	5510	Production	867	Meat, cattle	1974	1974	tonnes	47710		Official data
QCL	Crops and livestock products	4	Algeria	5510	Production	867	Meat, cattle	1975	1975	tonnes	46020		Official data
QCL	Crops and livestock products	4	Algeria	5510	Production	867	Meat, cattle	1976	1976	tonnes	47000		Official data
QCL	Crops and livestock products	4	Algeria	5510	Production	867	Meat, cattle	1977	1977	tonnes	49820		Official data
QCL	Crops and livestock products	4	Algeria	5510	Production	867	Meat, cattle	1978	1978	tonnes	44482		Official data
QCL	Crops and livestock products	4	Algeria	5510	Production	867	Meat, cattle	1979	1979	tonnes	44800	F	FAO estimate
QCL	Crops and livestock products	4	Algeria	5510	Production	867	Meat, cattle	1980	1980	tonnes	44800	F	FAO estimate
QCL	Crops and livestock products	4	Algeria	5510	Production	867	Meat, cattle	1981	1981	tonnes	43700	F	FAO estimate
QCL	Crops and livestock products	4	Algeria	5510	Production	867	Meat, cattle	1982	1982	tonnes	48000	F	FAO estimate
QCL	Crops and livestock products	4	Algeria	5510	Production	867	Meat, cattle	1983	1983	tonnes	65600	F	FAO estimate
QCL	Crops and livestock products	4	Algeria	5510	Production	867	Meat, cattle	1984	1984	tonnes	47500	F	FAO estimate
QCL	Crops and livestock products	4	Algeria	5510	Production	867	Meat, cattle	1985	1985	tonnes	66800		Official data
QCL	Crops and livestock products	4	Algeria	5510	Production	867	Meat, cattle	1986	1986	tonnes	66360		Official data
QCL	Crops and livestock products	4	Algeria	5510	Production	867	Meat, cattle	1987	1987	tonnes	73552		Official data
QCL	Crops and livestock products	4	Algeria	5510	Production	867	Meat, cattle	1988	1988	tonnes	81000	*	Unofficial figure
QCL	Crops and livestock products	4	Algeria	5510	Production	867	Meat, cattle	1989	1989	tonnes	85000	*	Unofficial figure
QCL	Crops and livestock products	4	Algeria	5510	Production	867	Meat, cattle	1990	1990	tonnes	89500		Official data
QCL	Crops and livestock products	4	Algeria	5510	Production	867	Meat, cattle	1991	1991	tonnes	94270		Official data
QCL	Crops and livestock products	4	Algeria	5510	Production	867	Meat, cattle	1992	1992	tonnes	96500		Official data
QCL	Crops and livestock products	4	Algeria	5510	Production	867	Meat, cattle	1993	1993	tonnes	98200		Official data
QCL	Crops and livestock products	4	Algeria	5510	Production	867	Meat, cattle	1994	1994	tonnes	100600		Official data
QCL	Crops and livestock products	4	Algeria	5510	Production	867	Meat, cattle	1995	1995	tonnes	100600		Official data
QCL	Crops and livestock products	4	Algeria	5510	Production	867	Meat, cattle	1996	1996	tonnes	99000		Official data
QCL	Crops and livestock products	4	Algeria	5510	Production	867	Meat, cattle	1997	1997	tonnes	102000		Official data
QCL	Crops and livestock products	4	Algeria	5510	Production	867	Meat, cattle	1998	1998	tonnes	103000		Official data
QCL	Crops and livestock products	4	Algeria	5510	Production	867	Meat, cattle	1999	1999	tonnes	116980		Official data
QCL	Crops and livestock products	4	Algeria	5510	Production	867	Meat, cattle	2000	2000	tonnes	132600		Official data
QCL	Crops and livestock products	4	Algeria	5510	Production	867	Meat, cattle	2001	2001	tonnes	105000		Official data
QCL	Crops and livestock products	4	Algeria	5510	Production	867	Meat, cattle	2002	2002	tonnes	116000	F	FAO estimate
QCL	Crops and livestock products	4	Algeria	5510	Production	867	Meat, cattle	2003	2003	tonnes	121000		Official data
QCL	Crops and livestock products	4	Algeria	5510	Production	867	Meat, cattle	2004	2004	tonnes	125000	*	Unofficial figure
QCL	Crops and livestock products	4	Algeria	5510	Production	867	Meat, cattle	2005	2005	tonnes	120000	F	FAO estimate
QCL	Crops and livestock products	4	Algeria	5510	Production	867	Meat, cattle	2006	2006	tonnes	122000	F	FAO estimate
QCL	Crops and livestock products	4	Algeria	5510	Production	867	Meat, cattle	2007	2007	tonnes	123000	F	FAO estimate
QCL	Crops and livestock products	4	Algeria	5510	Production	867	Meat, cattle	2008	2008	tonnes	125000	F	FAO estimate
QCL	Crops and livestock products	4	Algeria	5510	Production	867	Meat, cattle	2009	2009	tonnes	130500	F	FAO estimate
QCL	Crops and livestock products	4	Algeria	5510	Production	867	Meat, cattle	2010	2010	tonnes	126126		Official data
QCL	Crops and livestock products	4	Algeria	5510	Production	867	Meat, cattle	2011	2011	tonnes	125386		Official data
QCL	Crops and livestock products	4	Algeria	5510	Production	867	Meat, cattle	2012	2012	tonnes	135674		Official data
QCL	Crops and livestock products	4	Algeria	5510	Production	867	Meat, cattle	2013	2013	tonnes	139948		Official data
QCL	Crops and livestock products	4	Algeria	5510	Production	867	Meat, cattle	2014	2014	tonnes	145724		Official data
QCL	Crops and livestock products	4	Algeria	5510	Production	867	Meat, cattle	2015	2015	tonnes	155037		Official data
QCL	Crops and livestock products	4	Algeria	5510	Production	867	Meat, cattle	2016	2016	tonnes	164268		Official data
QCL	Crops and livestock products	4	Algeria	5510	Production	867	Meat, cattle	2017	2017	tonnes	166291		Official data
QCL	Crops and livestock products	4	Algeria	5510	Production	867	Meat, cattle	2018	2018	tonnes	153192		Official data
QCL	Crops and livestock products	4	Algeria	5510	Production	867	Meat, cattle	2019	2019	tonnes	151590		Official data
QCL	Crops and livestock products	4	Algeria	5510	Production	867	Meat, cattle	2020	2020	tonnes	144434		Official data
QCL	Crops and livestock products	4	Algeria	5320	Producing Animals/Slaughtered	867	Meat, cattle	1961	1961	Head	200000	*	Unofficial figure
QCL	Crops and livestock products	4	Algeria	5320	Producing Animals/Slaughtered	867	Meat, cattle	1962	1962	Head	180000	*	Unofficial figure
QCL	Crops and livestock products	4	Algeria	5320	Producing Animals/Slaughtered	867	Meat, cattle	1963	1963	Head	156170		Official data
QCL	Crops and livestock products	4	Algeria	5320	Producing Animals/Slaughtered	867	Meat, cattle	1964	1964	Head	180000	F	FAO estimate
QCL	Crops and livestock products	4	Algeria	5320	Producing Animals/Slaughtered	867	Meat, cattle	1965	1965	Head	200000	F	FAO estimate
QCL	Crops and livestock products	4	Algeria	5320	Producing Animals/Slaughtered	867	Meat, cattle	1966	1966	Head	230000	F	FAO estimate
QCL	Crops and livestock products	4	Algeria	5320	Producing Animals/Slaughtered	867	Meat, cattle	1967	1967	Head	260000	F	FAO estimate
QCL	Crops and livestock products	4	Algeria	5320	Producing Animals/Slaughtered	867	Meat, cattle	1968	1968	Head	290000	F	FAO estimate
QCL	Crops and livestock products	4	Algeria	5320	Producing Animals/Slaughtered	867	Meat, cattle	1969	1969	Head	300000	F	FAO estimate
QCL	Crops and livestock products	4	Algeria	5320	Producing Animals/Slaughtered	867	Meat, cattle	1970	1970	Head	259000	*	Unofficial figure
QCL	Crops and livestock products	4	Algeria	5320	Producing Animals/Slaughtered	867	Meat, cattle	1971	1971	Head	322000	*	Unofficial figure
QCL	Crops and livestock products	4	Algeria	5320	Producing Animals/Slaughtered	867	Meat, cattle	1972	1972	Head	362000	*	Unofficial figure
QCL	Crops and livestock products	4	Algeria	5320	Producing Animals/Slaughtered	867	Meat, cattle	1973	1973	Head	388000	*	Unofficial figure
QCL	Crops and livestock products	4	Algeria	5320	Producing Animals/Slaughtered	867	Meat, cattle	1974	1974	Head	450000	*	Unofficial figure
QCL	Crops and livestock products	4	Algeria	5320	Producing Animals/Slaughtered	867	Meat, cattle	1975	1975	Head	401000	*	Unofficial figure
QCL	Crops and livestock products	4	Algeria	5320	Producing Animals/Slaughtered	867	Meat, cattle	1976	1976	Head	417000	*	Unofficial figure
QCL	Crops and livestock products	4	Algeria	5320	Producing Animals/Slaughtered	867	Meat, cattle	1977	1977	Head	430000	F	FAO estimate
QCL	Crops and livestock products	4	Algeria	5320	Producing Animals/Slaughtered	867	Meat, cattle	1978	1978	Head	345000	*	Unofficial figure
QCL	Crops and livestock products	4	Algeria	5320	Producing Animals/Slaughtered	867	Meat, cattle	1979	1979	Head	360000	*	Unofficial figure
QCL	Crops and livestock products	4	Algeria	5320	Producing Animals/Slaughtered	867	Meat, cattle	1980	1980	Head	362000	*	Unofficial figure
QCL	Crops and livestock products	4	Algeria	5320	Producing Animals/Slaughtered	867	Meat, cattle	1981	1981	Head	355000	*	Unofficial figure
QCL	Crops and livestock products	4	Algeria	5320	Producing Animals/Slaughtered	867	Meat, cattle	1982	1982	Head	390000	F	FAO estimate
QCL	Crops and livestock products	4	Algeria	5320	Producing Animals/Slaughtered	867	Meat, cattle	1983	1983	Head	529000	F	FAO estimate
QCL	Crops and livestock products	4	Algeria	5320	Producing Animals/Slaughtered	867	Meat, cattle	1984	1984	Head	365000	*	Unofficial figure
QCL	Crops and livestock products	4	Algeria	5320	Producing Animals/Slaughtered	867	Meat, cattle	1985	1985	Head	477000	F	FAO estimate
QCL	Crops and livestock products	4	Algeria	5320	Producing Animals/Slaughtered	867	Meat, cattle	1986	1986	Head	458000	F	FAO estimate
QCL	Crops and livestock products	4	Algeria	5320	Producing Animals/Slaughtered	867	Meat, cattle	1987	1987	Head	481000	F	FAO estimate
QCL	Crops and livestock products	4	Algeria	5320	Producing Animals/Slaughtered	867	Meat, cattle	1988	1988	Head	533000	F	FAO estimate
QCL	Crops and livestock products	4	Algeria	5320	Producing Animals/Slaughtered	867	Meat, cattle	1989	1989	Head	559000	F	FAO estimate
QCL	Crops and livestock products	4	Algeria	5320	Producing Animals/Slaughtered	867	Meat, cattle	1990	1990	Head	584000	Im	FAO data based on imputation methodology
QCL	Crops and livestock products	4	Algeria	5320	Producing Animals/Slaughtered	867	Meat, cattle	1991	1991	Head	590000	Im	FAO data based on imputation methodology
QCL	Crops and livestock products	4	Algeria	5320	Producing Animals/Slaughtered	867	Meat, cattle	1992	1992	Head	600000	Im	FAO data based on imputation methodology
QCL	Crops and livestock products	4	Algeria	5320	Producing Animals/Slaughtered	867	Meat, cattle	1993	1993	Head	610000	Im	FAO data based on imputation methodology
QCL	Crops and livestock products	4	Algeria	5320	Producing Animals/Slaughtered	867	Meat, cattle	1994	1994	Head	615000	Im	FAO data based on imputation methodology
QCL	Crops and livestock products	4	Algeria	5320	Producing Animals/Slaughtered	867	Meat, cattle	1995	1995	Head	565000	Im	FAO data based on imputation methodology
QCL	Crops and livestock products	4	Algeria	5320	Producing Animals/Slaughtered	867	Meat, cattle	1996	1996	Head	588300		Official data
QCL	Crops and livestock products	4	Algeria	5320	Producing Animals/Slaughtered	867	Meat, cattle	1997	1997	Head	567000		Official data
QCL	Crops and livestock products	4	Algeria	5320	Producing Animals/Slaughtered	867	Meat, cattle	1998	1998	Head	562000		Official data
QCL	Crops and livestock products	4	Algeria	5320	Producing Animals/Slaughtered	867	Meat, cattle	1999	1999	Head	649909		Official data
QCL	Crops and livestock products	4	Algeria	5320	Producing Animals/Slaughtered	867	Meat, cattle	2000	2000	Head	670000	Im	FAO data based on imputation methodology
QCL	Crops and livestock products	4	Algeria	5320	Producing Animals/Slaughtered	867	Meat, cattle	2001	2001	Head	573000		Official data
QCL	Crops and livestock products	4	Algeria	5320	Producing Animals/Slaughtered	867	Meat, cattle	2002	2002	Head	600000		Official data
QCL	Crops and livestock products	4	Algeria	5320	Producing Animals/Slaughtered	867	Meat, cattle	2003	2003	Head	621000		Official data
QCL	Crops and livestock products	4	Algeria	5320	Producing Animals/Slaughtered	867	Meat, cattle	2004	2004	Head	645000	Im	FAO data based on imputation methodology
QCL	Crops and livestock products	4	Algeria	5320	Producing Animals/Slaughtered	867	Meat, cattle	2005	2005	Head	620000	Im	FAO data based on imputation methodology
QCL	Crops and livestock products	4	Algeria	5320	Producing Animals/Slaughtered	867	Meat, cattle	2006	2006	Head	627000	Im	FAO data based on imputation methodology
QCL	Crops and livestock products	4	Algeria	5320	Producing Animals/Slaughtered	867	Meat, cattle	2007	2007	Head	630000	Im	FAO data based on imputation methodology
QCL	Crops and livestock products	4	Algeria	5320	Producing Animals/Slaughtered	867	Meat, cattle	2008	2008	Head	640000	Im	FAO data based on imputation methodology
QCL	Crops and livestock products	4	Algeria	5320	Producing Animals/Slaughtered	867	Meat, cattle	2009	2009	Head	670000	Im	FAO data based on imputation methodology
QCL	Crops and livestock products	4	Algeria	5320	Producing Animals/Slaughtered	867	Meat, cattle	2010	2010	Head	680000	Im	FAO data based on imputation methodology
QCL	Crops and livestock products	4	Algeria	5320	Producing Animals/Slaughtered	867	Meat, cattle	2011	2011	Head	700000	Im	FAO data based on imputation methodology
QCL	Crops and livestock products	4	Algeria	5320	Producing Animals/Slaughtered	867	Meat, cattle	2012	2012	Head	700000	Im	FAO data based on imputation methodology
QCL	Crops and livestock products	4	Algeria	5320	Producing Animals/Slaughtered	867	Meat, cattle	2013	2013	Head	760000	Im	FAO data based on imputation methodology
QCL	Crops and livestock products	4	Algeria	5320	Producing Animals/Slaughtered	867	Meat, cattle	2014	2014	Head	790330	Im	FAO data based on imputation methodology
QCL	Crops and livestock products	4	Algeria	5320	Producing Animals/Slaughtered	867	Meat, cattle	2015	2015	Head	817000	Im	FAO data based on imputation methodology
QCL	Crops and livestock products	4	Algeria	5320	Producing Animals/Slaughtered	867	Meat, cattle	2016	2016	Head	790000	Im	FAO data based on imputation methodology
QCL	Crops and livestock products	4	Algeria	5320	Producing Animals/Slaughtered	867	Meat, cattle	2017	2017	Head	720000	Im	FAO data based on imputation methodology
QCL	Crops and livestock products	4	Algeria	5320	Producing Animals/Slaughtered	867	Meat, cattle	2018	2018	Head	675783	Im	FAO data based on imputation methodology
QCL	Crops and livestock products	4	Algeria	5320	Producing Animals/Slaughtered	867	Meat, cattle	2019	2019	Head	662163	Im	FAO data based on imputation methodology
QCL	Crops and livestock products	4	Algeria	5320	Producing Animals/Slaughtered	867	Meat, cattle	2020	2020	Head	647299	Im	FAO data based on imputation methodology
QCL	Crops and livestock products	7	Angola	5417	Yield/Carcass Weight	867	Meat, cattle	1961	1961	hg/An	1429	Fc	Calculated data
QCL	Crops and livestock products	7	Angola	5417	Yield/Carcass Weight	867	Meat, cattle	1962	1962	hg/An	1399	Fc	Calculated data
QCL	Crops and livestock products	7	Angola	5417	Yield/Carcass Weight	867	Meat, cattle	1963	1963	hg/An	1400	Fc	Calculated data
QCL	Crops and livestock products	7	Angola	5417	Yield/Carcass Weight	867	Meat, cattle	1964	1964	hg/An	1446	Fc	Calculated data
QCL	Crops and livestock products	7	Angola	5417	Yield/Carcass Weight	867	Meat, cattle	1965	1965	hg/An	1456	Fc	Calculated data
QCL	Crops and livestock products	7	Angola	5417	Yield/Carcass Weight	867	Meat, cattle	1966	1966	hg/An	1474	Fc	Calculated data
QCL	Crops and livestock products	7	Angola	5417	Yield/Carcass Weight	867	Meat, cattle	1967	1967	hg/An	1483	Fc	Calculated data
QCL	Crops and livestock products	7	Angola	5417	Yield/Carcass Weight	867	Meat, cattle	1968	1968	hg/An	1524	Fc	Calculated data
QCL	Crops and livestock products	7	Angola	5417	Yield/Carcass Weight	867	Meat, cattle	1969	1969	hg/An	1558	Fc	Calculated data
QCL	Crops and livestock products	7	Angola	5417	Yield/Carcass Weight	867	Meat, cattle	1970	1970	hg/An	1608	Fc	Calculated data
QCL	Crops and livestock products	7	Angola	5417	Yield/Carcass Weight	867	Meat, cattle	1971	1971	hg/An	1552	Fc	Calculated data
QCL	Crops and livestock products	7	Angola	5417	Yield/Carcass Weight	867	Meat, cattle	1972	1972	hg/An	1509	Fc	Calculated data
QCL	Crops and livestock products	7	Angola	5417	Yield/Carcass Weight	867	Meat, cattle	1973	1973	hg/An	1497	Fc	Calculated data
QCL	Crops and livestock products	7	Angola	5417	Yield/Carcass Weight	867	Meat, cattle	1974	1974	hg/An	1497	Fc	Calculated data
QCL	Crops and livestock products	7	Angola	5417	Yield/Carcass Weight	867	Meat, cattle	1975	1975	hg/An	1448	Fc	Calculated data
QCL	Crops and livestock products	7	Angola	5417	Yield/Carcass Weight	867	Meat, cattle	1976	1976	hg/An	1571	Fc	Calculated data
QCL	Crops and livestock products	7	Angola	5417	Yield/Carcass Weight	867	Meat, cattle	1977	1977	hg/An	1579	Fc	Calculated data
QCL	Crops and livestock products	7	Angola	5417	Yield/Carcass Weight	867	Meat, cattle	1978	1978	hg/An	1554	Fc	Calculated data
QCL	Crops and livestock products	7	Angola	5417	Yield/Carcass Weight	867	Meat, cattle	1979	1979	hg/An	1567	Fc	Calculated data
QCL	Crops and livestock products	7	Angola	5417	Yield/Carcass Weight	867	Meat, cattle	1980	1980	hg/An	1509	Fc	Calculated data
QCL	Crops and livestock products	7	Angola	5417	Yield/Carcass Weight	867	Meat, cattle	1981	1981	hg/An	1515	Fc	Calculated data
QCL	Crops and livestock products	7	Angola	5417	Yield/Carcass Weight	867	Meat, cattle	1982	1982	hg/An	1518	Fc	Calculated data
QCL	Crops and livestock products	7	Angola	5417	Yield/Carcass Weight	867	Meat, cattle	1983	1983	hg/An	1529	Fc	Calculated data
QCL	Crops and livestock products	7	Angola	5417	Yield/Carcass Weight	867	Meat, cattle	1984	1984	hg/An	1514	Fc	Calculated data
QCL	Crops and livestock products	7	Angola	5417	Yield/Carcass Weight	867	Meat, cattle	1985	1985	hg/An	1500	Fc	Calculated data
QCL	Crops and livestock products	7	Angola	5417	Yield/Carcass Weight	867	Meat, cattle	1986	1986	hg/An	1462	Fc	Calculated data
QCL	Crops and livestock products	7	Angola	5417	Yield/Carcass Weight	867	Meat, cattle	1987	1987	hg/An	1462	Fc	Calculated data
QCL	Crops and livestock products	7	Angola	5417	Yield/Carcass Weight	867	Meat, cattle	1988	1988	hg/An	1425	Fc	Calculated data
QCL	Crops and livestock products	7	Angola	5417	Yield/Carcass Weight	867	Meat, cattle	1989	1989	hg/An	1450	Fc	Calculated data
QCL	Crops and livestock products	7	Angola	5417	Yield/Carcass Weight	867	Meat, cattle	1990	1990	hg/An	1475	Fc	Calculated data
QCL	Crops and livestock products	7	Angola	5417	Yield/Carcass Weight	867	Meat, cattle	1991	1991	hg/An	1463	Fc	Calculated data
QCL	Crops and livestock products	7	Angola	5417	Yield/Carcass Weight	867	Meat, cattle	1992	1992	hg/An	1719	Fc	Calculated data
QCL	Crops and livestock products	7	Angola	5417	Yield/Carcass Weight	867	Meat, cattle	1993	1993	hg/An	1830	Fc	Calculated data
QCL	Crops and livestock products	7	Angola	5417	Yield/Carcass Weight	867	Meat, cattle	1994	1994	hg/An	1806	Fc	Calculated data
QCL	Crops and livestock products	7	Angola	5417	Yield/Carcass Weight	867	Meat, cattle	1995	1995	hg/An	1539	Fc	Calculated data
QCL	Crops and livestock products	7	Angola	5417	Yield/Carcass Weight	867	Meat, cattle	1996	1996	hg/An	1775	Fc	Calculated data
QCL	Crops and livestock products	7	Angola	5417	Yield/Carcass Weight	867	Meat, cattle	1997	1997	hg/An	1803	Fc	Calculated data
QCL	Crops and livestock products	7	Angola	5417	Yield/Carcass Weight	867	Meat, cattle	1998	1998	hg/An	1809	Fc	Calculated data
QCL	Crops and livestock products	7	Angola	5417	Yield/Carcass Weight	867	Meat, cattle	1999	1999	hg/An	1796	Fc	Calculated data
QCL	Crops and livestock products	7	Angola	5417	Yield/Carcass Weight	867	Meat, cattle	2000	2000	hg/An	1950	Fc	Calculated data
QCL	Crops and livestock products	7	Angola	5417	Yield/Carcass Weight	867	Meat, cattle	2001	2001	hg/An	1920	Fc	Calculated data
QCL	Crops and livestock products	7	Angola	5417	Yield/Carcass Weight	867	Meat, cattle	2002	2002	hg/An	1932	Fc	Calculated data
QCL	Crops and livestock products	7	Angola	5417	Yield/Carcass Weight	867	Meat, cattle	2003	2003	hg/An	1928	Fc	Calculated data
QCL	Crops and livestock products	7	Angola	5417	Yield/Carcass Weight	867	Meat, cattle	2004	2004	hg/An	1700	Fc	Calculated data
QCL	Crops and livestock products	7	Angola	5417	Yield/Carcass Weight	867	Meat, cattle	2005	2005	hg/An	1700	Fc	Calculated data
QCL	Crops and livestock products	7	Angola	5417	Yield/Carcass Weight	867	Meat, cattle	2006	2006	hg/An	1704	Fc	Calculated data
QCL	Crops and livestock products	7	Angola	5417	Yield/Carcass Weight	867	Meat, cattle	2007	2007	hg/An	1700	Fc	Calculated data
QCL	Crops and livestock products	7	Angola	5417	Yield/Carcass Weight	867	Meat, cattle	2008	2008	hg/An	1700	Fc	Calculated data
QCL	Crops and livestock products	7	Angola	5417	Yield/Carcass Weight	867	Meat, cattle	2009	2009	hg/An	1700	Fc	Calculated data
QCL	Crops and livestock products	7	Angola	5417	Yield/Carcass Weight	867	Meat, cattle	2010	2010	hg/An	1700	Fc	Calculated data
QCL	Crops and livestock products	7	Angola	5417	Yield/Carcass Weight	867	Meat, cattle	2011	2011	hg/An	1700	Fc	Calculated data
QCL	Crops and livestock products	7	Angola	5417	Yield/Carcass Weight	867	Meat, cattle	2012	2012	hg/An	1700	Fc	Calculated data
QCL	Crops and livestock products	7	Angola	5417	Yield/Carcass Weight	867	Meat, cattle	2013	2013	hg/An	1700	Fc	Calculated data
QCL	Crops and livestock products	7	Angola	5417	Yield/Carcass Weight	867	Meat, cattle	2014	2014	hg/An	1692	Fc	Calculated data
QCL	Crops and livestock products	7	Angola	5417	Yield/Carcass Weight	867	Meat, cattle	2015	2015	hg/An	1668	Fc	Calculated data
QCL	Crops and livestock products	7	Angola	5417	Yield/Carcass Weight	867	Meat, cattle	2016	2016	hg/An	1668	Fc	Calculated data
QCL	Crops and livestock products	7	Angola	5417	Yield/Carcass Weight	867	Meat, cattle	2017	2017	hg/An	1679	Fc	Calculated data
QCL	Crops and livestock products	7	Angola	5417	Yield/Carcass Weight	867	Meat, cattle	2018	2018	hg/An	1665	Fc	Calculated data
QCL	Crops and livestock products	7	Angola	5417	Yield/Carcass Weight	867	Meat, cattle	2019	2019	hg/An	1659	Fc	Calculated data
QCL	Crops and livestock products	7	Angola	5417	Yield/Carcass Weight	867	Meat, cattle	2020	2020	hg/An	1653	Fc	Calculated data
QCL	Crops and livestock products	7	Angola	5510	Production	867	Meat, cattle	1961	1961	tonnes	19000	F	FAO estimate
QCL	Crops and livestock products	7	Angola	5510	Production	867	Meat, cattle	1962	1962	tonnes	20000	F	FAO estimate
QCL	Crops and livestock products	7	Angola	5510	Production	867	Meat, cattle	1963	1963	tonnes	21000	F	FAO estimate
QCL	Crops and livestock products	7	Angola	5510	Production	867	Meat, cattle	1964	1964	tonnes	24000	F	FAO estimate
QCL	Crops and livestock products	7	Angola	5510	Production	867	Meat, cattle	1965	1965	tonnes	26500	F	FAO estimate
QCL	Crops and livestock products	7	Angola	5510	Production	867	Meat, cattle	1966	1966	tonnes	28000	F	FAO estimate
QCL	Crops and livestock products	7	Angola	5510	Production	867	Meat, cattle	1967	1967	tonnes	31000	F	FAO estimate
QCL	Crops and livestock products	7	Angola	5510	Production	867	Meat, cattle	1968	1968	tonnes	32000	F	FAO estimate
QCL	Crops and livestock products	7	Angola	5510	Production	867	Meat, cattle	1969	1969	tonnes	36000	F	FAO estimate
QCL	Crops and livestock products	7	Angola	5510	Production	867	Meat, cattle	1970	1970	tonnes	41000	F	FAO estimate
QCL	Crops and livestock products	7	Angola	5510	Production	867	Meat, cattle	1971	1971	tonnes	43000	F	FAO estimate
QCL	Crops and livestock products	7	Angola	5510	Production	867	Meat, cattle	1972	1972	tonnes	43000	F	FAO estimate
QCL	Crops and livestock products	7	Angola	5510	Production	867	Meat, cattle	1973	1973	tonnes	44000	F	FAO estimate
QCL	Crops and livestock products	7	Angola	5510	Production	867	Meat, cattle	1974	1974	tonnes	44000	F	FAO estimate
QCL	Crops and livestock products	7	Angola	5510	Production	867	Meat, cattle	1975	1975	tonnes	52000	F	FAO estimate
QCL	Crops and livestock products	7	Angola	5510	Production	867	Meat, cattle	1976	1976	tonnes	44000	F	FAO estimate
QCL	Crops and livestock products	7	Angola	5510	Production	867	Meat, cattle	1977	1977	tonnes	45000	F	FAO estimate
QCL	Crops and livestock products	7	Angola	5510	Production	867	Meat, cattle	1978	1978	tonnes	46000	F	FAO estimate
QCL	Crops and livestock products	7	Angola	5510	Production	867	Meat, cattle	1979	1979	tonnes	47000	F	FAO estimate
QCL	Crops and livestock products	7	Angola	5510	Production	867	Meat, cattle	1980	1980	tonnes	48000	F	FAO estimate
QCL	Crops and livestock products	7	Angola	5510	Production	867	Meat, cattle	1981	1981	tonnes	50000	F	FAO estimate
QCL	Crops and livestock products	7	Angola	5510	Production	867	Meat, cattle	1982	1982	tonnes	51000	F	FAO estimate
QCL	Crops and livestock products	7	Angola	5510	Production	867	Meat, cattle	1983	1983	tonnes	52000	F	FAO estimate
QCL	Crops and livestock products	7	Angola	5510	Production	867	Meat, cattle	1984	1984	tonnes	53000	F	FAO estimate
QCL	Crops and livestock products	7	Angola	5510	Production	867	Meat, cattle	1985	1985	tonnes	54000	F	FAO estimate
QCL	Crops and livestock products	7	Angola	5510	Production	867	Meat, cattle	1986	1986	tonnes	57000	F	FAO estimate
QCL	Crops and livestock products	7	Angola	5510	Production	867	Meat, cattle	1987	1987	tonnes	57000	F	FAO estimate
QCL	Crops and livestock products	7	Angola	5510	Production	867	Meat, cattle	1988	1988	tonnes	57000	F	FAO estimate
QCL	Crops and livestock products	7	Angola	5510	Production	867	Meat, cattle	1989	1989	tonnes	58000	F	FAO estimate
QCL	Crops and livestock products	7	Angola	5510	Production	867	Meat, cattle	1990	1990	tonnes	59000	F	FAO estimate
QCL	Crops and livestock products	7	Angola	5510	Production	867	Meat, cattle	1991	1991	tonnes	60000	F	FAO estimate
QCL	Crops and livestock products	7	Angola	5510	Production	867	Meat, cattle	1992	1992	tonnes	66000	F	FAO estimate
QCL	Crops and livestock products	7	Angola	5510	Production	867	Meat, cattle	1993	1993	tonnes	68061	Im	FAO data based on imputation methodology
QCL	Crops and livestock products	7	Angola	5510	Production	867	Meat, cattle	1994	1994	tonnes	65000	F	FAO estimate
QCL	Crops and livestock products	7	Angola	5510	Production	867	Meat, cattle	1995	1995	tonnes	55401	Im	FAO data based on imputation methodology
QCL	Crops and livestock products	7	Angola	5510	Production	867	Meat, cattle	1996	1996	tonnes	71000	F	FAO estimate
QCL	Crops and livestock products	7	Angola	5510	Production	867	Meat, cattle	1997	1997	tonnes	77000	F	FAO estimate
QCL	Crops and livestock products	7	Angola	5510	Production	867	Meat, cattle	1998	1998	tonnes	85000	F	FAO estimate
QCL	Crops and livestock products	7	Angola	5510	Production	867	Meat, cattle	1999	1999	tonnes	84404	Im	FAO data based on imputation methodology
QCL	Crops and livestock products	7	Angola	5510	Production	867	Meat, cattle	2000	2000	tonnes	93806	Im	FAO data based on imputation methodology
QCL	Crops and livestock products	7	Angola	5510	Production	867	Meat, cattle	2001	2001	tonnes	94464	Im	FAO data based on imputation methodology
QCL	Crops and livestock products	7	Angola	5510	Production	867	Meat, cattle	2002	2002	tonnes	96202	Im	FAO data based on imputation methodology
QCL	Crops and livestock products	7	Angola	5510	Production	867	Meat, cattle	2003	2003	tonnes	96017	Im	FAO data based on imputation methodology
QCL	Crops and livestock products	7	Angola	5510	Production	867	Meat, cattle	2004	2004	tonnes	72250	F	FAO estimate
QCL	Crops and livestock products	7	Angola	5510	Production	867	Meat, cattle	2005	2005	tonnes	84660	F	FAO estimate
QCL	Crops and livestock products	7	Angola	5510	Production	867	Meat, cattle	2006	2006	tonnes	84863	Im	FAO data based on imputation methodology
QCL	Crops and livestock products	7	Angola	5510	Production	867	Meat, cattle	2007	2007	tonnes	91800	F	FAO estimate
QCL	Crops and livestock products	7	Angola	5510	Production	867	Meat, cattle	2008	2008	tonnes	96900	F	FAO estimate
QCL	Crops and livestock products	7	Angola	5510	Production	867	Meat, cattle	2009	2009	tonnes	97750	F	FAO estimate
QCL	Crops and livestock products	7	Angola	5510	Production	867	Meat, cattle	2010	2010	tonnes	98600	F	FAO estimate
QCL	Crops and livestock products	7	Angola	5510	Production	867	Meat, cattle	2011	2011	tonnes	100300	F	FAO estimate
QCL	Crops and livestock products	7	Angola	5510	Production	867	Meat, cattle	2012	2012	tonnes	102000	F	FAO estimate
QCL	Crops and livestock products	7	Angola	5510	Production	867	Meat, cattle	2013	2013	tonnes	105400	F	FAO estimate
QCL	Crops and livestock products	7	Angola	5510	Production	867	Meat, cattle	2014	2014	tonnes	103854	Im	FAO data based on imputation methodology
QCL	Crops and livestock products	7	Angola	5510	Production	867	Meat, cattle	2015	2015	tonnes	102043	Im	FAO data based on imputation methodology
QCL	Crops and livestock products	7	Angola	5510	Production	867	Meat, cattle	2016	2016	tonnes	103616	Im	FAO data based on imputation methodology
QCL	Crops and livestock products	7	Angola	5510	Production	867	Meat, cattle	2017	2017	tonnes	104071	Im	FAO data based on imputation methodology
QCL	Crops and livestock products	7	Angola	5510	Production	867	Meat, cattle	2018	2018	tonnes	103755	Im	FAO data based on imputation methodology
QCL	Crops and livestock products	7	Angola	5510	Production	867	Meat, cattle	2019	2019	tonnes	104312	Im	FAO data based on imputation methodology
QCL	Crops and livestock products	7	Angola	5510	Production	867	Meat, cattle	2020	2020	tonnes	104876	Im	FAO data based on imputation methodology
QCL	Crops and livestock products	7	Angola	5320	Producing Animals/Slaughtered	867	Meat, cattle	1961	1961	Head	133000	F	FAO estimate
QCL	Crops and livestock products	7	Angola	5320	Producing Animals/Slaughtered	867	Meat, cattle	1962	1962	Head	143000	F	FAO estimate
QCL	Crops and livestock products	7	Angola	5320	Producing Animals/Slaughtered	867	Meat, cattle	1963	1963	Head	150000	F	FAO estimate
QCL	Crops and livestock products	7	Angola	5320	Producing Animals/Slaughtered	867	Meat, cattle	1964	1964	Head	166000	F	FAO estimate
QCL	Crops and livestock products	7	Angola	5320	Producing Animals/Slaughtered	867	Meat, cattle	1965	1965	Head	182000	F	FAO estimate
QCL	Crops and livestock products	7	Angola	5320	Producing Animals/Slaughtered	867	Meat, cattle	1966	1966	Head	190000	F	FAO estimate
QCL	Crops and livestock products	7	Angola	5320	Producing Animals/Slaughtered	867	Meat, cattle	1967	1967	Head	209000	F	FAO estimate
QCL	Crops and livestock products	7	Angola	5320	Producing Animals/Slaughtered	867	Meat, cattle	1968	1968	Head	210000	F	FAO estimate
QCL	Crops and livestock products	7	Angola	5320	Producing Animals/Slaughtered	867	Meat, cattle	1969	1969	Head	231000	F	FAO estimate
QCL	Crops and livestock products	7	Angola	5320	Producing Animals/Slaughtered	867	Meat, cattle	1970	1970	Head	255000	F	FAO estimate
QCL	Crops and livestock products	7	Angola	5320	Producing Animals/Slaughtered	867	Meat, cattle	1971	1971	Head	277000	F	FAO estimate
QCL	Crops and livestock products	7	Angola	5320	Producing Animals/Slaughtered	867	Meat, cattle	1972	1972	Head	285000	F	FAO estimate
QCL	Crops and livestock products	7	Angola	5320	Producing Animals/Slaughtered	867	Meat, cattle	1973	1973	Head	294000	F	FAO estimate
QCL	Crops and livestock products	7	Angola	5320	Producing Animals/Slaughtered	867	Meat, cattle	1974	1974	Head	294000	F	FAO estimate
QCL	Crops and livestock products	7	Angola	5320	Producing Animals/Slaughtered	867	Meat, cattle	1975	1975	Head	359000	F	FAO estimate
QCL	Crops and livestock products	7	Angola	5320	Producing Animals/Slaughtered	867	Meat, cattle	1976	1976	Head	280000	F	FAO estimate
QCL	Crops and livestock products	7	Angola	5320	Producing Animals/Slaughtered	867	Meat, cattle	1977	1977	Head	285000	F	FAO estimate
QCL	Crops and livestock products	7	Angola	5320	Producing Animals/Slaughtered	867	Meat, cattle	1978	1978	Head	296000	F	FAO estimate
QCL	Crops and livestock products	7	Angola	5320	Producing Animals/Slaughtered	867	Meat, cattle	1979	1979	Head	300000	F	FAO estimate
QCL	Crops and livestock products	7	Angola	5320	Producing Animals/Slaughtered	867	Meat, cattle	1980	1980	Head	318000	F	FAO estimate
QCL	Crops and livestock products	7	Angola	5320	Producing Animals/Slaughtered	867	Meat, cattle	1981	1981	Head	330000	F	FAO estimate
QCL	Crops and livestock products	7	Angola	5320	Producing Animals/Slaughtered	867	Meat, cattle	1982	1982	Head	336000	F	FAO estimate
QCL	Crops and livestock products	7	Angola	5320	Producing Animals/Slaughtered	867	Meat, cattle	1983	1983	Head	340000	F	FAO estimate
QCL	Crops and livestock products	7	Angola	5320	Producing Animals/Slaughtered	867	Meat, cattle	1984	1984	Head	350000	F	FAO estimate
QCL	Crops and livestock products	7	Angola	5320	Producing Animals/Slaughtered	867	Meat, cattle	1985	1985	Head	360000	F	FAO estimate
QCL	Crops and livestock products	7	Angola	5320	Producing Animals/Slaughtered	867	Meat, cattle	1986	1986	Head	390000	F	FAO estimate
QCL	Crops and livestock products	7	Angola	5320	Producing Animals/Slaughtered	867	Meat, cattle	1987	1987	Head	390000	F	FAO estimate
QCL	Crops and livestock products	7	Angola	5320	Producing Animals/Slaughtered	867	Meat, cattle	1988	1988	Head	400000	F	FAO estimate
QCL	Crops and livestock products	7	Angola	5320	Producing Animals/Slaughtered	867	Meat, cattle	1989	1989	Head	400000	F	FAO estimate
QCL	Crops and livestock products	7	Angola	5320	Producing Animals/Slaughtered	867	Meat, cattle	1990	1990	Head	400000	Im	FAO data based on imputation methodology
QCL	Crops and livestock products	7	Angola	5320	Producing Animals/Slaughtered	867	Meat, cattle	1991	1991	Head	410000	Im	FAO data based on imputation methodology
QCL	Crops and livestock products	7	Angola	5320	Producing Animals/Slaughtered	867	Meat, cattle	1992	1992	Head	384000	Im	FAO data based on imputation methodology
QCL	Crops and livestock products	7	Angola	5320	Producing Animals/Slaughtered	867	Meat, cattle	1993	1993	Head	372000	Im	FAO data based on imputation methodology
QCL	Crops and livestock products	7	Angola	5320	Producing Animals/Slaughtered	867	Meat, cattle	1994	1994	Head	360000	Im	FAO data based on imputation methodology
QCL	Crops and livestock products	7	Angola	5320	Producing Animals/Slaughtered	867	Meat, cattle	1995	1995	Head	360000	Im	FAO data based on imputation methodology
QCL	Crops and livestock products	7	Angola	5320	Producing Animals/Slaughtered	867	Meat, cattle	1996	1996	Head	400000	Im	FAO data based on imputation methodology
QCL	Crops and livestock products	7	Angola	5320	Producing Animals/Slaughtered	867	Meat, cattle	1997	1997	Head	427000	Im	FAO data based on imputation methodology
QCL	Crops and livestock products	7	Angola	5320	Producing Animals/Slaughtered	867	Meat, cattle	1998	1998	Head	470000	Im	FAO data based on imputation methodology
QCL	Crops and livestock products	7	Angola	5320	Producing Animals/Slaughtered	867	Meat, cattle	1999	1999	Head	470000	Im	FAO data based on imputation methodology
QCL	Crops and livestock products	7	Angola	5320	Producing Animals/Slaughtered	867	Meat, cattle	2000	2000	Head	481000	Im	FAO data based on imputation methodology
QCL	Crops and livestock products	7	Angola	5320	Producing Animals/Slaughtered	867	Meat, cattle	2001	2001	Head	492000	Im	FAO data based on imputation methodology
QCL	Crops and livestock products	7	Angola	5320	Producing Animals/Slaughtered	867	Meat, cattle	2002	2002	Head	498000	Im	FAO data based on imputation methodology
QCL	Crops and livestock products	7	Angola	5320	Producing Animals/Slaughtered	867	Meat, cattle	2003	2003	Head	498000	Im	FAO data based on imputation methodology
QCL	Crops and livestock products	7	Angola	5320	Producing Animals/Slaughtered	867	Meat, cattle	2004	2004	Head	425000	Im	FAO data based on imputation methodology
QCL	Crops and livestock products	7	Angola	5320	Producing Animals/Slaughtered	867	Meat, cattle	2005	2005	Head	498000	Im	FAO data based on imputation methodology
QCL	Crops and livestock products	7	Angola	5320	Producing Animals/Slaughtered	867	Meat, cattle	2006	2006	Head	498000	Im	FAO data based on imputation methodology
QCL	Crops and livestock products	7	Angola	5320	Producing Animals/Slaughtered	867	Meat, cattle	2007	2007	Head	540000	Im	FAO data based on imputation methodology
QCL	Crops and livestock products	7	Angola	5320	Producing Animals/Slaughtered	867	Meat, cattle	2008	2008	Head	570000	Im	FAO data based on imputation methodology
QCL	Crops and livestock products	7	Angola	5320	Producing Animals/Slaughtered	867	Meat, cattle	2009	2009	Head	575000	Im	FAO data based on imputation methodology
QCL	Crops and livestock products	7	Angola	5320	Producing Animals/Slaughtered	867	Meat, cattle	2010	2010	Head	580000	Im	FAO data based on imputation methodology
QCL	Crops and livestock products	7	Angola	5320	Producing Animals/Slaughtered	867	Meat, cattle	2011	2011	Head	590000	Im	FAO data based on imputation methodology
QCL	Crops and livestock products	7	Angola	5320	Producing Animals/Slaughtered	867	Meat, cattle	2012	2012	Head	600000	Im	FAO data based on imputation methodology
QCL	Crops and livestock products	7	Angola	5320	Producing Animals/Slaughtered	867	Meat, cattle	2013	2013	Head	620000	Im	FAO data based on imputation methodology
QCL	Crops and livestock products	7	Angola	5320	Producing Animals/Slaughtered	867	Meat, cattle	2014	2014	Head	613904	Im	FAO data based on imputation methodology
QCL	Crops and livestock products	7	Angola	5320	Producing Animals/Slaughtered	867	Meat, cattle	2015	2015	Head	611633	Im	FAO data based on imputation methodology
QCL	Crops and livestock products	7	Angola	5320	Producing Animals/Slaughtered	867	Meat, cattle	2016	2016	Head	621313	Im	FAO data based on imputation methodology
QCL	Crops and livestock products	7	Angola	5320	Producing Animals/Slaughtered	867	Meat, cattle	2017	2017	Head	619752	Im	FAO data based on imputation methodology
QCL	Crops and livestock products	7	Angola	5320	Producing Animals/Slaughtered	867	Meat, cattle	2018	2018	Head	623075	Im	FAO data based on imputation methodology
QCL	Crops and livestock products	7	Angola	5320	Producing Animals/Slaughtered	867	Meat, cattle	2019	2019	Head	628753	Im	FAO data based on imputation methodology
QCL	Crops and livestock products	7	Angola	5320	Producing Animals/Slaughtered	867	Meat, cattle	2020	2020	Head	634422	Im	FAO data based on imputation methodology
QCL	Crops and livestock products	8	Antigua and Barbuda	5417	Yield/Carcass Weight	867	Meat, cattle	1961	1961	hg/An	1812	Fc	Calculated data
QCL	Crops and livestock products	8	Antigua and Barbuda	5417	Yield/Carcass Weight	867	Meat, cattle	1962	1962	hg/An	1806	Fc	Calculated data
QCL	Crops and livestock products	8	Antigua and Barbuda	5417	Yield/Carcass Weight	867	Meat, cattle	1963	1963	hg/An	1812	Fc	Calculated data
QCL	Crops and livestock products	8	Antigua and Barbuda	5417	Yield/Carcass Weight	867	Meat, cattle	1964	1964	hg/An	1817	Fc	Calculated data
QCL	Crops and livestock products	8	Antigua and Barbuda	5417	Yield/Carcass Weight	867	Meat, cattle	1965	1965	hg/An	1808	Fc	Calculated data
QCL	Crops and livestock products	8	Antigua and Barbuda	5417	Yield/Carcass Weight	867	Meat, cattle	1966	1966	hg/An	1821	Fc	Calculated data
QCL	Crops and livestock products	8	Antigua and Barbuda	5417	Yield/Carcass Weight	867	Meat, cattle	1967	1967	hg/An	1820	Fc	Calculated data
QCL	Crops and livestock products	8	Antigua and Barbuda	5417	Yield/Carcass Weight	867	Meat, cattle	1968	1968	hg/An	1821	Fc	Calculated data
QCL	Crops and livestock products	8	Antigua and Barbuda	5417	Yield/Carcass Weight	867	Meat, cattle	1969	1969	hg/An	1816	Fc	Calculated data
QCL	Crops and livestock products	8	Antigua and Barbuda	5417	Yield/Carcass Weight	867	Meat, cattle	1970	1970	hg/An	1818	Fc	Calculated data
QCL	Crops and livestock products	8	Antigua and Barbuda	5417	Yield/Carcass Weight	867	Meat, cattle	1971	1971	hg/An	1819	Fc	Calculated data
QCL	Crops and livestock products	8	Antigua and Barbuda	5417	Yield/Carcass Weight	867	Meat, cattle	1972	1972	hg/An	1818	Fc	Calculated data
QCL	Crops and livestock products	8	Antigua and Barbuda	5417	Yield/Carcass Weight	867	Meat, cattle	1973	1973	hg/An	1819	Fc	Calculated data
QCL	Crops and livestock products	8	Antigua and Barbuda	5417	Yield/Carcass Weight	867	Meat, cattle	1974	1974	hg/An	1818	Fc	Calculated data
QCL	Crops and livestock products	8	Antigua and Barbuda	5417	Yield/Carcass Weight	867	Meat, cattle	1975	1975	hg/An	1816	Fc	Calculated data
QCL	Crops and livestock products	8	Antigua and Barbuda	5417	Yield/Carcass Weight	867	Meat, cattle	1976	1976	hg/An	1819	Fc	Calculated data
QCL	Crops and livestock products	8	Antigua and Barbuda	5417	Yield/Carcass Weight	867	Meat, cattle	1977	1977	hg/An	1812	Fc	Calculated data
QCL	Crops and livestock products	8	Antigua and Barbuda	5417	Yield/Carcass Weight	867	Meat, cattle	1978	1978	hg/An	1719	Fc	Calculated data
QCL	Crops and livestock products	8	Antigua and Barbuda	5417	Yield/Carcass Weight	867	Meat, cattle	1979	1979	hg/An	1711	Fc	Calculated data
QCL	Crops and livestock products	8	Antigua and Barbuda	5417	Yield/Carcass Weight	867	Meat, cattle	1980	1980	hg/An	1725	Fc	Calculated data
QCL	Crops and livestock products	8	Antigua and Barbuda	5417	Yield/Carcass Weight	867	Meat, cattle	1981	1981	hg/An	2056	Fc	Calculated data
QCL	Crops and livestock products	8	Antigua and Barbuda	5417	Yield/Carcass Weight	867	Meat, cattle	1982	1982	hg/An	1903	Fc	Calculated data
QCL	Crops and livestock products	8	Antigua and Barbuda	5417	Yield/Carcass Weight	867	Meat, cattle	1983	1983	hg/An	1702	Fc	Calculated data
QCL	Crops and livestock products	8	Antigua and Barbuda	5417	Yield/Carcass Weight	867	Meat, cattle	1984	1984	hg/An	1820	Fc	Calculated data
QCL	Crops and livestock products	8	Antigua and Barbuda	5417	Yield/Carcass Weight	867	Meat, cattle	1985	1985	hg/An	1881	Fc	Calculated data
QCL	Crops and livestock products	8	Antigua and Barbuda	5417	Yield/Carcass Weight	867	Meat, cattle	1986	1986	hg/An	1875	Fc	Calculated data
QCL	Crops and livestock products	8	Antigua and Barbuda	5417	Yield/Carcass Weight	867	Meat, cattle	1987	1987	hg/An	1875	Fc	Calculated data
QCL	Crops and livestock products	8	Antigua and Barbuda	5417	Yield/Carcass Weight	867	Meat, cattle	1988	1988	hg/An	1875	Fc	Calculated data
QCL	Crops and livestock products	8	Antigua and Barbuda	5417	Yield/Carcass Weight	867	Meat, cattle	1989	1989	hg/An	1800	Fc	Calculated data
QCL	Crops and livestock products	8	Antigua and Barbuda	5417	Yield/Carcass Weight	867	Meat, cattle	1990	1990	hg/An	1857	Fc	Calculated data
QCL	Crops and livestock products	8	Antigua and Barbuda	5417	Yield/Carcass Weight	867	Meat, cattle	1991	1991	hg/An	1897	Fc	Calculated data
QCL	Crops and livestock products	8	Antigua and Barbuda	5417	Yield/Carcass Weight	867	Meat, cattle	1992	1992	hg/An	1897	Fc	Calculated data
QCL	Crops and livestock products	8	Antigua and Barbuda	5417	Yield/Carcass Weight	867	Meat, cattle	1993	1993	hg/An	1897	Fc	Calculated data
QCL	Crops and livestock products	8	Antigua and Barbuda	5417	Yield/Carcass Weight	867	Meat, cattle	1994	1994	hg/An	1897	Fc	Calculated data
QCL	Crops and livestock products	8	Antigua and Barbuda	5417	Yield/Carcass Weight	867	Meat, cattle	1995	1995	hg/An	1893	Fc	Calculated data
QCL	Crops and livestock products	8	Antigua and Barbuda	5417	Yield/Carcass Weight	867	Meat, cattle	1996	1996	hg/An	1852	Fc	Calculated data
QCL	Crops and livestock products	8	Antigua and Barbuda	5417	Yield/Carcass Weight	867	Meat, cattle	1997	1997	hg/An	1846	Fc	Calculated data
QCL	Crops and livestock products	8	Antigua and Barbuda	5417	Yield/Carcass Weight	867	Meat, cattle	1998	1998	hg/An	1840	Fc	Calculated data
QCL	Crops and livestock products	8	Antigua and Barbuda	5417	Yield/Carcass Weight	867	Meat, cattle	1999	1999	hg/An	1843	Fc	Calculated data
QCL	Crops and livestock products	8	Antigua and Barbuda	5417	Yield/Carcass Weight	867	Meat, cattle	2000	2000	hg/An	1880	Fc	Calculated data
QCL	Crops and livestock products	8	Antigua and Barbuda	5417	Yield/Carcass Weight	867	Meat, cattle	2001	2001	hg/An	1887	Fc	Calculated data
QCL	Crops and livestock products	8	Antigua and Barbuda	5417	Yield/Carcass Weight	867	Meat, cattle	2002	2002	hg/An	1889	Fc	Calculated data
QCL	Crops and livestock products	8	Antigua and Barbuda	5417	Yield/Carcass Weight	867	Meat, cattle	2003	2003	hg/An	1891	Fc	Calculated data
QCL	Crops and livestock products	8	Antigua and Barbuda	5417	Yield/Carcass Weight	867	Meat, cattle	2004	2004	hg/An	1857	Fc	Calculated data
QCL	Crops and livestock products	8	Antigua and Barbuda	5417	Yield/Carcass Weight	867	Meat, cattle	2005	2005	hg/An	1857	Fc	Calculated data
QCL	Crops and livestock products	8	Antigua and Barbuda	5417	Yield/Carcass Weight	867	Meat, cattle	2006	2006	hg/An	1857	Fc	Calculated data
QCL	Crops and livestock products	8	Antigua and Barbuda	5417	Yield/Carcass Weight	867	Meat, cattle	2007	2007	hg/An	1857	Fc	Calculated data
QCL	Crops and livestock products	8	Antigua and Barbuda	5417	Yield/Carcass Weight	867	Meat, cattle	2008	2008	hg/An	1867	Fc	Calculated data
QCL	Crops and livestock products	8	Antigua and Barbuda	5417	Yield/Carcass Weight	867	Meat, cattle	2009	2009	hg/An	1867	Fc	Calculated data
QCL	Crops and livestock products	8	Antigua and Barbuda	5417	Yield/Carcass Weight	867	Meat, cattle	2010	2010	hg/An	1866	Fc	Calculated data
QCL	Crops and livestock products	8	Antigua and Barbuda	5417	Yield/Carcass Weight	867	Meat, cattle	2011	2011	hg/An	1867	Fc	Calculated data
QCL	Crops and livestock products	8	Antigua and Barbuda	5417	Yield/Carcass Weight	867	Meat, cattle	2012	2012	hg/An	1866	Fc	Calculated data
QCL	Crops and livestock products	8	Antigua and Barbuda	5417	Yield/Carcass Weight	867	Meat, cattle	2013	2013	hg/An	1866	Fc	Calculated data
QCL	Crops and livestock products	8	Antigua and Barbuda	5417	Yield/Carcass Weight	867	Meat, cattle	2014	2014	hg/An	1849	Fc	Calculated data
QCL	Crops and livestock products	8	Antigua and Barbuda	5417	Yield/Carcass Weight	867	Meat, cattle	2015	2015	hg/An	1846	Fc	Calculated data
QCL	Crops and livestock products	8	Antigua and Barbuda	5417	Yield/Carcass Weight	867	Meat, cattle	2016	2016	hg/An	1875	Fc	Calculated data
QCL	Crops and livestock products	8	Antigua and Barbuda	5417	Yield/Carcass Weight	867	Meat, cattle	2017	2017	hg/An	1875	Fc	Calculated data
QCL	Crops and livestock products	8	Antigua and Barbuda	5417	Yield/Carcass Weight	867	Meat, cattle	2018	2018	hg/An	1520	Fc	Calculated data
QCL	Crops and livestock products	8	Antigua and Barbuda	5417	Yield/Carcass Weight	867	Meat, cattle	2019	2019	hg/An	1596	Fc	Calculated data
QCL	Crops and livestock products	8	Antigua and Barbuda	5417	Yield/Carcass Weight	867	Meat, cattle	2020	2020	hg/An	1579	Fc	Calculated data
QCL	Crops and livestock products	8	Antigua and Barbuda	5510	Production	867	Meat, cattle	1961	1961	tonnes	250		Official data
QCL	Crops and livestock products	8	Antigua and Barbuda	5510	Production	867	Meat, cattle	1962	1962	tonnes	162		Official data
QCL	Crops and livestock products	8	Antigua and Barbuda	5510	Production	867	Meat, cattle	1963	1963	tonnes	197		Official data
QCL	Crops and livestock products	8	Antigua and Barbuda	5510	Production	867	Meat, cattle	1964	1964	tonnes	260		Official data
QCL	Crops and livestock products	8	Antigua and Barbuda	5510	Production	867	Meat, cattle	1965	1965	tonnes	220		Official data
QCL	Crops and livestock products	8	Antigua and Barbuda	5510	Production	867	Meat, cattle	1966	1966	tonnes	238		Official data
QCL	Crops and livestock products	8	Antigua and Barbuda	5510	Production	867	Meat, cattle	1967	1967	tonnes	160		Official data
QCL	Crops and livestock products	8	Antigua and Barbuda	5510	Production	867	Meat, cattle	1968	1968	tonnes	138		Official data
QCL	Crops and livestock products	8	Antigua and Barbuda	5510	Production	867	Meat, cattle	1969	1969	tonnes	172		Official data
QCL	Crops and livestock products	8	Antigua and Barbuda	5510	Production	867	Meat, cattle	1970	1970	tonnes	176		Official data
QCL	Crops and livestock products	8	Antigua and Barbuda	5510	Production	867	Meat, cattle	1971	1971	tonnes	307		Official data
QCL	Crops and livestock products	8	Antigua and Barbuda	5510	Production	867	Meat, cattle	1972	1972	tonnes	286		Official data
QCL	Crops and livestock products	8	Antigua and Barbuda	5510	Production	867	Meat, cattle	1973	1973	tonnes	278		Official data
QCL	Crops and livestock products	8	Antigua and Barbuda	5510	Production	867	Meat, cattle	1974	1974	tonnes	255		Official data
QCL	Crops and livestock products	8	Antigua and Barbuda	5510	Production	867	Meat, cattle	1975	1975	tonnes	150		Official data
QCL	Crops and livestock products	8	Antigua and Barbuda	5510	Production	867	Meat, cattle	1976	1976	tonnes	189		Official data
QCL	Crops and livestock products	8	Antigua and Barbuda	5510	Production	867	Meat, cattle	1977	1977	tonnes	249		Official data
QCL	Crops and livestock products	8	Antigua and Barbuda	5510	Production	867	Meat, cattle	1978	1978	tonnes	405		Official data
QCL	Crops and livestock products	8	Antigua and Barbuda	5510	Production	867	Meat, cattle	1979	1979	tonnes	429		Official data
QCL	Crops and livestock products	8	Antigua and Barbuda	5510	Production	867	Meat, cattle	1980	1980	tonnes	509		Official data
QCL	Crops and livestock products	8	Antigua and Barbuda	5510	Production	867	Meat, cattle	1981	1981	tonnes	468		Official data
QCL	Crops and livestock products	8	Antigua and Barbuda	5510	Production	867	Meat, cattle	1982	1982	tonnes	415		Official data
QCL	Crops and livestock products	8	Antigua and Barbuda	5510	Production	867	Meat, cattle	1983	1983	tonnes	457		Official data
QCL	Crops and livestock products	8	Antigua and Barbuda	5510	Production	867	Meat, cattle	1984	1984	tonnes	420	F	FAO estimate
QCL	Crops and livestock products	8	Antigua and Barbuda	5510	Production	867	Meat, cattle	1985	1985	tonnes	600	F	FAO estimate
QCL	Crops and livestock products	8	Antigua and Barbuda	5510	Production	867	Meat, cattle	1986	1986	tonnes	600	F	FAO estimate
QCL	Crops and livestock products	8	Antigua and Barbuda	5510	Production	867	Meat, cattle	1987	1987	tonnes	600	F	FAO estimate
QCL	Crops and livestock products	8	Antigua and Barbuda	5510	Production	867	Meat, cattle	1988	1988	tonnes	600	F	FAO estimate
QCL	Crops and livestock products	8	Antigua and Barbuda	5510	Production	867	Meat, cattle	1989	1989	tonnes	450	F	FAO estimate
QCL	Crops and livestock products	8	Antigua and Barbuda	5510	Production	867	Meat, cattle	1990	1990	tonnes	520	F	FAO estimate
QCL	Crops and livestock products	8	Antigua and Barbuda	5510	Production	867	Meat, cattle	1991	1991	tonnes	550	F	FAO estimate
QCL	Crops and livestock products	8	Antigua and Barbuda	5510	Production	867	Meat, cattle	1992	1992	tonnes	550	F	FAO estimate
QCL	Crops and livestock products	8	Antigua and Barbuda	5510	Production	867	Meat, cattle	1993	1993	tonnes	550	F	FAO estimate
QCL	Crops and livestock products	8	Antigua and Barbuda	5510	Production	867	Meat, cattle	1994	1994	tonnes	550	F	FAO estimate
QCL	Crops and livestock products	8	Antigua and Barbuda	5510	Production	867	Meat, cattle	1995	1995	tonnes	530	F	FAO estimate
QCL	Crops and livestock products	8	Antigua and Barbuda	5510	Production	867	Meat, cattle	1996	1996	tonnes	500	F	FAO estimate
QCL	Crops and livestock products	8	Antigua and Barbuda	5510	Production	867	Meat, cattle	1997	1997	tonnes	480	F	FAO estimate
QCL	Crops and livestock products	8	Antigua and Barbuda	5510	Production	867	Meat, cattle	1998	1998	tonnes	460	F	FAO estimate
QCL	Crops and livestock products	8	Antigua and Barbuda	5510	Production	867	Meat, cattle	1999	1999	tonnes	470	F	FAO estimate
QCL	Crops and livestock products	8	Antigua and Barbuda	5510	Production	867	Meat, cattle	2000	2000	tonnes	470	F	FAO estimate
QCL	Crops and livestock products	8	Antigua and Barbuda	5510	Production	867	Meat, cattle	2001	2001	tonnes	500	F	FAO estimate
QCL	Crops and livestock products	8	Antigua and Barbuda	5510	Production	867	Meat, cattle	2002	2002	tonnes	510	F	FAO estimate
QCL	Crops and livestock products	8	Antigua and Barbuda	5510	Production	867	Meat, cattle	2003	2003	tonnes	520	F	FAO estimate
QCL	Crops and livestock products	8	Antigua and Barbuda	5510	Production	867	Meat, cattle	2004	2004	tonnes	520	F	FAO estimate
QCL	Crops and livestock products	8	Antigua and Barbuda	5510	Production	867	Meat, cattle	2005	2005	tonnes	520	F	FAO estimate
QCL	Crops and livestock products	8	Antigua and Barbuda	5510	Production	867	Meat, cattle	2006	2006	tonnes	520	F	FAO estimate
QCL	Crops and livestock products	8	Antigua and Barbuda	5510	Production	867	Meat, cattle	2007	2007	tonnes	520	F	FAO estimate
QCL	Crops and livestock products	8	Antigua and Barbuda	5510	Production	867	Meat, cattle	2008	2008	tonnes	560	F	FAO estimate
QCL	Crops and livestock products	8	Antigua and Barbuda	5510	Production	867	Meat, cattle	2009	2009	tonnes	560	F	FAO estimate
QCL	Crops and livestock products	8	Antigua and Barbuda	5510	Production	867	Meat, cattle	2010	2010	tonnes	148		Official data
QCL	Crops and livestock products	8	Antigua and Barbuda	5510	Production	867	Meat, cattle	2011	2011	tonnes	152		Official data
QCL	Crops and livestock products	8	Antigua and Barbuda	5510	Production	867	Meat, cattle	2012	2012	tonnes	156		Official data
QCL	Crops and livestock products	8	Antigua and Barbuda	5510	Production	867	Meat, cattle	2013	2013	tonnes	159	Im	FAO data based on imputation methodology
QCL	Crops and livestock products	8	Antigua and Barbuda	5510	Production	867	Meat, cattle	2014	2014	tonnes	147	Im	FAO data based on imputation methodology
QCL	Crops and livestock products	8	Antigua and Barbuda	5510	Production	867	Meat, cattle	2015	2015	tonnes	146	Im	FAO data based on imputation methodology
QCL	Crops and livestock products	8	Antigua and Barbuda	5510	Production	867	Meat, cattle	2016	2016	tonnes	150	F	FAO estimate
QCL	Crops and livestock products	8	Antigua and Barbuda	5510	Production	867	Meat, cattle	2017	2017	tonnes	150	F	FAO estimate
QCL	Crops and livestock products	8	Antigua and Barbuda	5510	Production	867	Meat, cattle	2018	2018	tonnes	76		Official data
QCL	Crops and livestock products	8	Antigua and Barbuda	5510	Production	867	Meat, cattle	2019	2019	tonnes	60		Official data
QCL	Crops and livestock products	8	Antigua and Barbuda	5510	Production	867	Meat, cattle	2020	2020	tonnes	66		Official data
QCL	Crops and livestock products	8	Antigua and Barbuda	5320	Producing Animals/Slaughtered	867	Meat, cattle	1961	1961	Head	1380		Official data
QCL	Crops and livestock products	8	Antigua and Barbuda	5320	Producing Animals/Slaughtered	867	Meat, cattle	1962	1962	Head	897		Official data
QCL	Crops and livestock products	8	Antigua and Barbuda	5320	Producing Animals/Slaughtered	867	Meat, cattle	1963	1963	Head	1087		Official data
QCL	Crops and livestock products	8	Antigua and Barbuda	5320	Producing Animals/Slaughtered	867	Meat, cattle	1964	1964	Head	1431		Official data
QCL	Crops and livestock products	8	Antigua and Barbuda	5320	Producing Animals/Slaughtered	867	Meat, cattle	1965	1965	Head	1217		Official data
QCL	Crops and livestock products	8	Antigua and Barbuda	5320	Producing Animals/Slaughtered	867	Meat, cattle	1966	1966	Head	1307		Official data
QCL	Crops and livestock products	8	Antigua and Barbuda	5320	Producing Animals/Slaughtered	867	Meat, cattle	1967	1967	Head	879		Official data
QCL	Crops and livestock products	8	Antigua and Barbuda	5320	Producing Animals/Slaughtered	867	Meat, cattle	1968	1968	Head	758		Official data
QCL	Crops and livestock products	8	Antigua and Barbuda	5320	Producing Animals/Slaughtered	867	Meat, cattle	1969	1969	Head	947		Official data
QCL	Crops and livestock products	8	Antigua and Barbuda	5320	Producing Animals/Slaughtered	867	Meat, cattle	1970	1970	Head	968		Official data
QCL	Crops and livestock products	8	Antigua and Barbuda	5320	Producing Animals/Slaughtered	867	Meat, cattle	1971	1971	Head	1688		Official data
QCL	Crops and livestock products	8	Antigua and Barbuda	5320	Producing Animals/Slaughtered	867	Meat, cattle	1972	1972	Head	1573		Official data
QCL	Crops and livestock products	8	Antigua and Barbuda	5320	Producing Animals/Slaughtered	867	Meat, cattle	1973	1973	Head	1528		Official data
QCL	Crops and livestock products	8	Antigua and Barbuda	5320	Producing Animals/Slaughtered	867	Meat, cattle	1974	1974	Head	1403		Official data
QCL	Crops and livestock products	8	Antigua and Barbuda	5320	Producing Animals/Slaughtered	867	Meat, cattle	1975	1975	Head	826		Official data
QCL	Crops and livestock products	8	Antigua and Barbuda	5320	Producing Animals/Slaughtered	867	Meat, cattle	1976	1976	Head	1039		Official data
QCL	Crops and livestock products	8	Antigua and Barbuda	5320	Producing Animals/Slaughtered	867	Meat, cattle	1977	1977	Head	1374		Official data
QCL	Crops and livestock products	8	Antigua and Barbuda	5320	Producing Animals/Slaughtered	867	Meat, cattle	1978	1978	Head	2356		Official data
QCL	Crops and livestock products	8	Antigua and Barbuda	5320	Producing Animals/Slaughtered	867	Meat, cattle	1979	1979	Head	2508		Official data
QCL	Crops and livestock products	8	Antigua and Barbuda	5320	Producing Animals/Slaughtered	867	Meat, cattle	1980	1980	Head	2951		Official data
QCL	Crops and livestock products	8	Antigua and Barbuda	5320	Producing Animals/Slaughtered	867	Meat, cattle	1981	1981	Head	2276		Official data
QCL	Crops and livestock products	8	Antigua and Barbuda	5320	Producing Animals/Slaughtered	867	Meat, cattle	1982	1982	Head	2181		Official data
QCL	Crops and livestock products	8	Antigua and Barbuda	5320	Producing Animals/Slaughtered	867	Meat, cattle	1983	1983	Head	2685		Official data
QCL	Crops and livestock products	8	Antigua and Barbuda	5320	Producing Animals/Slaughtered	867	Meat, cattle	1984	1984	Head	2308		Official data
QCL	Crops and livestock products	8	Antigua and Barbuda	5320	Producing Animals/Slaughtered	867	Meat, cattle	1985	1985	Head	3189		Official data
QCL	Crops and livestock products	8	Antigua and Barbuda	5320	Producing Animals/Slaughtered	867	Meat, cattle	1986	1986	Head	3200	F	FAO estimate
QCL	Crops and livestock products	8	Antigua and Barbuda	5320	Producing Animals/Slaughtered	867	Meat, cattle	1987	1987	Head	3200	F	FAO estimate
QCL	Crops and livestock products	8	Antigua and Barbuda	5320	Producing Animals/Slaughtered	867	Meat, cattle	1988	1988	Head	3200	F	FAO estimate
QCL	Crops and livestock products	8	Antigua and Barbuda	5320	Producing Animals/Slaughtered	867	Meat, cattle	1989	1989	Head	2500	F	FAO estimate
QCL	Crops and livestock products	8	Antigua and Barbuda	5320	Producing Animals/Slaughtered	867	Meat, cattle	1990	1990	Head	2800	Im	FAO data based on imputation methodology
QCL	Crops and livestock products	8	Antigua and Barbuda	5320	Producing Animals/Slaughtered	867	Meat, cattle	1991	1991	Head	2900	Im	FAO data based on imputation methodology
QCL	Crops and livestock products	8	Antigua and Barbuda	5320	Producing Animals/Slaughtered	867	Meat, cattle	1992	1992	Head	2900	Im	FAO data based on imputation methodology
QCL	Crops and livestock products	8	Antigua and Barbuda	5320	Producing Animals/Slaughtered	867	Meat, cattle	1993	1993	Head	2900	Im	FAO data based on imputation methodology
QCL	Crops and livestock products	8	Antigua and Barbuda	5320	Producing Animals/Slaughtered	867	Meat, cattle	1994	1994	Head	2900	Im	FAO data based on imputation methodology
QCL	Crops and livestock products	8	Antigua and Barbuda	5320	Producing Animals/Slaughtered	867	Meat, cattle	1995	1995	Head	2800	Im	FAO data based on imputation methodology
QCL	Crops and livestock products	8	Antigua and Barbuda	5320	Producing Animals/Slaughtered	867	Meat, cattle	1996	1996	Head	2700	Im	FAO data based on imputation methodology
QCL	Crops and livestock products	8	Antigua and Barbuda	5320	Producing Animals/Slaughtered	867	Meat, cattle	1997	1997	Head	2600	Im	FAO data based on imputation methodology
QCL	Crops and livestock products	8	Antigua and Barbuda	5320	Producing Animals/Slaughtered	867	Meat, cattle	1998	1998	Head	2500	Im	FAO data based on imputation methodology
QCL	Crops and livestock products	8	Antigua and Barbuda	5320	Producing Animals/Slaughtered	867	Meat, cattle	1999	1999	Head	2550	Im	FAO data based on imputation methodology
QCL	Crops and livestock products	8	Antigua and Barbuda	5320	Producing Animals/Slaughtered	867	Meat, cattle	2000	2000	Head	2500	Im	FAO data based on imputation methodology
QCL	Crops and livestock products	8	Antigua and Barbuda	5320	Producing Animals/Slaughtered	867	Meat, cattle	2001	2001	Head	2650	Im	FAO data based on imputation methodology
QCL	Crops and livestock products	8	Antigua and Barbuda	5320	Producing Animals/Slaughtered	867	Meat, cattle	2002	2002	Head	2700	Im	FAO data based on imputation methodology
QCL	Crops and livestock products	8	Antigua and Barbuda	5320	Producing Animals/Slaughtered	867	Meat, cattle	2003	2003	Head	2750	Im	FAO data based on imputation methodology
QCL	Crops and livestock products	8	Antigua and Barbuda	5320	Producing Animals/Slaughtered	867	Meat, cattle	2004	2004	Head	2800	Im	FAO data based on imputation methodology
QCL	Crops and livestock products	8	Antigua and Barbuda	5320	Producing Animals/Slaughtered	867	Meat, cattle	2005	2005	Head	2800	Im	FAO data based on imputation methodology
QCL	Crops and livestock products	8	Antigua and Barbuda	5320	Producing Animals/Slaughtered	867	Meat, cattle	2006	2006	Head	2800	Im	FAO data based on imputation methodology
QCL	Crops and livestock products	8	Antigua and Barbuda	5320	Producing Animals/Slaughtered	867	Meat, cattle	2007	2007	Head	2800	Im	FAO data based on imputation methodology
QCL	Crops and livestock products	8	Antigua and Barbuda	5320	Producing Animals/Slaughtered	867	Meat, cattle	2008	2008	Head	3000	Im	FAO data based on imputation methodology
QCL	Crops and livestock products	8	Antigua and Barbuda	5320	Producing Animals/Slaughtered	867	Meat, cattle	2009	2009	Head	3000	Im	FAO data based on imputation methodology
QCL	Crops and livestock products	8	Antigua and Barbuda	5320	Producing Animals/Slaughtered	867	Meat, cattle	2010	2010	Head	793	Im	FAO data based on imputation methodology
QCL	Crops and livestock products	8	Antigua and Barbuda	5320	Producing Animals/Slaughtered	867	Meat, cattle	2011	2011	Head	814	Im	FAO data based on imputation methodology
QCL	Crops and livestock products	8	Antigua and Barbuda	5320	Producing Animals/Slaughtered	867	Meat, cattle	2012	2012	Head	836	Im	FAO data based on imputation methodology
QCL	Crops and livestock products	8	Antigua and Barbuda	5320	Producing Animals/Slaughtered	867	Meat, cattle	2013	2013	Head	852	Im	FAO data based on imputation methodology
QCL	Crops and livestock products	8	Antigua and Barbuda	5320	Producing Animals/Slaughtered	867	Meat, cattle	2014	2014	Head	795	Im	FAO data based on imputation methodology
QCL	Crops and livestock products	8	Antigua and Barbuda	5320	Producing Animals/Slaughtered	867	Meat, cattle	2015	2015	Head	791	Im	FAO data based on imputation methodology
QCL	Crops and livestock products	8	Antigua and Barbuda	5320	Producing Animals/Slaughtered	867	Meat, cattle	2016	2016	Head	800	Im	FAO data based on imputation methodology
QCL	Crops and livestock products	8	Antigua and Barbuda	5320	Producing Animals/Slaughtered	867	Meat, cattle	2017	2017	Head	800	Im	FAO data based on imputation methodology
QCL	Crops and livestock products	8	Antigua and Barbuda	5320	Producing Animals/Slaughtered	867	Meat, cattle	2018	2018	Head	500		Official data
QCL	Crops and livestock products	8	Antigua and Barbuda	5320	Producing Animals/Slaughtered	867	Meat, cattle	2019	2019	Head	376		Official data
QCL	Crops and livestock products	8	Antigua and Barbuda	5320	Producing Animals/Slaughtered	867	Meat, cattle	2020	2020	Head	418		Official data
QCL	Crops and livestock products	9	Argentina	5417	Yield/Carcass Weight	867	Meat, cattle	1961	1961	hg/An	2100	Fc	Calculated data
QCL	Crops and livestock products	9	Argentina	5417	Yield/Carcass Weight	867	Meat, cattle	1962	1962	hg/An	2018	Fc	Calculated data
QCL	Crops and livestock products	9	Argentina	5417	Yield/Carcass Weight	867	Meat, cattle	1963	1963	hg/An	2015	Fc	Calculated data
QCL	Crops and livestock products	9	Argentina	5417	Yield/Carcass Weight	867	Meat, cattle	1964	1964	hg/An	2156	Fc	Calculated data
QCL	Crops and livestock products	9	Argentina	5417	Yield/Carcass Weight	867	Meat, cattle	1965	1965	hg/An	2184	Fc	Calculated data
QCL	Crops and livestock products	9	Argentina	5417	Yield/Carcass Weight	867	Meat, cattle	1966	1966	hg/An	2095	Fc	Calculated data
QCL	Crops and livestock products	9	Argentina	5417	Yield/Carcass Weight	867	Meat, cattle	1967	1967	hg/An	2014	Fc	Calculated data
QCL	Crops and livestock products	9	Argentina	5417	Yield/Carcass Weight	867	Meat, cattle	1968	1968	hg/An	2001	Fc	Calculated data
QCL	Crops and livestock products	9	Argentina	5417	Yield/Carcass Weight	867	Meat, cattle	1969	1969	hg/An	2086	Fc	Calculated data
QCL	Crops and livestock products	9	Argentina	5417	Yield/Carcass Weight	867	Meat, cattle	1970	1970	hg/An	2030	Fc	Calculated data
QCL	Crops and livestock products	9	Argentina	5417	Yield/Carcass Weight	867	Meat, cattle	1971	1971	hg/An	2113	Fc	Calculated data
QCL	Crops and livestock products	9	Argentina	5417	Yield/Carcass Weight	867	Meat, cattle	1972	1972	hg/An	2189	Fc	Calculated data
QCL	Crops and livestock products	9	Argentina	5417	Yield/Carcass Weight	867	Meat, cattle	1973	1973	hg/An	2188	Fc	Calculated data
QCL	Crops and livestock products	9	Argentina	5417	Yield/Carcass Weight	867	Meat, cattle	1974	1974	hg/An	2138	Fc	Calculated data
QCL	Crops and livestock products	9	Argentina	5417	Yield/Carcass Weight	867	Meat, cattle	1975	1975	hg/An	2008	Fc	Calculated data
QCL	Crops and livestock products	9	Argentina	5417	Yield/Carcass Weight	867	Meat, cattle	1976	1976	hg/An	2027	Fc	Calculated data
QCL	Crops and livestock products	9	Argentina	5417	Yield/Carcass Weight	867	Meat, cattle	1977	1977	hg/An	1976	Fc	Calculated data
QCL	Crops and livestock products	9	Argentina	5417	Yield/Carcass Weight	867	Meat, cattle	1978	1978	hg/An	1965	Fc	Calculated data
QCL	Crops and livestock products	9	Argentina	5417	Yield/Carcass Weight	867	Meat, cattle	1979	1979	hg/An	1984	Fc	Calculated data
QCL	Crops and livestock products	9	Argentina	5417	Yield/Carcass Weight	867	Meat, cattle	1980	1980	hg/An	2053	Fc	Calculated data
QCL	Crops and livestock products	9	Argentina	5417	Yield/Carcass Weight	867	Meat, cattle	1981	1981	hg/An	2006	Fc	Calculated data
QCL	Crops and livestock products	9	Argentina	5417	Yield/Carcass Weight	867	Meat, cattle	1982	1982	hg/An	2063	Fc	Calculated data
QCL	Crops and livestock products	9	Argentina	5417	Yield/Carcass Weight	867	Meat, cattle	1983	1983	hg/An	2149	Fc	Calculated data
QCL	Crops and livestock products	9	Argentina	5417	Yield/Carcass Weight	867	Meat, cattle	1984	1984	hg/An	2090	Fc	Calculated data
QCL	Crops and livestock products	9	Argentina	5417	Yield/Carcass Weight	867	Meat, cattle	1985	1985	hg/An	2027	Fc	Calculated data
QCL	Crops and livestock products	9	Argentina	5417	Yield/Carcass Weight	867	Meat, cattle	1986	1986	hg/An	2087	Fc	Calculated data
QCL	Crops and livestock products	9	Argentina	5417	Yield/Carcass Weight	867	Meat, cattle	1987	1987	hg/An	2053	Fc	Calculated data
QCL	Crops and livestock products	9	Argentina	5417	Yield/Carcass Weight	867	Meat, cattle	1988	1988	hg/An	2113	Fc	Calculated data
QCL	Crops and livestock products	9	Argentina	5417	Yield/Carcass Weight	867	Meat, cattle	1989	1989	hg/An	2096	Fc	Calculated data
QCL	Crops and livestock products	9	Argentina	5417	Yield/Carcass Weight	867	Meat, cattle	1990	1990	hg/An	2240	Fc	Calculated data
QCL	Crops and livestock products	9	Argentina	5417	Yield/Carcass Weight	867	Meat, cattle	1991	1991	hg/An	2112	Fc	Calculated data
QCL	Crops and livestock products	9	Argentina	5417	Yield/Carcass Weight	867	Meat, cattle	1992	1992	hg/An	2171	Fc	Calculated data
QCL	Crops and livestock products	9	Argentina	5417	Yield/Carcass Weight	867	Meat, cattle	1993	1993	hg/An	2125	Fc	Calculated data
QCL	Crops and livestock products	9	Argentina	5417	Yield/Carcass Weight	867	Meat, cattle	1994	1994	hg/An	2108	Fc	Calculated data
QCL	Crops and livestock products	9	Argentina	5417	Yield/Carcass Weight	867	Meat, cattle	1995	1995	hg/An	2091	Fc	Calculated data
QCL	Crops and livestock products	9	Argentina	5417	Yield/Carcass Weight	867	Meat, cattle	1996	1996	hg/An	2086	Fc	Calculated data
QCL	Crops and livestock products	9	Argentina	5417	Yield/Carcass Weight	867	Meat, cattle	1997	1997	hg/An	2120	Fc	Calculated data
QCL	Crops and livestock products	9	Argentina	5417	Yield/Carcass Weight	867	Meat, cattle	1998	1998	hg/An	2189	Fc	Calculated data
QCL	Crops and livestock products	9	Argentina	5417	Yield/Carcass Weight	867	Meat, cattle	1999	1999	hg/An	2239	Fc	Calculated data
QCL	Crops and livestock products	9	Argentina	5417	Yield/Carcass Weight	867	Meat, cattle	2000	2000	hg/An	2192	Fc	Calculated data
QCL	Crops and livestock products	9	Argentina	5417	Yield/Carcass Weight	867	Meat, cattle	2001	2001	hg/An	2124	Fc	Calculated data
QCL	Crops and livestock products	9	Argentina	5417	Yield/Carcass Weight	867	Meat, cattle	2002	2002	hg/An	2168	Fc	Calculated data
QCL	Crops and livestock products	9	Argentina	5417	Yield/Carcass Weight	867	Meat, cattle	2003	2003	hg/An	2125	Fc	Calculated data
QCL	Crops and livestock products	9	Argentina	5417	Yield/Carcass Weight	867	Meat, cattle	2004	2004	hg/An	2115	Fc	Calculated data
QCL	Crops and livestock products	9	Argentina	5417	Yield/Carcass Weight	867	Meat, cattle	2005	2005	hg/An	2197	Fc	Calculated data
QCL	Crops and livestock products	9	Argentina	5417	Yield/Carcass Weight	867	Meat, cattle	2006	2006	hg/An	2261	Fc	Calculated data
QCL	Crops and livestock products	9	Argentina	5417	Yield/Carcass Weight	867	Meat, cattle	2007	2007	hg/An	2156	Fc	Calculated data
QCL	Crops and livestock products	9	Argentina	5417	Yield/Carcass Weight	867	Meat, cattle	2008	2008	hg/An	2136	Fc	Calculated data
QCL	Crops and livestock products	9	Argentina	5417	Yield/Carcass Weight	867	Meat, cattle	2009	2009	hg/An	2105	Fc	Calculated data
QCL	Crops and livestock products	9	Argentina	5417	Yield/Carcass Weight	867	Meat, cattle	2010	2010	hg/An	2213	Fc	Calculated data
QCL	Crops and livestock products	9	Argentina	5417	Yield/Carcass Weight	867	Meat, cattle	2011	2011	hg/An	2300	Fc	Calculated data
QCL	Crops and livestock products	9	Argentina	5417	Yield/Carcass Weight	867	Meat, cattle	2012	2012	hg/An	2271	Fc	Calculated data
QCL	Crops and livestock products	9	Argentina	5417	Yield/Carcass Weight	867	Meat, cattle	2013	2013	hg/An	2235	Fc	Calculated data
QCL	Crops and livestock products	9	Argentina	5417	Yield/Carcass Weight	867	Meat, cattle	2014	2014	hg/An	2210	Fc	Calculated data
QCL	Crops and livestock products	9	Argentina	5417	Yield/Carcass Weight	867	Meat, cattle	2015	2015	hg/An	2243	Fc	Calculated data
QCL	Crops and livestock products	9	Argentina	5417	Yield/Carcass Weight	867	Meat, cattle	2016	2016	hg/An	2256	Fc	Calculated data
QCL	Crops and livestock products	9	Argentina	5417	Yield/Carcass Weight	867	Meat, cattle	2017	2017	hg/An	2255	Fc	Calculated data
QCL	Crops and livestock products	9	Argentina	5417	Yield/Carcass Weight	867	Meat, cattle	2018	2018	hg/An	2279	Fc	Calculated data
QCL	Crops and livestock products	9	Argentina	5417	Yield/Carcass Weight	867	Meat, cattle	2019	2019	hg/An	2252	Fc	Calculated data
QCL	Crops and livestock products	9	Argentina	5417	Yield/Carcass Weight	867	Meat, cattle	2020	2020	hg/An	2265	Fc	Calculated data
QCL	Crops and livestock products	9	Argentina	5510	Production	867	Meat, cattle	1961	1961	tonnes	2145064		Official data
QCL	Crops and livestock products	9	Argentina	5510	Production	867	Meat, cattle	1962	1962	tonnes	2378826		Official data
QCL	Crops and livestock products	9	Argentina	5510	Production	867	Meat, cattle	1963	1963	tonnes	2605287		Official data
QCL	Crops and livestock products	9	Argentina	5510	Production	867	Meat, cattle	1964	1964	tonnes	2019240		Official data
QCL	Crops and livestock products	9	Argentina	5510	Production	867	Meat, cattle	1965	1965	tonnes	1995096		Official data
QCL	Crops and livestock products	9	Argentina	5510	Production	867	Meat, cattle	1966	1966	tonnes	2320931		Official data
QCL	Crops and livestock products	9	Argentina	5510	Production	867	Meat, cattle	1967	1967	tonnes	2521953		Official data
QCL	Crops and livestock products	9	Argentina	5510	Production	867	Meat, cattle	1968	1968	tonnes	2561320		Official data
QCL	Crops and livestock products	9	Argentina	5510	Production	867	Meat, cattle	1969	1969	tonnes	2882933		Official data
QCL	Crops and livestock products	9	Argentina	5510	Production	867	Meat, cattle	1970	1970	tonnes	2624011		Official data
QCL	Crops and livestock products	9	Argentina	5510	Production	867	Meat, cattle	1971	1971	tonnes	2000893		Official data
QCL	Crops and livestock products	9	Argentina	5510	Production	867	Meat, cattle	1972	1972	tonnes	2191102		Official data
QCL	Crops and livestock products	9	Argentina	5510	Production	867	Meat, cattle	1973	1973	tonnes	2148578		Official data
QCL	Crops and livestock products	9	Argentina	5510	Production	867	Meat, cattle	1974	1974	tonnes	2163033		Official data
QCL	Crops and livestock products	9	Argentina	5510	Production	867	Meat, cattle	1975	1975	tonnes	2438552		Official data
QCL	Crops and livestock products	9	Argentina	5510	Production	867	Meat, cattle	1976	1976	tonnes	2811410		Official data
QCL	Crops and livestock products	9	Argentina	5510	Production	867	Meat, cattle	1977	1977	tonnes	2913776		Official data
QCL	Crops and livestock products	9	Argentina	5510	Production	867	Meat, cattle	1978	1978	tonnes	3193244		Official data
QCL	Crops and livestock products	9	Argentina	5510	Production	867	Meat, cattle	1979	1979	tonnes	3020199		Official data
QCL	Crops and livestock products	9	Argentina	5510	Production	867	Meat, cattle	1980	1980	tonnes	2839248		Official data
QCL	Crops and livestock products	9	Argentina	5510	Production	867	Meat, cattle	1981	1981	tonnes	2939205		Official data
QCL	Crops and livestock products	9	Argentina	5510	Production	867	Meat, cattle	1982	1982	tonnes	2550542		Official data
QCL	Crops and livestock products	9	Argentina	5510	Production	867	Meat, cattle	1983	1983	tonnes	2455270		Official data
QCL	Crops and livestock products	9	Argentina	5510	Production	867	Meat, cattle	1984	1984	tonnes	2553720		Official data
QCL	Crops and livestock products	9	Argentina	5510	Production	867	Meat, cattle	1985	1985	tonnes	2847838		Official data
QCL	Crops and livestock products	9	Argentina	5510	Production	867	Meat, cattle	1986	1986	tonnes	3023413		Official data
QCL	Crops and livestock products	9	Argentina	5510	Production	867	Meat, cattle	1987	1987	tonnes	2574359		Official data
QCL	Crops and livestock products	9	Argentina	5510	Production	867	Meat, cattle	1988	1988	tonnes	2506467		Official data
QCL	Crops and livestock products	9	Argentina	5510	Production	867	Meat, cattle	1989	1989	tonnes	2558857		Official data
QCL	Crops and livestock products	9	Argentina	5510	Production	867	Meat, cattle	1990	1990	tonnes	3007000		Official data
QCL	Crops and livestock products	9	Argentina	5510	Production	867	Meat, cattle	1991	1991	tonnes	2918000		Official data
QCL	Crops and livestock products	9	Argentina	5510	Production	867	Meat, cattle	1992	1992	tonnes	2784000		Official data
QCL	Crops and livestock products	9	Argentina	5510	Production	867	Meat, cattle	1993	1993	tonnes	2808000		Official data
QCL	Crops and livestock products	9	Argentina	5510	Production	867	Meat, cattle	1994	1994	tonnes	2783000		Official data
QCL	Crops and livestock products	9	Argentina	5510	Production	867	Meat, cattle	1995	1995	tonnes	2688000		Official data
QCL	Crops and livestock products	9	Argentina	5510	Production	867	Meat, cattle	1996	1996	tonnes	2694000		Official data
QCL	Crops and livestock products	9	Argentina	5510	Production	867	Meat, cattle	1997	1997	tonnes	2712000		Official data
QCL	Crops and livestock products	9	Argentina	5510	Production	867	Meat, cattle	1998	1998	tonnes	2469169		Official data
QCL	Crops and livestock products	9	Argentina	5510	Production	867	Meat, cattle	1999	1999	tonnes	2719784		Official data
QCL	Crops and livestock products	9	Argentina	5510	Production	867	Meat, cattle	2000	2000	tonnes	2718000		Official data
QCL	Crops and livestock products	9	Argentina	5510	Production	867	Meat, cattle	2001	2001	tonnes	2461000		Official data
QCL	Crops and livestock products	9	Argentina	5510	Production	867	Meat, cattle	2002	2002	tonnes	2493000		Official data
QCL	Crops and livestock products	9	Argentina	5510	Production	867	Meat, cattle	2003	2003	tonnes	2658000		Official data
QCL	Crops and livestock products	9	Argentina	5510	Production	867	Meat, cattle	2004	2004	tonnes	3024000		Official data
QCL	Crops and livestock products	9	Argentina	5510	Production	867	Meat, cattle	2005	2005	tonnes	3130800		Official data
QCL	Crops and livestock products	9	Argentina	5510	Production	867	Meat, cattle	2006	2006	tonnes	3033600		Official data
QCL	Crops and livestock products	9	Argentina	5510	Production	867	Meat, cattle	2007	2007	tonnes	3223700		Official data
QCL	Crops and livestock products	9	Argentina	5510	Production	867	Meat, cattle	2008	2008	tonnes	3131902		Official data
QCL	Crops and livestock products	9	Argentina	5510	Production	867	Meat, cattle	2009	2009	tonnes	3378460		Official data
QCL	Crops and livestock products	9	Argentina	5510	Production	867	Meat, cattle	2010	2010	tonnes	2630163		Official data
QCL	Crops and livestock products	9	Argentina	5510	Production	867	Meat, cattle	2011	2011	tonnes	2498954		Official data
QCL	Crops and livestock products	9	Argentina	5510	Production	867	Meat, cattle	2012	2012	tonnes	2595815		Official data
QCL	Crops and livestock products	9	Argentina	5510	Production	867	Meat, cattle	2013	2013	tonnes	2821608		Official data
QCL	Crops and livestock products	9	Argentina	5510	Production	867	Meat, cattle	2014	2014	tonnes	2674000		Official data
QCL	Crops and livestock products	9	Argentina	5510	Production	867	Meat, cattle	2015	2015	tonnes	2727000		Official data
QCL	Crops and livestock products	9	Argentina	5510	Production	867	Meat, cattle	2016	2016	tonnes	2644000		Official data
QCL	Crops and livestock products	9	Argentina	5510	Production	867	Meat, cattle	2017	2017	tonnes	2844511		Official data
QCL	Crops and livestock products	9	Argentina	5510	Production	867	Meat, cattle	2018	2018	tonnes	3066094		Official data
QCL	Crops and livestock products	9	Argentina	5510	Production	867	Meat, cattle	2019	2019	tonnes	3135908		Official data
QCL	Crops and livestock products	9	Argentina	5510	Production	867	Meat, cattle	2020	2020	tonnes	3168472		Official data
QCL	Crops and livestock products	9	Argentina	5320	Producing Animals/Slaughtered	867	Meat, cattle	1961	1961	Head	10212265		Official data
QCL	Crops and livestock products	9	Argentina	5320	Producing Animals/Slaughtered	867	Meat, cattle	1962	1962	Head	11790463		Official data
QCL	Crops and livestock products	9	Argentina	5320	Producing Animals/Slaughtered	867	Meat, cattle	1963	1963	Head	12926462		Official data
QCL	Crops and livestock products	9	Argentina	5320	Producing Animals/Slaughtered	867	Meat, cattle	1964	1964	Head	9367585		Official data
QCL	Crops and livestock products	9	Argentina	5320	Producing Animals/Slaughtered	867	Meat, cattle	1965	1965	Head	9133873		Official data
QCL	Crops and livestock products	9	Argentina	5320	Producing Animals/Slaughtered	867	Meat, cattle	1966	1966	Head	11075842		Official data
QCL	Crops and livestock products	9	Argentina	5320	Producing Animals/Slaughtered	867	Meat, cattle	1967	1967	Head	12520489		Official data
QCL	Crops and livestock products	9	Argentina	5320	Producing Animals/Slaughtered	867	Meat, cattle	1968	1968	Head	12801959		Official data
QCL	Crops and livestock products	9	Argentina	5320	Producing Animals/Slaughtered	867	Meat, cattle	1969	1969	Head	13820850		Official data
QCL	Crops and livestock products	9	Argentina	5320	Producing Animals/Slaughtered	867	Meat, cattle	1970	1970	Head	12924548		Official data
QCL	Crops and livestock products	9	Argentina	5320	Producing Animals/Slaughtered	867	Meat, cattle	1971	1971	Head	9467709		Official data
QCL	Crops and livestock products	9	Argentina	5320	Producing Animals/Slaughtered	867	Meat, cattle	1972	1972	Head	10010143		Official data
QCL	Crops and livestock products	9	Argentina	5320	Producing Animals/Slaughtered	867	Meat, cattle	1973	1973	Head	9817888		Official data
QCL	Crops and livestock products	9	Argentina	5320	Producing Animals/Slaughtered	867	Meat, cattle	1974	1974	Head	10114882		Official data
QCL	Crops and livestock products	9	Argentina	5320	Producing Animals/Slaughtered	867	Meat, cattle	1975	1975	Head	12146005		Official data
QCL	Crops and livestock products	9	Argentina	5320	Producing Animals/Slaughtered	867	Meat, cattle	1976	1976	Head	13868049		Official data
QCL	Crops and livestock products	9	Argentina	5320	Producing Animals/Slaughtered	867	Meat, cattle	1977	1977	Head	14748142		Official data
QCL	Crops and livestock products	9	Argentina	5320	Producing Animals/Slaughtered	867	Meat, cattle	1978	1978	Head	16250210		Official data
QCL	Crops and livestock products	9	Argentina	5320	Producing Animals/Slaughtered	867	Meat, cattle	1979	1979	Head	15224808		Official data
QCL	Crops and livestock products	9	Argentina	5320	Producing Animals/Slaughtered	867	Meat, cattle	1980	1980	Head	13830696		Official data
QCL	Crops and livestock products	9	Argentina	5320	Producing Animals/Slaughtered	867	Meat, cattle	1981	1981	Head	14650497		Official data
QCL	Crops and livestock products	9	Argentina	5320	Producing Animals/Slaughtered	867	Meat, cattle	1982	1982	Head	12363050		Official data
QCL	Crops and livestock products	9	Argentina	5320	Producing Animals/Slaughtered	867	Meat, cattle	1983	1983	Head	11425610		Official data
QCL	Crops and livestock products	9	Argentina	5320	Producing Animals/Slaughtered	867	Meat, cattle	1984	1984	Head	12221440		Official data
QCL	Crops and livestock products	9	Argentina	5320	Producing Animals/Slaughtered	867	Meat, cattle	1985	1985	Head	14051000		Official data
QCL	Crops and livestock products	9	Argentina	5320	Producing Animals/Slaughtered	867	Meat, cattle	1986	1986	Head	14488916		Official data
QCL	Crops and livestock products	9	Argentina	5320	Producing Animals/Slaughtered	867	Meat, cattle	1987	1987	Head	12537800		Official data
QCL	Crops and livestock products	9	Argentina	5320	Producing Animals/Slaughtered	867	Meat, cattle	1988	1988	Head	11860000		Official data
QCL	Crops and livestock products	9	Argentina	5320	Producing Animals/Slaughtered	867	Meat, cattle	1989	1989	Head	12210000		Official data
QCL	Crops and livestock products	9	Argentina	5320	Producing Animals/Slaughtered	867	Meat, cattle	1990	1990	Head	13423578	Fc	Calculated data
QCL	Crops and livestock products	9	Argentina	5320	Producing Animals/Slaughtered	867	Meat, cattle	1991	1991	Head	13818244		Official data
QCL	Crops and livestock products	9	Argentina	5320	Producing Animals/Slaughtered	867	Meat, cattle	1992	1992	Head	12823907		Official data
QCL	Crops and livestock products	9	Argentina	5320	Producing Animals/Slaughtered	867	Meat, cattle	1993	1993	Head	13216597		Official data
QCL	Crops and livestock products	9	Argentina	5320	Producing Animals/Slaughtered	867	Meat, cattle	1994	1994	Head	13200357		Official data
QCL	Crops and livestock products	9	Argentina	5320	Producing Animals/Slaughtered	867	Meat, cattle	1995	1995	Head	12857408		Official data
QCL	Crops and livestock products	9	Argentina	5320	Producing Animals/Slaughtered	867	Meat, cattle	1996	1996	Head	12916716		Official data
QCL	Crops and livestock products	9	Argentina	5320	Producing Animals/Slaughtered	867	Meat, cattle	1997	1997	Head	12794718		Official data
QCL	Crops and livestock products	9	Argentina	5320	Producing Animals/Slaughtered	867	Meat, cattle	1998	1998	Head	11280900		Official data
QCL	Crops and livestock products	9	Argentina	5320	Producing Animals/Slaughtered	867	Meat, cattle	1999	1999	Head	12145000		Official data
QCL	Crops and livestock products	9	Argentina	5320	Producing Animals/Slaughtered	867	Meat, cattle	2000	2000	Head	12400000		Official data
QCL	Crops and livestock products	9	Argentina	5320	Producing Animals/Slaughtered	867	Meat, cattle	2001	2001	Head	11584200		Official data
QCL	Crops and livestock products	9	Argentina	5320	Producing Animals/Slaughtered	867	Meat, cattle	2002	2002	Head	11499447		Official data
QCL	Crops and livestock products	9	Argentina	5320	Producing Animals/Slaughtered	867	Meat, cattle	2003	2003	Head	12506196		Official data
QCL	Crops and livestock products	9	Argentina	5320	Producing Animals/Slaughtered	867	Meat, cattle	2004	2004	Head	14295801		Official data
QCL	Crops and livestock products	9	Argentina	5320	Producing Animals/Slaughtered	867	Meat, cattle	2005	2005	Head	14251709		Official data
QCL	Crops and livestock products	9	Argentina	5320	Producing Animals/Slaughtered	867	Meat, cattle	2006	2006	Head	13418824		Official data
QCL	Crops and livestock products	9	Argentina	5320	Producing Animals/Slaughtered	867	Meat, cattle	2007	2007	Head	14955659		Official data
QCL	Crops and livestock products	9	Argentina	5320	Producing Animals/Slaughtered	867	Meat, cattle	2008	2008	Head	14660284		Official data
QCL	Crops and livestock products	9	Argentina	5320	Producing Animals/Slaughtered	867	Meat, cattle	2009	2009	Head	16053026		Official data
QCL	Crops and livestock products	9	Argentina	5320	Producing Animals/Slaughtered	867	Meat, cattle	2010	2010	Head	11882706		Official data
QCL	Crops and livestock products	9	Argentina	5320	Producing Animals/Slaughtered	867	Meat, cattle	2011	2011	Head	10865019		Official data
QCL	Crops and livestock products	9	Argentina	5320	Producing Animals/Slaughtered	867	Meat, cattle	2012	2012	Head	11428791		Official data
QCL	Crops and livestock products	9	Argentina	5320	Producing Animals/Slaughtered	867	Meat, cattle	2013	2013	Head	12625313		Official data
QCL	Crops and livestock products	9	Argentina	5320	Producing Animals/Slaughtered	867	Meat, cattle	2014	2014	Head	12100979		Official data
QCL	Crops and livestock products	9	Argentina	5320	Producing Animals/Slaughtered	867	Meat, cattle	2015	2015	Head	12156600		Official data
QCL	Crops and livestock products	9	Argentina	5320	Producing Animals/Slaughtered	867	Meat, cattle	2016	2016	Head	11720350		Official data
QCL	Crops and livestock products	9	Argentina	5320	Producing Animals/Slaughtered	867	Meat, cattle	2017	2017	Head	12616936		Official data
QCL	Crops and livestock products	9	Argentina	5320	Producing Animals/Slaughtered	867	Meat, cattle	2018	2018	Head	13452831		Official data
QCL	Crops and livestock products	9	Argentina	5320	Producing Animals/Slaughtered	867	Meat, cattle	2019	2019	Head	13924936		Official data
QCL	Crops and livestock products	9	Argentina	5320	Producing Animals/Slaughtered	867	Meat, cattle	2020	2020	Head	13991415		Official data
QCL	Crops and livestock products	1	Armenia	5417	Yield/Carcass Weight	867	Meat, cattle	1992	1992	hg/An	1337	Fc	Calculated data
QCL	Crops and livestock products	1	Armenia	5417	Yield/Carcass Weight	867	Meat, cattle	1993	1993	hg/An	1322	Fc	Calculated data
QCL	Crops and livestock products	1	Armenia	5417	Yield/Carcass Weight	867	Meat, cattle	1994	1994	hg/An	1340	Fc	Calculated data
QCL	Crops and livestock products	1	Armenia	5417	Yield/Carcass Weight	867	Meat, cattle	1995	1995	hg/An	1388	Fc	Calculated data
QCL	Crops and livestock products	1	Armenia	5417	Yield/Carcass Weight	867	Meat, cattle	1996	1996	hg/An	1324	Fc	Calculated data
QCL	Crops and livestock products	1	Armenia	5417	Yield/Carcass Weight	867	Meat, cattle	1997	1997	hg/An	1338	Fc	Calculated data
QCL	Crops and livestock products	1	Armenia	5417	Yield/Carcass Weight	867	Meat, cattle	1998	1998	hg/An	1307	Fc	Calculated data
QCL	Crops and livestock products	1	Armenia	5417	Yield/Carcass Weight	867	Meat, cattle	1999	1999	hg/An	1249	Fc	Calculated data
QCL	Crops and livestock products	1	Armenia	5417	Yield/Carcass Weight	867	Meat, cattle	2000	2000	hg/An	1179	Fc	Calculated data
QCL	Crops and livestock products	1	Armenia	5417	Yield/Carcass Weight	867	Meat, cattle	2001	2001	hg/An	1266	Fc	Calculated data
QCL	Crops and livestock products	1	Armenia	5417	Yield/Carcass Weight	867	Meat, cattle	2002	2002	hg/An	1085	Fc	Calculated data
QCL	Crops and livestock products	1	Armenia	5417	Yield/Carcass Weight	867	Meat, cattle	2003	2003	hg/An	1088	Fc	Calculated data
QCL	Crops and livestock products	1	Armenia	5417	Yield/Carcass Weight	867	Meat, cattle	2004	2004	hg/An	1193	Fc	Calculated data
QCL	Crops and livestock products	1	Armenia	5417	Yield/Carcass Weight	867	Meat, cattle	2005	2005	hg/An	1186	Fc	Calculated data
QCL	Crops and livestock products	1	Armenia	5417	Yield/Carcass Weight	867	Meat, cattle	2006	2006	hg/An	1154	Fc	Calculated data
QCL	Crops and livestock products	1	Armenia	5417	Yield/Carcass Weight	867	Meat, cattle	2007	2007	hg/An	1110	Fc	Calculated data
QCL	Crops and livestock products	1	Armenia	5417	Yield/Carcass Weight	867	Meat, cattle	2008	2008	hg/An	1133	Fc	Calculated data
QCL	Crops and livestock products	1	Armenia	5417	Yield/Carcass Weight	867	Meat, cattle	2009	2009	hg/An	1131	Fc	Calculated data
QCL	Crops and livestock products	1	Armenia	5417	Yield/Carcass Weight	867	Meat, cattle	2010	2010	hg/An	1079	Fc	Calculated data
QCL	Crops and livestock products	1	Armenia	5417	Yield/Carcass Weight	867	Meat, cattle	2011	2011	hg/An	1052	Fc	Calculated data
QCL	Crops and livestock products	1	Armenia	5417	Yield/Carcass Weight	867	Meat, cattle	2012	2012	hg/An	1060	Fc	Calculated data
QCL	Crops and livestock products	1	Armenia	5417	Yield/Carcass Weight	867	Meat, cattle	2013	2013	hg/An	1051	Fc	Calculated data
QCL	Crops and livestock products	1	Armenia	5417	Yield/Carcass Weight	867	Meat, cattle	2014	2014	hg/An	1061	Fc	Calculated data
QCL	Crops and livestock products	1	Armenia	5417	Yield/Carcass Weight	867	Meat, cattle	2015	2015	hg/An	1050	Fc	Calculated data
QCL	Crops and livestock products	1	Armenia	5417	Yield/Carcass Weight	867	Meat, cattle	2016	2016	hg/An	1086	Fc	Calculated data
QCL	Crops and livestock products	1	Armenia	5417	Yield/Carcass Weight	867	Meat, cattle	2017	2017	hg/An	1224	Fc	Calculated data
QCL	Crops and livestock products	1	Armenia	5417	Yield/Carcass Weight	867	Meat, cattle	2018	2018	hg/An	1278	Fc	Calculated data
QCL	Crops and livestock products	1	Armenia	5417	Yield/Carcass Weight	867	Meat, cattle	2019	2019	hg/An	1279	Fc	Calculated data
QCL	Crops and livestock products	1	Armenia	5417	Yield/Carcass Weight	867	Meat, cattle	2020	2020	hg/An	1240	Fc	Calculated data
QCL	Crops and livestock products	1	Armenia	5510	Production	867	Meat, cattle	1992	1992	tonnes	32600		Official data
QCL	Crops and livestock products	1	Armenia	5510	Production	867	Meat, cattle	1993	1993	tonnes	30400		Official data
QCL	Crops and livestock products	1	Armenia	5510	Production	867	Meat, cattle	1994	1994	tonnes	28800		Official data
QCL	Crops and livestock products	1	Armenia	5510	Production	867	Meat, cattle	1995	1995	tonnes	29700		Official data
QCL	Crops and livestock products	1	Armenia	5510	Production	867	Meat, cattle	1996	1996	tonnes	33100		Official data
QCL	Crops and livestock products	1	Armenia	5510	Production	867	Meat, cattle	1997	1997	tonnes	34800		Official data
QCL	Crops and livestock products	1	Armenia	5510	Production	867	Meat, cattle	1998	1998	tonnes	34900		Official data
QCL	Crops and livestock products	1	Armenia	5510	Production	867	Meat, cattle	1999	1999	tonnes	32000		Official data
QCL	Crops and livestock products	1	Armenia	5510	Production	867	Meat, cattle	2000	2000	tonnes	30900		Official data
QCL	Crops and livestock products	1	Armenia	5510	Production	867	Meat, cattle	2001	2001	tonnes	29413		Official data
QCL	Crops and livestock products	1	Armenia	5510	Production	867	Meat, cattle	2002	2002	tonnes	29613		Official data
QCL	Crops and livestock products	1	Armenia	5510	Production	867	Meat, cattle	2003	2003	tonnes	29921		Official data
QCL	Crops and livestock products	1	Armenia	5510	Production	867	Meat, cattle	2004	2004	tonnes	33406		Official data
QCL	Crops and livestock products	1	Armenia	5510	Production	867	Meat, cattle	2005	2005	tonnes	34400		Official data
QCL	Crops and livestock products	1	Armenia	5510	Production	867	Meat, cattle	2006	2006	tonnes	40400		Official data
QCL	Crops and livestock products	1	Armenia	5510	Production	867	Meat, cattle	2007	2007	tonnes	43300		Official data
QCL	Crops and livestock products	1	Armenia	5510	Production	867	Meat, cattle	2008	2008	tonnes	49300		Official data
QCL	Crops and livestock products	1	Armenia	5510	Production	867	Meat, cattle	2009	2009	tonnes	49600		Official data
QCL	Crops and livestock products	1	Armenia	5510	Production	867	Meat, cattle	2010	2010	tonnes	48000		Official data
QCL	Crops and livestock products	1	Armenia	5510	Production	867	Meat, cattle	2011	2011	tonnes	48200		Official data
QCL	Crops and livestock products	1	Armenia	5510	Production	867	Meat, cattle	2012	2012	tonnes	47600		Official data
QCL	Crops and livestock products	1	Armenia	5510	Production	867	Meat, cattle	2013	2013	tonnes	53600		Official data
QCL	Crops and livestock products	1	Armenia	5510	Production	867	Meat, cattle	2014	2014	tonnes	59000		Official data
QCL	Crops and livestock products	1	Armenia	5510	Production	867	Meat, cattle	2015	2015	tonnes	63600		Official data
QCL	Crops and livestock products	1	Armenia	5510	Production	867	Meat, cattle	2016	2016	tonnes	68100		Official data
QCL	Crops and livestock products	1	Armenia	5510	Production	867	Meat, cattle	2017	2017	tonnes	70800		Official data
QCL	Crops and livestock products	1	Armenia	5510	Production	867	Meat, cattle	2018	2018	tonnes	68800		Official data
QCL	Crops and livestock products	1	Armenia	5510	Production	867	Meat, cattle	2019	2019	tonnes	68100		Official data
QCL	Crops and livestock products	1	Armenia	5510	Production	867	Meat, cattle	2020	2020	tonnes	68300		Official data
QCL	Crops and livestock products	1	Armenia	5320	Producing Animals/Slaughtered	867	Meat, cattle	1992	1992	Head	243900		Official data
QCL	Crops and livestock products	1	Armenia	5320	Producing Animals/Slaughtered	867	Meat, cattle	1993	1993	Head	230000	Im	FAO data based on imputation methodology
QCL	Crops and livestock products	1	Armenia	5320	Producing Animals/Slaughtered	867	Meat, cattle	1994	1994	Head	215000	Im	FAO data based on imputation methodology
QCL	Crops and livestock products	1	Armenia	5320	Producing Animals/Slaughtered	867	Meat, cattle	1995	1995	Head	214000	Im	FAO data based on imputation methodology
QCL	Crops and livestock products	1	Armenia	5320	Producing Animals/Slaughtered	867	Meat, cattle	1996	1996	Head	250000	Im	FAO data based on imputation methodology
QCL	Crops and livestock products	1	Armenia	5320	Producing Animals/Slaughtered	867	Meat, cattle	1997	1997	Head	260000	Im	FAO data based on imputation methodology
QCL	Crops and livestock products	1	Armenia	5320	Producing Animals/Slaughtered	867	Meat, cattle	1998	1998	Head	267000	Im	FAO data based on imputation methodology
QCL	Crops and livestock products	1	Armenia	5320	Producing Animals/Slaughtered	867	Meat, cattle	1999	1999	Head	256212		Official data
QCL	Crops and livestock products	1	Armenia	5320	Producing Animals/Slaughtered	867	Meat, cattle	2000	2000	Head	262095		Official data
QCL	Crops and livestock products	1	Armenia	5320	Producing Animals/Slaughtered	867	Meat, cattle	2001	2001	Head	232400		Official data
QCL	Crops and livestock products	1	Armenia	5320	Producing Animals/Slaughtered	867	Meat, cattle	2002	2002	Head	273000		Official data
QCL	Crops and livestock products	1	Armenia	5320	Producing Animals/Slaughtered	867	Meat, cattle	2003	2003	Head	275000	Im	FAO data based on imputation methodology
QCL	Crops and livestock products	1	Armenia	5320	Producing Animals/Slaughtered	867	Meat, cattle	2004	2004	Head	280000	Im	FAO data based on imputation methodology
QCL	Crops and livestock products	1	Armenia	5320	Producing Animals/Slaughtered	867	Meat, cattle	2005	2005	Head	290000	Im	FAO data based on imputation methodology
QCL	Crops and livestock products	1	Armenia	5320	Producing Animals/Slaughtered	867	Meat, cattle	2006	2006	Head	350000	Im	FAO data based on imputation methodology
QCL	Crops and livestock products	1	Armenia	5320	Producing Animals/Slaughtered	867	Meat, cattle	2007	2007	Head	390000	Im	FAO data based on imputation methodology
QCL	Crops and livestock products	1	Armenia	5320	Producing Animals/Slaughtered	867	Meat, cattle	2008	2008	Head	435000	Im	FAO data based on imputation methodology
QCL	Crops and livestock products	1	Armenia	5320	Producing Animals/Slaughtered	867	Meat, cattle	2009	2009	Head	438500	Im	FAO data based on imputation methodology
QCL	Crops and livestock products	1	Armenia	5320	Producing Animals/Slaughtered	867	Meat, cattle	2010	2010	Head	445000	Im	FAO data based on imputation methodology
QCL	Crops and livestock products	1	Armenia	5320	Producing Animals/Slaughtered	867	Meat, cattle	2011	2011	Head	458000	Im	FAO data based on imputation methodology
QCL	Crops and livestock products	1	Armenia	5320	Producing Animals/Slaughtered	867	Meat, cattle	2012	2012	Head	449000	Im	FAO data based on imputation methodology
QCL	Crops and livestock products	1	Armenia	5320	Producing Animals/Slaughtered	867	Meat, cattle	2013	2013	Head	510000	Im	FAO data based on imputation methodology
QCL	Crops and livestock products	1	Armenia	5320	Producing Animals/Slaughtered	867	Meat, cattle	2014	2014	Head	556244	Im	FAO data based on imputation methodology
QCL	Crops and livestock products	1	Armenia	5320	Producing Animals/Slaughtered	867	Meat, cattle	2015	2015	Head	606000	Im	FAO data based on imputation methodology
QCL	Crops and livestock products	1	Armenia	5320	Producing Animals/Slaughtered	867	Meat, cattle	2016	2016	Head	626829	Im	FAO data based on imputation methodology
QCL	Crops and livestock products	1	Armenia	5320	Producing Animals/Slaughtered	867	Meat, cattle	2017	2017	Head	578240	Im	FAO data based on imputation methodology
QCL	Crops and livestock products	1	Armenia	5320	Producing Animals/Slaughtered	867	Meat, cattle	2018	2018	Head	538354	Im	FAO data based on imputation methodology
QCL	Crops and livestock products	1	Armenia	5320	Producing Animals/Slaughtered	867	Meat, cattle	2019	2019	Head	532555	Im	FAO data based on imputation methodology
QCL	Crops and livestock products	1	Armenia	5320	Producing Animals/Slaughtered	867	Meat, cattle	2020	2020	Head	550856	Im	FAO data based on imputation methodology
QCL	Crops and livestock products	10	Australia	5417	Yield/Carcass Weight	867	Meat, cattle	1961	1961	hg/An	1503	Fc	Calculated data
QCL	Crops and livestock products	10	Australia	5417	Yield/Carcass Weight	867	Meat, cattle	1962	1962	hg/An	1572	Fc	Calculated data
QCL	Crops and livestock products	10	Australia	5417	Yield/Carcass Weight	867	Meat, cattle	1963	1963	hg/An	1566	Fc	Calculated data
QCL	Crops and livestock products	10	Australia	5417	Yield/Carcass Weight	867	Meat, cattle	1964	1964	hg/An	1556	Fc	Calculated data
QCL	Crops and livestock products	10	Australia	5417	Yield/Carcass Weight	867	Meat, cattle	1965	1965	hg/An	1500	Fc	Calculated data
QCL	Crops and livestock products	10	Australia	5417	Yield/Carcass Weight	867	Meat, cattle	1966	1966	hg/An	1497	Fc	Calculated data
QCL	Crops and livestock products	10	Australia	5417	Yield/Carcass Weight	867	Meat, cattle	1967	1967	hg/An	1555	Fc	Calculated data
QCL	Crops and livestock products	10	Australia	5417	Yield/Carcass Weight	867	Meat, cattle	1968	1968	hg/An	1599	Fc	Calculated data
QCL	Crops and livestock products	10	Australia	5417	Yield/Carcass Weight	867	Meat, cattle	1969	1969	hg/An	1667	Fc	Calculated data
QCL	Crops and livestock products	10	Australia	5417	Yield/Carcass Weight	867	Meat, cattle	1970	1970	hg/An	1723	Fc	Calculated data
QCL	Crops and livestock products	10	Australia	5417	Yield/Carcass Weight	867	Meat, cattle	1971	1971	hg/An	1784	Fc	Calculated data
QCL	Crops and livestock products	10	Australia	5417	Yield/Carcass Weight	867	Meat, cattle	1972	1972	hg/An	1814	Fc	Calculated data
QCL	Crops and livestock products	10	Australia	5417	Yield/Carcass Weight	867	Meat, cattle	1973	1973	hg/An	1765	Fc	Calculated data
QCL	Crops and livestock products	10	Australia	5417	Yield/Carcass Weight	867	Meat, cattle	1974	1974	hg/An	1822	Fc	Calculated data
QCL	Crops and livestock products	10	Australia	5417	Yield/Carcass Weight	867	Meat, cattle	1975	1975	hg/An	1834	Fc	Calculated data
QCL	Crops and livestock products	10	Australia	5417	Yield/Carcass Weight	867	Meat, cattle	1976	1976	hg/An	1734	Fc	Calculated data
QCL	Crops and livestock products	10	Australia	5417	Yield/Carcass Weight	867	Meat, cattle	1977	1977	hg/An	1659	Fc	Calculated data
QCL	Crops and livestock products	10	Australia	5417	Yield/Carcass Weight	867	Meat, cattle	1978	1978	hg/An	1684	Fc	Calculated data
QCL	Crops and livestock products	10	Australia	5417	Yield/Carcass Weight	867	Meat, cattle	1979	1979	hg/An	1779	Fc	Calculated data
QCL	Crops and livestock products	10	Australia	5417	Yield/Carcass Weight	867	Meat, cattle	1980	1980	hg/An	1760	Fc	Calculated data
QCL	Crops and livestock products	10	Australia	5417	Yield/Carcass Weight	867	Meat, cattle	1981	1981	hg/An	1739	Fc	Calculated data
QCL	Crops and livestock products	10	Australia	5417	Yield/Carcass Weight	867	Meat, cattle	1982	1982	hg/An	1814	Fc	Calculated data
QCL	Crops and livestock products	10	Australia	5417	Yield/Carcass Weight	867	Meat, cattle	1983	1983	hg/An	1693	Fc	Calculated data
QCL	Crops and livestock products	10	Australia	5417	Yield/Carcass Weight	867	Meat, cattle	1984	1984	hg/An	1839	Fc	Calculated data
QCL	Crops and livestock products	10	Australia	5417	Yield/Carcass Weight	867	Meat, cattle	1985	1985	hg/An	1862	Fc	Calculated data
QCL	Crops and livestock products	10	Australia	5417	Yield/Carcass Weight	867	Meat, cattle	1986	1986	hg/An	1871	Fc	Calculated data
QCL	Crops and livestock products	10	Australia	5417	Yield/Carcass Weight	867	Meat, cattle	1987	1987	hg/An	1905	Fc	Calculated data
QCL	Crops and livestock products	10	Australia	5417	Yield/Carcass Weight	867	Meat, cattle	1988	1988	hg/An	1958	Fc	Calculated data
QCL	Crops and livestock products	10	Australia	5417	Yield/Carcass Weight	867	Meat, cattle	1989	1989	hg/An	2059	Fc	Calculated data
QCL	Crops and livestock products	10	Australia	5417	Yield/Carcass Weight	867	Meat, cattle	1990	1990	hg/An	2112	Fc	Calculated data
QCL	Crops and livestock products	10	Australia	5417	Yield/Carcass Weight	867	Meat, cattle	1991	1991	hg/An	2101	Fc	Calculated data
QCL	Crops and livestock products	10	Australia	5417	Yield/Carcass Weight	867	Meat, cattle	1992	1992	hg/An	2055	Fc	Calculated data
QCL	Crops and livestock products	10	Australia	5417	Yield/Carcass Weight	867	Meat, cattle	1993	1993	hg/An	2154	Fc	Calculated data
QCL	Crops and livestock products	10	Australia	5417	Yield/Carcass Weight	867	Meat, cattle	1994	1994	hg/An	2203	Fc	Calculated data
QCL	Crops and livestock products	10	Australia	5417	Yield/Carcass Weight	867	Meat, cattle	1995	1995	hg/An	2181	Fc	Calculated data
QCL	Crops and livestock products	10	Australia	5417	Yield/Carcass Weight	867	Meat, cattle	1996	1996	hg/An	2199	Fc	Calculated data
QCL	Crops and livestock products	10	Australia	5417	Yield/Carcass Weight	867	Meat, cattle	1997	1997	hg/An	2152	Fc	Calculated data
QCL	Crops and livestock products	10	Australia	5417	Yield/Carcass Weight	867	Meat, cattle	1998	1998	hg/An	2098	Fc	Calculated data
QCL	Crops and livestock products	10	Australia	5417	Yield/Carcass Weight	867	Meat, cattle	1999	1999	hg/An	2210	Fc	Calculated data
QCL	Crops and livestock products	10	Australia	5417	Yield/Carcass Weight	867	Meat, cattle	2000	2000	hg/An	2298	Fc	Calculated data
QCL	Crops and livestock products	10	Australia	5417	Yield/Carcass Weight	867	Meat, cattle	2001	2001	hg/An	2372	Fc	Calculated data
QCL	Crops and livestock products	10	Australia	5417	Yield/Carcass Weight	867	Meat, cattle	2002	2002	hg/An	2309	Fc	Calculated data
QCL	Crops and livestock products	10	Australia	5417	Yield/Carcass Weight	867	Meat, cattle	2003	2003	hg/An	2243	Fc	Calculated data
QCL	Crops and livestock products	10	Australia	5417	Yield/Carcass Weight	867	Meat, cattle	2004	2004	hg/An	2400	Fc	Calculated data
QCL	Crops and livestock products	10	Australia	5417	Yield/Carcass Weight	867	Meat, cattle	2005	2005	hg/An	2469	Fc	Calculated data
QCL	Crops and livestock products	10	Australia	5417	Yield/Carcass Weight	867	Meat, cattle	2006	2006	hg/An	2471	Fc	Calculated data
QCL	Crops and livestock products	10	Australia	5417	Yield/Carcass Weight	867	Meat, cattle	2007	2007	hg/An	2437	Fc	Calculated data
QCL	Crops and livestock products	10	Australia	5417	Yield/Carcass Weight	867	Meat, cattle	2008	2008	hg/An	2471	Fc	Calculated data
QCL	Crops and livestock products	10	Australia	5417	Yield/Carcass Weight	867	Meat, cattle	2009	2009	hg/An	2504	Fc	Calculated data
QCL	Crops and livestock products	10	Australia	5417	Yield/Carcass Weight	867	Meat, cattle	2010	2010	hg/An	2573	Fc	Calculated data
QCL	Crops and livestock products	10	Australia	5417	Yield/Carcass Weight	867	Meat, cattle	2011	2011	hg/An	2681	Fc	Calculated data
QCL	Crops and livestock products	10	Australia	5417	Yield/Carcass Weight	867	Meat, cattle	2012	2012	hg/An	2698	Fc	Calculated data
QCL	Crops and livestock products	10	Australia	5417	Yield/Carcass Weight	867	Meat, cattle	2013	2013	hg/An	2611	Fc	Calculated data
QCL	Crops and livestock products	10	Australia	5417	Yield/Carcass Weight	867	Meat, cattle	2014	2014	hg/An	2622	Fc	Calculated data
QCL	Crops and livestock products	10	Australia	5417	Yield/Carcass Weight	867	Meat, cattle	2015	2015	hg/An	2634	Fc	Calculated data
QCL	Crops and livestock products	10	Australia	5417	Yield/Carcass Weight	867	Meat, cattle	2016	2016	hg/An	2633	Fc	Calculated data
QCL	Crops and livestock products	10	Australia	5417	Yield/Carcass Weight	867	Meat, cattle	2017	2017	hg/An	2787	Fc	Calculated data
QCL	Crops and livestock products	10	Australia	5417	Yield/Carcass Weight	867	Meat, cattle	2018	2018	hg/An	2828	Fc	Calculated data
QCL	Crops and livestock products	10	Australia	5417	Yield/Carcass Weight	867	Meat, cattle	2019	2019	hg/An	2702	Fc	Calculated data
QCL	Crops and livestock products	10	Australia	5417	Yield/Carcass Weight	867	Meat, cattle	2020	2020	hg/An	2727	Fc	Calculated data
QCL	Crops and livestock products	10	Australia	5510	Production	867	Meat, cattle	1961	1961	tonnes	642924		Official data
QCL	Crops and livestock products	10	Australia	5510	Production	867	Meat, cattle	1962	1962	tonnes	803950		Official data
QCL	Crops and livestock products	10	Australia	5510	Production	867	Meat, cattle	1963	1963	tonnes	928606		Official data
QCL	Crops and livestock products	10	Australia	5510	Production	867	Meat, cattle	1964	1964	tonnes	1001315		Official data
QCL	Crops and livestock products	10	Australia	5510	Production	867	Meat, cattle	1965	1965	tonnes	1026287		Official data
QCL	Crops and livestock products	10	Australia	5510	Production	867	Meat, cattle	1966	1966	tonnes	946333		Official data
QCL	Crops and livestock products	10	Australia	5510	Production	867	Meat, cattle	1967	1967	tonnes	878683		Official data
QCL	Crops and livestock products	10	Australia	5510	Production	867	Meat, cattle	1968	1968	tonnes	904285		Official data
QCL	Crops and livestock products	10	Australia	5510	Production	867	Meat, cattle	1969	1969	tonnes	934766		Official data
QCL	Crops and livestock products	10	Australia	5510	Production	867	Meat, cattle	1970	1970	tonnes	1009954		Official data
QCL	Crops and livestock products	10	Australia	5510	Production	867	Meat, cattle	1971	1971	tonnes	1047200		Official data
QCL	Crops and livestock products	10	Australia	5510	Production	867	Meat, cattle	1972	1972	tonnes	1164393		Official data
QCL	Crops and livestock products	10	Australia	5510	Production	867	Meat, cattle	1973	1973	tonnes	1437944		Official data
QCL	Crops and livestock products	10	Australia	5510	Production	867	Meat, cattle	1974	1974	tonnes	1321817		Official data
QCL	Crops and livestock products	10	Australia	5510	Production	867	Meat, cattle	1975	1975	tonnes	1546965		Official data
QCL	Crops and livestock products	10	Australia	5510	Production	867	Meat, cattle	1976	1976	tonnes	1840415		Official data
QCL	Crops and livestock products	10	Australia	5510	Production	867	Meat, cattle	1977	1977	tonnes	1987800		Official data
QCL	Crops and livestock products	10	Australia	5510	Production	867	Meat, cattle	1978	1978	tonnes	2183800		Official data
QCL	Crops and livestock products	10	Australia	5510	Production	867	Meat, cattle	1979	1979	tonnes	2018000		Official data
QCL	Crops and livestock products	10	Australia	5510	Production	867	Meat, cattle	1980	1980	tonnes	1564400		Official data
QCL	Crops and livestock products	10	Australia	5510	Production	867	Meat, cattle	1981	1981	tonnes	1467200		Official data
QCL	Crops and livestock products	10	Australia	5510	Production	867	Meat, cattle	1982	1982	tonnes	1576195		Official data
QCL	Crops and livestock products	10	Australia	5510	Production	867	Meat, cattle	1983	1983	tonnes	1542890		Official data
QCL	Crops and livestock products	10	Australia	5510	Production	867	Meat, cattle	1984	1984	tonnes	1345276		Official data
QCL	Crops and livestock products	10	Australia	5510	Production	867	Meat, cattle	1985	1985	tonnes	1310020		Official data
QCL	Crops and livestock products	10	Australia	5510	Production	867	Meat, cattle	1986	1986	tonnes	1384923		Official data
QCL	Crops and livestock products	10	Australia	5510	Production	867	Meat, cattle	1987	1987	tonnes	1520723		Official data
QCL	Crops and livestock products	10	Australia	5510	Production	867	Meat, cattle	1988	1988	tonnes	1587724		Official data
QCL	Crops and livestock products	10	Australia	5510	Production	867	Meat, cattle	1989	1989	tonnes	1491478		Official data
QCL	Crops and livestock products	10	Australia	5510	Production	867	Meat, cattle	1990	1990	tonnes	1676726		Official data
QCL	Crops and livestock products	10	Australia	5510	Production	867	Meat, cattle	1991	1991	tonnes	1759569		Official data
QCL	Crops and livestock products	10	Australia	5510	Production	867	Meat, cattle	1992	1992	tonnes	1790870		Official data
QCL	Crops and livestock products	10	Australia	5510	Production	867	Meat, cattle	1993	1993	tonnes	1825813		Official data
QCL	Crops and livestock products	10	Australia	5510	Production	867	Meat, cattle	1994	1994	tonnes	1824805		Official data
QCL	Crops and livestock products	10	Australia	5510	Production	867	Meat, cattle	1995	1995	tonnes	1803417		Official data
QCL	Crops and livestock products	10	Australia	5510	Production	867	Meat, cattle	1996	1996	tonnes	1744696		Official data
QCL	Crops and livestock products	10	Australia	5510	Production	867	Meat, cattle	1997	1997	tonnes	1810300		Official data
QCL	Crops and livestock products	10	Australia	5510	Production	867	Meat, cattle	1998	1998	tonnes	1955253		Official data
QCL	Crops and livestock products	10	Australia	5510	Production	867	Meat, cattle	1999	1999	tonnes	2010530		Official data
QCL	Crops and livestock products	10	Australia	5510	Production	867	Meat, cattle	2000	2000	tonnes	1987902		Official data
QCL	Crops and livestock products	10	Australia	5510	Production	867	Meat, cattle	2001	2001	tonnes	2078900		Official data
QCL	Crops and livestock products	10	Australia	5510	Production	867	Meat, cattle	2002	2002	tonnes	2089742		Official data
QCL	Crops and livestock products	10	Australia	5510	Production	867	Meat, cattle	2003	2003	tonnes	1997563		Official data
QCL	Crops and livestock products	10	Australia	5510	Production	867	Meat, cattle	2004	2004	tonnes	2112892		Official data
QCL	Crops and livestock products	10	Australia	5510	Production	867	Meat, cattle	2005	2005	tonnes	2090272		Official data
QCL	Crops and livestock products	10	Australia	5510	Production	867	Meat, cattle	2006	2006	tonnes	2188318		Official data
QCL	Crops and livestock products	10	Australia	5510	Production	867	Meat, cattle	2007	2007	tonnes	2168946		Official data
QCL	Crops and livestock products	10	Australia	5510	Production	867	Meat, cattle	2008	2008	tonnes	2138328		Official data
QCL	Crops and livestock products	10	Australia	5510	Production	867	Meat, cattle	2009	2009	tonnes	2106385		Official data
QCL	Crops and livestock products	10	Australia	5510	Production	867	Meat, cattle	2010	2010	tonnes	2128598		Official data
QCL	Crops and livestock products	10	Australia	5510	Production	867	Meat, cattle	2011	2011	tonnes	2129021		Official data
QCL	Crops and livestock products	10	Australia	5510	Production	867	Meat, cattle	2012	2012	tonnes	2152031		Official data
QCL	Crops and livestock products	10	Australia	5510	Production	867	Meat, cattle	2013	2013	tonnes	2359064		Official data
QCL	Crops and livestock products	10	Australia	5510	Production	867	Meat, cattle	2014	2014	tonnes	2595149		Official data
QCL	Crops and livestock products	10	Australia	5510	Production	867	Meat, cattle	2015	2015	tonnes	2661640		Official data
QCL	Crops and livestock products	10	Australia	5510	Production	867	Meat, cattle	2016	2016	tonnes	2315994		Official data
QCL	Crops and livestock products	10	Australia	5510	Production	867	Meat, cattle	2017	2017	tonnes	2068616		Official data
QCL	Crops and livestock products	10	Australia	5510	Production	867	Meat, cattle	2018	2018	tonnes	2237675		Official data
QCL	Crops and livestock products	10	Australia	5510	Production	867	Meat, cattle	2019	2019	tonnes	2351793		Official data
QCL	Crops and livestock products	10	Australia	5510	Production	867	Meat, cattle	2020	2020	tonnes	2371600		Official data
QCL	Crops and livestock products	10	Australia	5320	Producing Animals/Slaughtered	867	Meat, cattle	1961	1961	Head	4277521		Official data
QCL	Crops and livestock products	10	Australia	5320	Producing Animals/Slaughtered	867	Meat, cattle	1962	1962	Head	5115320		Official data
QCL	Crops and livestock products	10	Australia	5320	Producing Animals/Slaughtered	867	Meat, cattle	1963	1963	Head	5931203		Official data
QCL	Crops and livestock products	10	Australia	5320	Producing Animals/Slaughtered	867	Meat, cattle	1964	1964	Head	6437221		Official data
QCL	Crops and livestock products	10	Australia	5320	Producing Animals/Slaughtered	867	Meat, cattle	1965	1965	Head	6844000		Official data
QCL	Crops and livestock products	10	Australia	5320	Producing Animals/Slaughtered	867	Meat, cattle	1966	1966	Head	6323487		Official data
QCL	Crops and livestock products	10	Australia	5320	Producing Animals/Slaughtered	867	Meat, cattle	1967	1967	Head	5650150		Official data
QCL	Crops and livestock products	10	Australia	5320	Producing Animals/Slaughtered	867	Meat, cattle	1968	1968	Head	5656189		Official data
QCL	Crops and livestock products	10	Australia	5320	Producing Animals/Slaughtered	867	Meat, cattle	1969	1969	Head	5608334		Official data
QCL	Crops and livestock products	10	Australia	5320	Producing Animals/Slaughtered	867	Meat, cattle	1970	1970	Head	5860742		Official data
QCL	Crops and livestock products	10	Australia	5320	Producing Animals/Slaughtered	867	Meat, cattle	1971	1971	Head	5870000		Official data
QCL	Crops and livestock products	10	Australia	5320	Producing Animals/Slaughtered	867	Meat, cattle	1972	1972	Head	6419000		Official data
QCL	Crops and livestock products	10	Australia	5320	Producing Animals/Slaughtered	867	Meat, cattle	1973	1973	Head	8147000		Official data
QCL	Crops and livestock products	10	Australia	5320	Producing Animals/Slaughtered	867	Meat, cattle	1974	1974	Head	7255867		Official data
QCL	Crops and livestock products	10	Australia	5320	Producing Animals/Slaughtered	867	Meat, cattle	1975	1975	Head	8437213		Official data
QCL	Crops and livestock products	10	Australia	5320	Producing Animals/Slaughtered	867	Meat, cattle	1976	1976	Head	10615092		Official data
QCL	Crops and livestock products	10	Australia	5320	Producing Animals/Slaughtered	867	Meat, cattle	1977	1977	Head	11980300		Official data
QCL	Crops and livestock products	10	Australia	5320	Producing Animals/Slaughtered	867	Meat, cattle	1978	1978	Head	12967737		Official data
QCL	Crops and livestock products	10	Australia	5320	Producing Animals/Slaughtered	867	Meat, cattle	1979	1979	Head	11346411		Official data
QCL	Crops and livestock products	10	Australia	5320	Producing Animals/Slaughtered	867	Meat, cattle	1980	1980	Head	8888564		Official data
QCL	Crops and livestock products	10	Australia	5320	Producing Animals/Slaughtered	867	Meat, cattle	1981	1981	Head	8437000		Official data
QCL	Crops and livestock products	10	Australia	5320	Producing Animals/Slaughtered	867	Meat, cattle	1982	1982	Head	8690320		Official data
QCL	Crops and livestock products	10	Australia	5320	Producing Animals/Slaughtered	867	Meat, cattle	1983	1983	Head	9112300		Official data
QCL	Crops and livestock products	10	Australia	5320	Producing Animals/Slaughtered	867	Meat, cattle	1984	1984	Head	7314904		Official data
QCL	Crops and livestock products	10	Australia	5320	Producing Animals/Slaughtered	867	Meat, cattle	1985	1985	Head	7035510		Official data
QCL	Crops and livestock products	10	Australia	5320	Producing Animals/Slaughtered	867	Meat, cattle	1986	1986	Head	7401700		Official data
QCL	Crops and livestock products	10	Australia	5320	Producing Animals/Slaughtered	867	Meat, cattle	1987	1987	Head	7983100		Official data
QCL	Crops and livestock products	10	Australia	5320	Producing Animals/Slaughtered	867	Meat, cattle	1988	1988	Head	8109700		Official data
QCL	Crops and livestock products	10	Australia	5320	Producing Animals/Slaughtered	867	Meat, cattle	1989	1989	Head	7241995		Official data
QCL	Crops and livestock products	10	Australia	5320	Producing Animals/Slaughtered	867	Meat, cattle	1990	1990	Head	7938700	Fc	Calculated data
QCL	Crops and livestock products	10	Australia	5320	Producing Animals/Slaughtered	867	Meat, cattle	1991	1991	Head	8376664		Official data
QCL	Crops and livestock products	10	Australia	5320	Producing Animals/Slaughtered	867	Meat, cattle	1992	1992	Head	8716300		Official data
QCL	Crops and livestock products	10	Australia	5320	Producing Animals/Slaughtered	867	Meat, cattle	1993	1993	Head	8476700		Official data
QCL	Crops and livestock products	10	Australia	5320	Producing Animals/Slaughtered	867	Meat, cattle	1994	1994	Head	8281700		Official data
QCL	Crops and livestock products	10	Australia	5320	Producing Animals/Slaughtered	867	Meat, cattle	1995	1995	Head	8267700		Official data
QCL	Crops and livestock products	10	Australia	5320	Producing Animals/Slaughtered	867	Meat, cattle	1996	1996	Head	7934300		Official data
QCL	Crops and livestock products	10	Australia	5320	Producing Animals/Slaughtered	867	Meat, cattle	1997	1997	Head	8411700		Official data
QCL	Crops and livestock products	10	Australia	5320	Producing Animals/Slaughtered	867	Meat, cattle	1998	1998	Head	9320400		Official data
QCL	Crops and livestock products	10	Australia	5320	Producing Animals/Slaughtered	867	Meat, cattle	1999	1999	Head	9096500		Official data
QCL	Crops and livestock products	10	Australia	5320	Producing Animals/Slaughtered	867	Meat, cattle	2000	2000	Head	8649000		Official data
QCL	Crops and livestock products	10	Australia	5320	Producing Animals/Slaughtered	867	Meat, cattle	2001	2001	Head	8764000		Official data
QCL	Crops and livestock products	10	Australia	5320	Producing Animals/Slaughtered	867	Meat, cattle	2002	2002	Head	9050100		Official data
QCL	Crops and livestock products	10	Australia	5320	Producing Animals/Slaughtered	867	Meat, cattle	2003	2003	Head	8906300		Official data
QCL	Crops and livestock products	10	Australia	5320	Producing Animals/Slaughtered	867	Meat, cattle	2004	2004	Head	8803400		Official data
QCL	Crops and livestock products	10	Australia	5320	Producing Animals/Slaughtered	867	Meat, cattle	2005	2005	Head	8466500		Official data
QCL	Crops and livestock products	10	Australia	5320	Producing Animals/Slaughtered	867	Meat, cattle	2006	2006	Head	8854400		Official data
QCL	Crops and livestock products	10	Australia	5320	Producing Animals/Slaughtered	867	Meat, cattle	2007	2007	Head	8900300		Official data
QCL	Crops and livestock products	10	Australia	5320	Producing Animals/Slaughtered	867	Meat, cattle	2008	2008	Head	8652000		Official data
QCL	Crops and livestock products	10	Australia	5320	Producing Animals/Slaughtered	867	Meat, cattle	2009	2009	Head	8411000		Official data
QCL	Crops and livestock products	10	Australia	5320	Producing Animals/Slaughtered	867	Meat, cattle	2010	2010	Head	8273000		Official data
QCL	Crops and livestock products	10	Australia	5320	Producing Animals/Slaughtered	867	Meat, cattle	2011	2011	Head	7942500		Official data
QCL	Crops and livestock products	10	Australia	5320	Producing Animals/Slaughtered	867	Meat, cattle	2012	2012	Head	7977700		Official data
QCL	Crops and livestock products	10	Australia	5320	Producing Animals/Slaughtered	867	Meat, cattle	2013	2013	Head	9034200		Official data
QCL	Crops and livestock products	10	Australia	5320	Producing Animals/Slaughtered	867	Meat, cattle	2014	2014	Head	9896168		Official data
QCL	Crops and livestock products	10	Australia	5320	Producing Animals/Slaughtered	867	Meat, cattle	2015	2015	Head	10103100		Official data
QCL	Crops and livestock products	10	Australia	5320	Producing Animals/Slaughtered	867	Meat, cattle	2016	2016	Head	8796400		Official data
QCL	Crops and livestock products	10	Australia	5320	Producing Animals/Slaughtered	867	Meat, cattle	2017	2017	Head	7423300		Official data
QCL	Crops and livestock products	10	Australia	5320	Producing Animals/Slaughtered	867	Meat, cattle	2018	2018	Head	7913300		Official data
QCL	Crops and livestock products	10	Australia	5320	Producing Animals/Slaughtered	867	Meat, cattle	2019	2019	Head	8704000		Official data
QCL	Crops and livestock products	10	Australia	5320	Producing Animals/Slaughtered	867	Meat, cattle	2020	2020	Head	8695800		Official data
QCL	Crops and livestock products	11	Austria	5417	Yield/Carcass Weight	867	Meat, cattle	1961	1961	hg/An	1501	Fc	Calculated data
QCL	Crops and livestock products	11	Austria	5417	Yield/Carcass Weight	867	Meat, cattle	1962	1962	hg/An	1510	Fc	Calculated data
QCL	Crops and livestock products	11	Austria	5417	Yield/Carcass Weight	867	Meat, cattle	1963	1963	hg/An	1497	Fc	Calculated data
QCL	Crops and livestock products	11	Austria	5417	Yield/Carcass Weight	867	Meat, cattle	1964	1964	hg/An	1564	Fc	Calculated data
QCL	Crops and livestock products	11	Austria	5417	Yield/Carcass Weight	867	Meat, cattle	1965	1965	hg/An	1658	Fc	Calculated data
QCL	Crops and livestock products	11	Austria	5417	Yield/Carcass Weight	867	Meat, cattle	1966	1966	hg/An	1715	Fc	Calculated data
QCL	Crops and livestock products	11	Austria	5417	Yield/Carcass Weight	867	Meat, cattle	1967	1967	hg/An	1764	Fc	Calculated data
QCL	Crops and livestock products	11	Austria	5417	Yield/Carcass Weight	867	Meat, cattle	1968	1968	hg/An	1784	Fc	Calculated data
QCL	Crops and livestock products	11	Austria	5417	Yield/Carcass Weight	867	Meat, cattle	1969	1969	hg/An	1921	Fc	Calculated data
QCL	Crops and livestock products	11	Austria	5417	Yield/Carcass Weight	867	Meat, cattle	1970	1970	hg/An	2028	Fc	Calculated data
QCL	Crops and livestock products	11	Austria	5417	Yield/Carcass Weight	867	Meat, cattle	1971	1971	hg/An	2096	Fc	Calculated data
QCL	Crops and livestock products	11	Austria	5417	Yield/Carcass Weight	867	Meat, cattle	1972	1972	hg/An	2199	Fc	Calculated data
QCL	Crops and livestock products	11	Austria	5417	Yield/Carcass Weight	867	Meat, cattle	1973	1973	hg/An	2309	Fc	Calculated data
QCL	Crops and livestock products	11	Austria	5417	Yield/Carcass Weight	867	Meat, cattle	1974	1974	hg/An	2308	Fc	Calculated data
QCL	Crops and livestock products	11	Austria	5417	Yield/Carcass Weight	867	Meat, cattle	1975	1975	hg/An	2282	Fc	Calculated data
QCL	Crops and livestock products	11	Austria	5417	Yield/Carcass Weight	867	Meat, cattle	1976	1976	hg/An	2309	Fc	Calculated data
QCL	Crops and livestock products	11	Austria	5417	Yield/Carcass Weight	867	Meat, cattle	1977	1977	hg/An	2328	Fc	Calculated data
QCL	Crops and livestock products	11	Austria	5417	Yield/Carcass Weight	867	Meat, cattle	1978	1978	hg/An	2441	Fc	Calculated data
QCL	Crops and livestock products	11	Austria	5417	Yield/Carcass Weight	867	Meat, cattle	1979	1979	hg/An	2447	Fc	Calculated data
QCL	Crops and livestock products	11	Austria	5417	Yield/Carcass Weight	867	Meat, cattle	1980	1980	hg/An	2582	Fc	Calculated data
QCL	Crops and livestock products	11	Austria	5417	Yield/Carcass Weight	867	Meat, cattle	1981	1981	hg/An	2641	Fc	Calculated data
QCL	Crops and livestock products	11	Austria	5417	Yield/Carcass Weight	867	Meat, cattle	1982	1982	hg/An	2640	Fc	Calculated data
QCL	Crops and livestock products	11	Austria	5417	Yield/Carcass Weight	867	Meat, cattle	1983	1983	hg/An	2731	Fc	Calculated data
QCL	Crops and livestock products	11	Austria	5417	Yield/Carcass Weight	867	Meat, cattle	1984	1984	hg/An	2749	Fc	Calculated data
QCL	Crops and livestock products	11	Austria	5417	Yield/Carcass Weight	867	Meat, cattle	1985	1985	hg/An	2599	Fc	Calculated data
QCL	Crops and livestock products	11	Austria	5417	Yield/Carcass Weight	867	Meat, cattle	1986	1986	hg/An	2661	Fc	Calculated data
QCL	Crops and livestock products	11	Austria	5417	Yield/Carcass Weight	867	Meat, cattle	1987	1987	hg/An	2658	Fc	Calculated data
QCL	Crops and livestock products	11	Austria	5417	Yield/Carcass Weight	867	Meat, cattle	1988	1988	hg/An	2650	Fc	Calculated data
QCL	Crops and livestock products	11	Austria	5417	Yield/Carcass Weight	867	Meat, cattle	1989	1989	hg/An	2717	Fc	Calculated data
QCL	Crops and livestock products	11	Austria	5417	Yield/Carcass Weight	867	Meat, cattle	1990	1990	hg/An	2711	Fc	Calculated data
QCL	Crops and livestock products	11	Austria	5417	Yield/Carcass Weight	867	Meat, cattle	1991	1991	hg/An	2819	Fc	Calculated data
QCL	Crops and livestock products	11	Austria	5417	Yield/Carcass Weight	867	Meat, cattle	1992	1992	hg/An	2873	Fc	Calculated data
QCL	Crops and livestock products	11	Austria	5417	Yield/Carcass Weight	867	Meat, cattle	1993	1993	hg/An	2865	Fc	Calculated data
QCL	Crops and livestock products	11	Austria	5417	Yield/Carcass Weight	867	Meat, cattle	1994	1994	hg/An	2867	Fc	Calculated data
QCL	Crops and livestock products	11	Austria	5417	Yield/Carcass Weight	867	Meat, cattle	1995	1995	hg/An	3012	Fc	Calculated data
QCL	Crops and livestock products	11	Austria	5417	Yield/Carcass Weight	867	Meat, cattle	1996	1996	hg/An	2892	Fc	Calculated data
QCL	Crops and livestock products	11	Austria	5417	Yield/Carcass Weight	867	Meat, cattle	1997	1997	hg/An	2800	Fc	Calculated data
QCL	Crops and livestock products	11	Austria	5417	Yield/Carcass Weight	867	Meat, cattle	1998	1998	hg/An	2874	Fc	Calculated data
QCL	Crops and livestock products	11	Austria	5417	Yield/Carcass Weight	867	Meat, cattle	1999	1999	hg/An	3016	Fc	Calculated data
QCL	Crops and livestock products	11	Austria	5417	Yield/Carcass Weight	867	Meat, cattle	2000	2000	hg/An	3031	Fc	Calculated data
QCL	Crops and livestock products	11	Austria	5417	Yield/Carcass Weight	867	Meat, cattle	2001	2001	hg/An	2993	Fc	Calculated data
QCL	Crops and livestock products	11	Austria	5417	Yield/Carcass Weight	867	Meat, cattle	2002	2002	hg/An	2995	Fc	Calculated data
QCL	Crops and livestock products	11	Austria	5417	Yield/Carcass Weight	867	Meat, cattle	2003	2003	hg/An	3033	Fc	Calculated data
QCL	Crops and livestock products	11	Austria	5417	Yield/Carcass Weight	867	Meat, cattle	2004	2004	hg/An	3058	Fc	Calculated data
QCL	Crops and livestock products	11	Austria	5417	Yield/Carcass Weight	867	Meat, cattle	2005	2005	hg/An	3125	Fc	Calculated data
QCL	Crops and livestock products	11	Austria	5417	Yield/Carcass Weight	867	Meat, cattle	2006	2006	hg/An	3171	Fc	Calculated data
QCL	Crops and livestock products	11	Austria	5417	Yield/Carcass Weight	867	Meat, cattle	2007	2007	hg/An	3225	Fc	Calculated data
QCL	Crops and livestock products	11	Austria	5417	Yield/Carcass Weight	867	Meat, cattle	2008	2008	hg/An	3245	Fc	Calculated data
QCL	Crops and livestock products	11	Austria	5417	Yield/Carcass Weight	867	Meat, cattle	2009	2009	hg/An	3234	Fc	Calculated data
QCL	Crops and livestock products	11	Austria	5417	Yield/Carcass Weight	867	Meat, cattle	2010	2010	hg/An	3227	Fc	Calculated data
QCL	Crops and livestock products	11	Austria	5417	Yield/Carcass Weight	867	Meat, cattle	2011	2011	hg/An	3227	Fc	Calculated data
QCL	Crops and livestock products	11	Austria	5417	Yield/Carcass Weight	867	Meat, cattle	2012	2012	hg/An	3268	Fc	Calculated data
QCL	Crops and livestock products	11	Austria	5417	Yield/Carcass Weight	867	Meat, cattle	2013	2013	hg/An	3306	Fc	Calculated data
QCL	Crops and livestock products	11	Austria	5417	Yield/Carcass Weight	867	Meat, cattle	2014	2014	hg/An	3302	Fc	Calculated data
QCL	Crops and livestock products	11	Austria	5417	Yield/Carcass Weight	867	Meat, cattle	2015	2015	hg/An	3303	Fc	Calculated data
QCL	Crops and livestock products	11	Austria	5417	Yield/Carcass Weight	867	Meat, cattle	2016	2016	hg/An	3326	Fc	Calculated data
QCL	Crops and livestock products	11	Austria	5417	Yield/Carcass Weight	867	Meat, cattle	2017	2017	hg/An	3345	Fc	Calculated data
QCL	Crops and livestock products	11	Austria	5417	Yield/Carcass Weight	867	Meat, cattle	2018	2018	hg/An	3363	Fc	Calculated data
QCL	Crops and livestock products	11	Austria	5417	Yield/Carcass Weight	867	Meat, cattle	2019	2019	hg/An	3374	Fc	Calculated data
QCL	Crops and livestock products	11	Austria	5417	Yield/Carcass Weight	867	Meat, cattle	2020	2020	hg/An	3387	Fc	Calculated data
QCL	Crops and livestock products	11	Austria	5510	Production	867	Meat, cattle	1961	1961	tonnes	125581		Official data
QCL	Crops and livestock products	11	Austria	5510	Production	867	Meat, cattle	1962	1962	tonnes	140546		Official data
QCL	Crops and livestock products	11	Austria	5510	Production	867	Meat, cattle	1963	1963	tonnes	142974		Official data
QCL	Crops and livestock products	11	Austria	5510	Production	867	Meat, cattle	1964	1964	tonnes	133735		Official data
QCL	Crops and livestock products	11	Austria	5510	Production	867	Meat, cattle	1965	1965	tonnes	127563		Official data
QCL	Crops and livestock products	11	Austria	5510	Production	867	Meat, cattle	1966	1966	tonnes	144358		Official data
QCL	Crops and livestock products	11	Austria	5510	Production	867	Meat, cattle	1967	1967	tonnes	152027		Official data
QCL	Crops and livestock products	11	Austria	5510	Production	867	Meat, cattle	1968	1968	tonnes	153768		Official data
QCL	Crops and livestock products	11	Austria	5510	Production	867	Meat, cattle	1969	1969	tonnes	154534		Official data
QCL	Crops and livestock products	11	Austria	5510	Production	867	Meat, cattle	1970	1970	tonnes	152531		Official data
QCL	Crops and livestock products	11	Austria	5510	Production	867	Meat, cattle	1971	1971	tonnes	159100		Official data
QCL	Crops and livestock products	11	Austria	5510	Production	867	Meat, cattle	1972	1972	tonnes	158869		Official data
QCL	Crops and livestock products	11	Austria	5510	Production	867	Meat, cattle	1973	1973	tonnes	164538		Official data
QCL	Crops and livestock products	11	Austria	5510	Production	867	Meat, cattle	1974	1974	tonnes	193302		Official data
QCL	Crops and livestock products	11	Austria	5510	Production	867	Meat, cattle	1975	1975	tonnes	192609		Official data
QCL	Crops and livestock products	11	Austria	5510	Production	867	Meat, cattle	1976	1976	tonnes	182568		Official data
QCL	Crops and livestock products	11	Austria	5510	Production	867	Meat, cattle	1977	1977	tonnes	171664		Official data
QCL	Crops and livestock products	11	Austria	5510	Production	867	Meat, cattle	1978	1978	tonnes	183669		Official data
QCL	Crops and livestock products	11	Austria	5510	Production	867	Meat, cattle	1979	1979	tonnes	192552		Official data
QCL	Crops and livestock products	11	Austria	5510	Production	867	Meat, cattle	1980	1980	tonnes	205500		Official data
QCL	Crops and livestock products	11	Austria	5510	Production	867	Meat, cattle	1981	1981	tonnes	199500		Official data
QCL	Crops and livestock products	11	Austria	5510	Production	867	Meat, cattle	1982	1982	tonnes	199500		Official data
QCL	Crops and livestock products	11	Austria	5510	Production	867	Meat, cattle	1983	1983	tonnes	203500		Official data
QCL	Crops and livestock products	11	Austria	5510	Production	867	Meat, cattle	1984	1984	tonnes	224268		Official data
QCL	Crops and livestock products	11	Austria	5510	Production	867	Meat, cattle	1985	1985	tonnes	221243		Official data
QCL	Crops and livestock products	11	Austria	5510	Production	867	Meat, cattle	1986	1986	tonnes	231396		Official data
QCL	Crops and livestock products	11	Austria	5510	Production	867	Meat, cattle	1987	1987	tonnes	230257		Official data
QCL	Crops and livestock products	11	Austria	5510	Production	867	Meat, cattle	1988	1988	tonnes	218949		Official data
QCL	Crops and livestock products	11	Austria	5510	Production	867	Meat, cattle	1989	1989	tonnes	212174		Official data
QCL	Crops and livestock products	11	Austria	5510	Production	867	Meat, cattle	1990	1990	tonnes	223783		Official data
QCL	Crops and livestock products	11	Austria	5510	Production	867	Meat, cattle	1991	1991	tonnes	243791		Official data
QCL	Crops and livestock products	11	Austria	5510	Production	867	Meat, cattle	1992	1992	tonnes	246667		Official data
QCL	Crops and livestock products	11	Austria	5510	Production	867	Meat, cattle	1993	1993	tonnes	223342		Official data
QCL	Crops and livestock products	11	Austria	5510	Production	867	Meat, cattle	1994	1994	tonnes	211870		Official data
QCL	Crops and livestock products	11	Austria	5510	Production	867	Meat, cattle	1995	1995	tonnes	195880		Official data
QCL	Crops and livestock products	11	Austria	5510	Production	867	Meat, cattle	1996	1996	tonnes	222350		Official data
QCL	Crops and livestock products	11	Austria	5510	Production	867	Meat, cattle	1997	1997	tonnes	206021		Official data
QCL	Crops and livestock products	11	Austria	5510	Production	867	Meat, cattle	1998	1998	tonnes	196882		Official data
QCL	Crops and livestock products	11	Austria	5510	Production	867	Meat, cattle	1999	1999	tonnes	203333		Official data
QCL	Crops and livestock products	11	Austria	5510	Production	867	Meat, cattle	2000	2000	tonnes	203489		Official data
QCL	Crops and livestock products	11	Austria	5510	Production	867	Meat, cattle	2001	2001	tonnes	215240		Official data
QCL	Crops and livestock products	11	Austria	5510	Production	867	Meat, cattle	2002	2002	tonnes	211855		Official data
QCL	Crops and livestock products	11	Austria	5510	Production	867	Meat, cattle	2003	2003	tonnes	207737		Official data
QCL	Crops and livestock products	11	Austria	5510	Production	867	Meat, cattle	2004	2004	tonnes	206103		Official data
QCL	Crops and livestock products	11	Austria	5510	Production	867	Meat, cattle	2005	2005	tonnes	204468		Official data
QCL	Crops and livestock products	11	Austria	5510	Production	867	Meat, cattle	2006	2006	tonnes	216478		Official data
QCL	Crops and livestock products	11	Austria	5510	Production	867	Meat, cattle	2007	2007	tonnes	217784		Official data
QCL	Crops and livestock products	11	Austria	5510	Production	867	Meat, cattle	2008	2008	tonnes	224231		Official data
QCL	Crops and livestock products	11	Austria	5510	Production	867	Meat, cattle	2009	2009	tonnes	226294		Official data
QCL	Crops and livestock products	11	Austria	5510	Production	867	Meat, cattle	2010	2010	tonnes	226677		Official data
QCL	Crops and livestock products	11	Austria	5510	Production	867	Meat, cattle	2011	2011	tonnes	222168		Official data
QCL	Crops and livestock products	11	Austria	5510	Production	867	Meat, cattle	2012	2012	tonnes	222156		Official data
QCL	Crops and livestock products	11	Austria	5510	Production	867	Meat, cattle	2013	2013	tonnes	228913		Official data
QCL	Crops and livestock products	11	Austria	5510	Production	867	Meat, cattle	2014	2014	tonnes	223193		Official data
QCL	Crops and livestock products	11	Austria	5510	Production	867	Meat, cattle	2015	2015	tonnes	229648		Official data
QCL	Crops and livestock products	11	Austria	5510	Production	867	Meat, cattle	2016	2016	tonnes	228335		Official data
QCL	Crops and livestock products	11	Austria	5510	Production	867	Meat, cattle	2017	2017	tonnes	226859		Official data
QCL	Crops and livestock products	11	Austria	5510	Production	867	Meat, cattle	2018	2018	tonnes	233460		Official data
QCL	Crops and livestock products	11	Austria	5510	Production	867	Meat, cattle	2019	2019	tonnes	229610		Official data
QCL	Crops and livestock products	11	Austria	5510	Production	867	Meat, cattle	2020	2020	tonnes	218360		Official data
QCL	Crops and livestock products	11	Austria	5320	Producing Animals/Slaughtered	867	Meat, cattle	1961	1961	Head	836446		Official data
QCL	Crops and livestock products	11	Austria	5320	Producing Animals/Slaughtered	867	Meat, cattle	1962	1962	Head	931016		Official data
QCL	Crops and livestock products	11	Austria	5320	Producing Animals/Slaughtered	867	Meat, cattle	1963	1963	Head	954875		Official data
QCL	Crops and livestock products	11	Austria	5320	Producing Animals/Slaughtered	867	Meat, cattle	1964	1964	Head	855224		Official data
QCL	Crops and livestock products	11	Austria	5320	Producing Animals/Slaughtered	867	Meat, cattle	1965	1965	Head	769505		Official data
QCL	Crops and livestock products	11	Austria	5320	Producing Animals/Slaughtered	867	Meat, cattle	1966	1966	Head	841897		Official data
QCL	Crops and livestock products	11	Austria	5320	Producing Animals/Slaughtered	867	Meat, cattle	1967	1967	Head	861689		Official data
QCL	Crops and livestock products	11	Austria	5320	Producing Animals/Slaughtered	867	Meat, cattle	1968	1968	Head	862036		Official data
QCL	Crops and livestock products	11	Austria	5320	Producing Animals/Slaughtered	867	Meat, cattle	1969	1969	Head	804620		Official data
QCL	Crops and livestock products	11	Austria	5320	Producing Animals/Slaughtered	867	Meat, cattle	1970	1970	Head	752230		Official data
QCL	Crops and livestock products	11	Austria	5320	Producing Animals/Slaughtered	867	Meat, cattle	1971	1971	Head	758927		Official data
QCL	Crops and livestock products	11	Austria	5320	Producing Animals/Slaughtered	867	Meat, cattle	1972	1972	Head	722423		Official data
QCL	Crops and livestock products	11	Austria	5320	Producing Animals/Slaughtered	867	Meat, cattle	1973	1973	Head	712548		Official data
QCL	Crops and livestock products	11	Austria	5320	Producing Animals/Slaughtered	867	Meat, cattle	1974	1974	Head	837417		Official data
QCL	Crops and livestock products	11	Austria	5320	Producing Animals/Slaughtered	867	Meat, cattle	1975	1975	Head	843994		Official data
QCL	Crops and livestock products	11	Austria	5320	Producing Animals/Slaughtered	867	Meat, cattle	1976	1976	Head	790539		Official data
QCL	Crops and livestock products	11	Austria	5320	Producing Animals/Slaughtered	867	Meat, cattle	1977	1977	Head	737244		Official data
QCL	Crops and livestock products	11	Austria	5320	Producing Animals/Slaughtered	867	Meat, cattle	1978	1978	Head	752280		Official data
QCL	Crops and livestock products	11	Austria	5320	Producing Animals/Slaughtered	867	Meat, cattle	1979	1979	Head	786821		Official data
QCL	Crops and livestock products	11	Austria	5320	Producing Animals/Slaughtered	867	Meat, cattle	1980	1980	Head	795874		Official data
QCL	Crops and livestock products	11	Austria	5320	Producing Animals/Slaughtered	867	Meat, cattle	1981	1981	Head	755534		Official data
QCL	Crops and livestock products	11	Austria	5320	Producing Animals/Slaughtered	867	Meat, cattle	1982	1982	Head	755595		Official data
QCL	Crops and livestock products	11	Austria	5320	Producing Animals/Slaughtered	867	Meat, cattle	1983	1983	Head	745032		Official data
QCL	Crops and livestock products	11	Austria	5320	Producing Animals/Slaughtered	867	Meat, cattle	1984	1984	Head	815915		Official data
QCL	Crops and livestock products	11	Austria	5320	Producing Animals/Slaughtered	867	Meat, cattle	1985	1985	Head	851275		Official data
QCL	Crops and livestock products	11	Austria	5320	Producing Animals/Slaughtered	867	Meat, cattle	1986	1986	Head	869421		Official data
QCL	Crops and livestock products	11	Austria	5320	Producing Animals/Slaughtered	867	Meat, cattle	1987	1987	Head	866388		Official data
QCL	Crops and livestock products	11	Austria	5320	Producing Animals/Slaughtered	867	Meat, cattle	1988	1988	Head	826262		Official data
QCL	Crops and livestock products	11	Austria	5320	Producing Animals/Slaughtered	867	Meat, cattle	1989	1989	Head	780927		Official data
QCL	Crops and livestock products	11	Austria	5320	Producing Animals/Slaughtered	867	Meat, cattle	1990	1990	Head	825459	Fc	Calculated data
QCL	Crops and livestock products	11	Austria	5320	Producing Animals/Slaughtered	867	Meat, cattle	1991	1991	Head	864928		Official data
QCL	Crops and livestock products	11	Austria	5320	Producing Animals/Slaughtered	867	Meat, cattle	1992	1992	Head	858477		Official data
QCL	Crops and livestock products	11	Austria	5320	Producing Animals/Slaughtered	867	Meat, cattle	1993	1993	Head	779513		Official data
QCL	Crops and livestock products	11	Austria	5320	Producing Animals/Slaughtered	867	Meat, cattle	1994	1994	Head	738979		Official data
QCL	Crops and livestock products	11	Austria	5320	Producing Animals/Slaughtered	867	Meat, cattle	1995	1995	Head	650286		Official data
QCL	Crops and livestock products	11	Austria	5320	Producing Animals/Slaughtered	867	Meat, cattle	1996	1996	Head	768932		Official data
QCL	Crops and livestock products	11	Austria	5320	Producing Animals/Slaughtered	867	Meat, cattle	1997	1997	Head	735692		Official data
QCL	Crops and livestock products	11	Austria	5320	Producing Animals/Slaughtered	867	Meat, cattle	1998	1998	Head	685101		Official data
QCL	Crops and livestock products	11	Austria	5320	Producing Animals/Slaughtered	867	Meat, cattle	1999	1999	Head	674164		Official data
QCL	Crops and livestock products	11	Austria	5320	Producing Animals/Slaughtered	867	Meat, cattle	2000	2000	Head	671462		Official data
QCL	Crops and livestock products	11	Austria	5320	Producing Animals/Slaughtered	867	Meat, cattle	2001	2001	Head	719232		Official data
QCL	Crops and livestock products	11	Austria	5320	Producing Animals/Slaughtered	867	Meat, cattle	2002	2002	Head	707274		Official data
QCL	Crops and livestock products	11	Austria	5320	Producing Animals/Slaughtered	867	Meat, cattle	2003	2003	Head	684951		Official data
QCL	Crops and livestock products	11	Austria	5320	Producing Animals/Slaughtered	867	Meat, cattle	2004	2004	Head	674070		Official data
QCL	Crops and livestock products	11	Austria	5320	Producing Animals/Slaughtered	867	Meat, cattle	2005	2005	Head	654238		Official data
QCL	Crops and livestock products	11	Austria	5320	Producing Animals/Slaughtered	867	Meat, cattle	2006	2006	Head	682763		Official data
QCL	Crops and livestock products	11	Austria	5320	Producing Animals/Slaughtered	867	Meat, cattle	2007	2007	Head	675374		Official data
QCL	Crops and livestock products	11	Austria	5320	Producing Animals/Slaughtered	867	Meat, cattle	2008	2008	Head	690974		Official data
QCL	Crops and livestock products	11	Austria	5320	Producing Animals/Slaughtered	867	Meat, cattle	2009	2009	Head	699783		Official data
QCL	Crops and livestock products	11	Austria	5320	Producing Animals/Slaughtered	867	Meat, cattle	2010	2010	Head	702333		Official data
QCL	Crops and livestock products	11	Austria	5320	Producing Animals/Slaughtered	867	Meat, cattle	2011	2011	Head	688489		Official data
QCL	Crops and livestock products	11	Austria	5320	Producing Animals/Slaughtered	867	Meat, cattle	2012	2012	Head	679772		Official data
QCL	Crops and livestock products	11	Austria	5320	Producing Animals/Slaughtered	867	Meat, cattle	2013	2013	Head	692369		Official data
QCL	Crops and livestock products	11	Austria	5320	Producing Animals/Slaughtered	867	Meat, cattle	2014	2014	Head	675905		Official data
QCL	Crops and livestock products	11	Austria	5320	Producing Animals/Slaughtered	867	Meat, cattle	2015	2015	Head	695174		Official data
QCL	Crops and livestock products	11	Austria	5320	Producing Animals/Slaughtered	867	Meat, cattle	2016	2016	Head	686525		Official data
QCL	Crops and livestock products	11	Austria	5320	Producing Animals/Slaughtered	867	Meat, cattle	2017	2017	Head	678258		Official data
QCL	Crops and livestock products	11	Austria	5320	Producing Animals/Slaughtered	867	Meat, cattle	2018	2018	Head	694230		Official data
QCL	Crops and livestock products	11	Austria	5320	Producing Animals/Slaughtered	867	Meat, cattle	2019	2019	Head	680530		Official data
QCL	Crops and livestock products	11	Austria	5320	Producing Animals/Slaughtered	867	Meat, cattle	2020	2020	Head	644650		Official data
QCL	Crops and livestock products	52	Azerbaijan	5417	Yield/Carcass Weight	867	Meat, cattle	1992	1992	hg/An	1502	Fc	Calculated data
QCL	Crops and livestock products	52	Azerbaijan	5417	Yield/Carcass Weight	867	Meat, cattle	1993	1993	hg/An	1487	Fc	Calculated data
QCL	Crops and livestock products	52	Azerbaijan	5417	Yield/Carcass Weight	867	Meat, cattle	1994	1994	hg/An	1471	Fc	Calculated data
QCL	Crops and livestock products	52	Azerbaijan	5417	Yield/Carcass Weight	867	Meat, cattle	1995	1995	hg/An	1477	Fc	Calculated data
QCL	Crops and livestock products	52	Azerbaijan	5417	Yield/Carcass Weight	867	Meat, cattle	1996	1996	hg/An	1489	Fc	Calculated data
QCL	Crops and livestock products	52	Azerbaijan	5417	Yield/Carcass Weight	867	Meat, cattle	1997	1997	hg/An	1520	Fc	Calculated data
QCL	Crops and livestock products	52	Azerbaijan	5417	Yield/Carcass Weight	867	Meat, cattle	1998	1998	hg/An	1579	Fc	Calculated data
QCL	Crops and livestock products	52	Azerbaijan	5417	Yield/Carcass Weight	867	Meat, cattle	1999	1999	hg/An	1564	Fc	Calculated data
QCL	Crops and livestock products	52	Azerbaijan	5417	Yield/Carcass Weight	867	Meat, cattle	2000	2000	hg/An	1563	Fc	Calculated data
QCL	Crops and livestock products	52	Azerbaijan	5417	Yield/Carcass Weight	867	Meat, cattle	2001	2001	hg/An	1596	Fc	Calculated data
QCL	Crops and livestock products	52	Azerbaijan	5417	Yield/Carcass Weight	867	Meat, cattle	2002	2002	hg/An	1561	Fc	Calculated data
QCL	Crops and livestock products	52	Azerbaijan	5417	Yield/Carcass Weight	867	Meat, cattle	2003	2003	hg/An	1531	Fc	Calculated data
QCL	Crops and livestock products	52	Azerbaijan	5417	Yield/Carcass Weight	867	Meat, cattle	2004	2004	hg/An	1546	Fc	Calculated data
QCL	Crops and livestock products	52	Azerbaijan	5417	Yield/Carcass Weight	867	Meat, cattle	2005	2005	hg/An	1504	Fc	Calculated data
QCL	Crops and livestock products	52	Azerbaijan	5417	Yield/Carcass Weight	867	Meat, cattle	2006	2006	hg/An	1508	Fc	Calculated data
QCL	Crops and livestock products	52	Azerbaijan	5417	Yield/Carcass Weight	867	Meat, cattle	2007	2007	hg/An	1463	Fc	Calculated data
QCL	Crops and livestock products	52	Azerbaijan	5417	Yield/Carcass Weight	867	Meat, cattle	2008	2008	hg/An	1461	Fc	Calculated data
QCL	Crops and livestock products	52	Azerbaijan	5417	Yield/Carcass Weight	867	Meat, cattle	2009	2009	hg/An	1115	Fc	Calculated data
QCL	Crops and livestock products	52	Azerbaijan	5417	Yield/Carcass Weight	867	Meat, cattle	2010	2010	hg/An	1100	Fc	Calculated data
QCL	Crops and livestock products	52	Azerbaijan	5417	Yield/Carcass Weight	867	Meat, cattle	2011	2011	hg/An	1104	Fc	Calculated data
QCL	Crops and livestock products	52	Azerbaijan	5417	Yield/Carcass Weight	867	Meat, cattle	2012	2012	hg/An	1118	Fc	Calculated data
QCL	Crops and livestock products	52	Azerbaijan	5417	Yield/Carcass Weight	867	Meat, cattle	2013	2013	hg/An	1118	Fc	Calculated data
QCL	Crops and livestock products	52	Azerbaijan	5417	Yield/Carcass Weight	867	Meat, cattle	2014	2014	hg/An	1118	Fc	Calculated data
QCL	Crops and livestock products	52	Azerbaijan	5417	Yield/Carcass Weight	867	Meat, cattle	2015	2015	hg/An	1118	Fc	Calculated data
QCL	Crops and livestock products	52	Azerbaijan	5417	Yield/Carcass Weight	867	Meat, cattle	2016	2016	hg/An	1118	Fc	Calculated data
QCL	Crops and livestock products	52	Azerbaijan	5417	Yield/Carcass Weight	867	Meat, cattle	2017	2017	hg/An	1118	Fc	Calculated data
QCL	Crops and livestock products	52	Azerbaijan	5417	Yield/Carcass Weight	867	Meat, cattle	2018	2018	hg/An	1119	Fc	Calculated data
QCL	Crops and livestock products	52	Azerbaijan	5417	Yield/Carcass Weight	867	Meat, cattle	2019	2019	hg/An	1118	Fc	Calculated data
QCL	Crops and livestock products	52	Azerbaijan	5417	Yield/Carcass Weight	867	Meat, cattle	2020	2020	hg/An	1118	Fc	Calculated data
QCL	Crops and livestock products	52	Azerbaijan	5510	Production	867	Meat, cattle	1992	1992	tonnes	62487		Official data
QCL	Crops and livestock products	52	Azerbaijan	5510	Production	867	Meat, cattle	1993	1993	tonnes	56507		Official data
QCL	Crops and livestock products	52	Azerbaijan	5510	Production	867	Meat, cattle	1994	1994	tonnes	55759		Official data
QCL	Crops and livestock products	52	Azerbaijan	5510	Production	867	Meat, cattle	1995	1995	tonnes	54951		Official data
QCL	Crops and livestock products	52	Azerbaijan	5510	Production	867	Meat, cattle	1996	1996	tonnes	58895		Official data
QCL	Crops and livestock products	52	Azerbaijan	5510	Production	867	Meat, cattle	1997	1997	tonnes	67494		Official data
QCL	Crops and livestock products	52	Azerbaijan	5510	Production	867	Meat, cattle	1998	1998	tonnes	70537		Official data
QCL	Crops and livestock products	52	Azerbaijan	5510	Production	867	Meat, cattle	1999	1999	tonnes	73471		Official data
QCL	Crops and livestock products	52	Azerbaijan	5510	Production	867	Meat, cattle	2000	2000	tonnes	78425		Official data
QCL	Crops and livestock products	52	Azerbaijan	5510	Production	867	Meat, cattle	2001	2001	tonnes	80596		Official data
QCL	Crops and livestock products	52	Azerbaijan	5510	Production	867	Meat, cattle	2002	2002	tonnes	86814		Official data
QCL	Crops and livestock products	52	Azerbaijan	5510	Production	867	Meat, cattle	2003	2003	tonnes	91992		Official data
QCL	Crops and livestock products	52	Azerbaijan	5510	Production	867	Meat, cattle	2004	2004	tonnes	94617		Official data
QCL	Crops and livestock products	52	Azerbaijan	5510	Production	867	Meat, cattle	2005	2005	tonnes	95909		Official data
QCL	Crops and livestock products	52	Azerbaijan	5510	Production	867	Meat, cattle	2006	2006	tonnes	97811		Official data
QCL	Crops and livestock products	52	Azerbaijan	5510	Production	867	Meat, cattle	2007	2007	tonnes	98444		Official data
QCL	Crops and livestock products	52	Azerbaijan	5510	Production	867	Meat, cattle	2008	2008	tonnes	100539		Official data
QCL	Crops and livestock products	52	Azerbaijan	5510	Production	867	Meat, cattle	2009	2009	tonnes	102331		Official data
QCL	Crops and livestock products	52	Azerbaijan	5510	Production	867	Meat, cattle	2010	2010	tonnes	112361		Official data
QCL	Crops and livestock products	52	Azerbaijan	5510	Production	867	Meat, cattle	2011	2011	tonnes	115471		Official data
QCL	Crops and livestock products	52	Azerbaijan	5510	Production	867	Meat, cattle	2012	2012	tonnes	118410		Official data
QCL	Crops and livestock products	52	Azerbaijan	5510	Production	867	Meat, cattle	2013	2013	tonnes	120799		Official data
QCL	Crops and livestock products	52	Azerbaijan	5510	Production	867	Meat, cattle	2014	2014	tonnes	122370		Official data
QCL	Crops and livestock products	52	Azerbaijan	5510	Production	867	Meat, cattle	2015	2015	tonnes	129753		Official data
QCL	Crops and livestock products	52	Azerbaijan	5510	Production	867	Meat, cattle	2016	2016	tonnes	130984		Official data
QCL	Crops and livestock products	52	Azerbaijan	5510	Production	867	Meat, cattle	2017	2017	tonnes	132902		Official data
QCL	Crops and livestock products	52	Azerbaijan	5510	Production	867	Meat, cattle	2018	2018	tonnes	135620		Official data
QCL	Crops and livestock products	52	Azerbaijan	5510	Production	867	Meat, cattle	2019	2019	tonnes	137929		Official data
QCL	Crops and livestock products	52	Azerbaijan	5510	Production	867	Meat, cattle	2020	2020	tonnes	143082		Official data
QCL	Crops and livestock products	52	Azerbaijan	5320	Producing Animals/Slaughtered	867	Meat, cattle	1992	1992	Head	416000	Im	FAO data based on imputation methodology
QCL	Crops and livestock products	52	Azerbaijan	5320	Producing Animals/Slaughtered	867	Meat, cattle	1993	1993	Head	380000	Im	FAO data based on imputation methodology
QCL	Crops and livestock products	52	Azerbaijan	5320	Producing Animals/Slaughtered	867	Meat, cattle	1994	1994	Head	379000	Im	FAO data based on imputation methodology
QCL	Crops and livestock products	52	Azerbaijan	5320	Producing Animals/Slaughtered	867	Meat, cattle	1995	1995	Head	372000	Im	FAO data based on imputation methodology
QCL	Crops and livestock products	52	Azerbaijan	5320	Producing Animals/Slaughtered	867	Meat, cattle	1996	1996	Head	395500		Official data
QCL	Crops and livestock products	52	Azerbaijan	5320	Producing Animals/Slaughtered	867	Meat, cattle	1997	1997	Head	444000	Im	FAO data based on imputation methodology
QCL	Crops and livestock products	52	Azerbaijan	5320	Producing Animals/Slaughtered	867	Meat, cattle	1998	1998	Head	446800		Official data
QCL	Crops and livestock products	52	Azerbaijan	5320	Producing Animals/Slaughtered	867	Meat, cattle	1999	1999	Head	469800		Official data
QCL	Crops and livestock products	52	Azerbaijan	5320	Producing Animals/Slaughtered	867	Meat, cattle	2000	2000	Head	501800		Official data
QCL	Crops and livestock products	52	Azerbaijan	5320	Producing Animals/Slaughtered	867	Meat, cattle	2001	2001	Head	505100		Official data
QCL	Crops and livestock products	52	Azerbaijan	5320	Producing Animals/Slaughtered	867	Meat, cattle	2002	2002	Head	556300		Official data
QCL	Crops and livestock products	52	Azerbaijan	5320	Producing Animals/Slaughtered	867	Meat, cattle	2003	2003	Head	600700		Official data
QCL	Crops and livestock products	52	Azerbaijan	5320	Producing Animals/Slaughtered	867	Meat, cattle	2004	2004	Head	612000		Official data
QCL	Crops and livestock products	52	Azerbaijan	5320	Producing Animals/Slaughtered	867	Meat, cattle	2005	2005	Head	637900		Official data
QCL	Crops and livestock products	52	Azerbaijan	5320	Producing Animals/Slaughtered	867	Meat, cattle	2006	2006	Head	648700		Official data
QCL	Crops and livestock products	52	Azerbaijan	5320	Producing Animals/Slaughtered	867	Meat, cattle	2007	2007	Head	672800		Official data
QCL	Crops and livestock products	52	Azerbaijan	5320	Producing Animals/Slaughtered	867	Meat, cattle	2008	2008	Head	688000		Official data
QCL	Crops and livestock products	52	Azerbaijan	5320	Producing Animals/Slaughtered	867	Meat, cattle	2009	2009	Head	918100		Official data
QCL	Crops and livestock products	52	Azerbaijan	5320	Producing Animals/Slaughtered	867	Meat, cattle	2010	2010	Head	1021500		Official data
QCL	Crops and livestock products	52	Azerbaijan	5320	Producing Animals/Slaughtered	867	Meat, cattle	2011	2011	Head	1046100		Official data
QCL	Crops and livestock products	52	Azerbaijan	5320	Producing Animals/Slaughtered	867	Meat, cattle	2012	2012	Head	1059123		Official data
QCL	Crops and livestock products	52	Azerbaijan	5320	Producing Animals/Slaughtered	867	Meat, cattle	2013	2013	Head	1080300		Official data
QCL	Crops and livestock products	52	Azerbaijan	5320	Producing Animals/Slaughtered	867	Meat, cattle	2014	2014	Head	1094400		Official data
QCL	Crops and livestock products	52	Azerbaijan	5320	Producing Animals/Slaughtered	867	Meat, cattle	2015	2015	Head	1160400		Official data
QCL	Crops and livestock products	52	Azerbaijan	5320	Producing Animals/Slaughtered	867	Meat, cattle	2016	2016	Head	1171400		Official data
QCL	Crops and livestock products	52	Azerbaijan	5320	Producing Animals/Slaughtered	867	Meat, cattle	2017	2017	Head	1188570		Official data
QCL	Crops and livestock products	52	Azerbaijan	5320	Producing Animals/Slaughtered	867	Meat, cattle	2018	2018	Head	1211980		Official data
QCL	Crops and livestock products	52	Azerbaijan	5320	Producing Animals/Slaughtered	867	Meat, cattle	2019	2019	Head	1233500		Official data
QCL	Crops and livestock products	52	Azerbaijan	5320	Producing Animals/Slaughtered	867	Meat, cattle	2020	2020	Head	1279495		Official data
QCL	Crops and livestock products	12	Bahamas	5417	Yield/Carcass Weight	867	Meat, cattle	1961	1961	hg/An	1700	Fc	Calculated data
QCL	Crops and livestock products	12	Bahamas	5417	Yield/Carcass Weight	867	Meat, cattle	1962	1962	hg/An	1700	Fc	Calculated data
QCL	Crops and livestock products	12	Bahamas	5417	Yield/Carcass Weight	867	Meat, cattle	1963	1963	hg/An	1700	Fc	Calculated data
QCL	Crops and livestock products	12	Bahamas	5417	Yield/Carcass Weight	867	Meat, cattle	1964	1964	hg/An	1700	Fc	Calculated data
QCL	Crops and livestock products	12	Bahamas	5417	Yield/Carcass Weight	867	Meat, cattle	1965	1965	hg/An	1700	Fc	Calculated data
QCL	Crops and livestock products	12	Bahamas	5417	Yield/Carcass Weight	867	Meat, cattle	1966	1966	hg/An	1700	Fc	Calculated data
QCL	Crops and livestock products	12	Bahamas	5417	Yield/Carcass Weight	867	Meat, cattle	1967	1967	hg/An	1700	Fc	Calculated data
QCL	Crops and livestock products	12	Bahamas	5417	Yield/Carcass Weight	867	Meat, cattle	1968	1968	hg/An	1700	Fc	Calculated data
QCL	Crops and livestock products	12	Bahamas	5417	Yield/Carcass Weight	867	Meat, cattle	1969	1969	hg/An	1700	Fc	Calculated data
QCL	Crops and livestock products	12	Bahamas	5417	Yield/Carcass Weight	867	Meat, cattle	1970	1970	hg/An	1700	Fc	Calculated data
QCL	Crops and livestock products	12	Bahamas	5417	Yield/Carcass Weight	867	Meat, cattle	1971	1971	hg/An	1700	Fc	Calculated data
QCL	Crops and livestock products	12	Bahamas	5417	Yield/Carcass Weight	867	Meat, cattle	1972	1972	hg/An	1700	Fc	Calculated data
QCL	Crops and livestock products	12	Bahamas	5417	Yield/Carcass Weight	867	Meat, cattle	1973	1973	hg/An	1700	Fc	Calculated data
QCL	Crops and livestock products	12	Bahamas	5417	Yield/Carcass Weight	867	Meat, cattle	1974	1974	hg/An	1700	Fc	Calculated data
QCL	Crops and livestock products	12	Bahamas	5417	Yield/Carcass Weight	867	Meat, cattle	1975	1975	hg/An	1700	Fc	Calculated data
QCL	Crops and livestock products	12	Bahamas	5417	Yield/Carcass Weight	867	Meat, cattle	1976	1976	hg/An	1700	Fc	Calculated data
QCL	Crops and livestock products	12	Bahamas	5417	Yield/Carcass Weight	867	Meat, cattle	1977	1977	hg/An	1700	Fc	Calculated data
QCL	Crops and livestock products	12	Bahamas	5417	Yield/Carcass Weight	867	Meat, cattle	1978	1978	hg/An	1700	Fc	Calculated data
QCL	Crops and livestock products	12	Bahamas	5417	Yield/Carcass Weight	867	Meat, cattle	1979	1979	hg/An	1700	Fc	Calculated data
QCL	Crops and livestock products	12	Bahamas	5417	Yield/Carcass Weight	867	Meat, cattle	1980	1980	hg/An	1700	Fc	Calculated data
QCL	Crops and livestock products	12	Bahamas	5417	Yield/Carcass Weight	867	Meat, cattle	1981	1981	hg/An	1700	Fc	Calculated data
QCL	Crops and livestock products	12	Bahamas	5417	Yield/Carcass Weight	867	Meat, cattle	1982	1982	hg/An	1700	Fc	Calculated data
QCL	Crops and livestock products	12	Bahamas	5417	Yield/Carcass Weight	867	Meat, cattle	1983	1983	hg/An	1700	Fc	Calculated data
QCL	Crops and livestock products	12	Bahamas	5417	Yield/Carcass Weight	867	Meat, cattle	1984	1984	hg/An	1700	Fc	Calculated data
QCL	Crops and livestock products	12	Bahamas	5417	Yield/Carcass Weight	867	Meat, cattle	1985	1985	hg/An	1700	Fc	Calculated data
QCL	Crops and livestock products	12	Bahamas	5417	Yield/Carcass Weight	867	Meat, cattle	1986	1986	hg/An	1700	Fc	Calculated data
QCL	Crops and livestock products	12	Bahamas	5417	Yield/Carcass Weight	867	Meat, cattle	1987	1987	hg/An	1700	Fc	Calculated data
QCL	Crops and livestock products	12	Bahamas	5417	Yield/Carcass Weight	867	Meat, cattle	1988	1988	hg/An	1700	Fc	Calculated data
QCL	Crops and livestock products	12	Bahamas	5417	Yield/Carcass Weight	867	Meat, cattle	1989	1989	hg/An	1700	Fc	Calculated data
QCL	Crops and livestock products	12	Bahamas	5417	Yield/Carcass Weight	867	Meat, cattle	1990	1990	hg/An	1700	Fc	Calculated data
QCL	Crops and livestock products	12	Bahamas	5417	Yield/Carcass Weight	867	Meat, cattle	1991	1991	hg/An	1704	Fc	Calculated data
QCL	Crops and livestock products	12	Bahamas	5417	Yield/Carcass Weight	867	Meat, cattle	1992	1992	hg/An	1714	Fc	Calculated data
QCL	Crops and livestock products	12	Bahamas	5417	Yield/Carcass Weight	867	Meat, cattle	1993	1993	hg/An	1733	Fc	Calculated data
QCL	Crops and livestock products	12	Bahamas	5417	Yield/Carcass Weight	867	Meat, cattle	1994	1994	hg/An	1731	Fc	Calculated data
QCL	Crops and livestock products	12	Bahamas	5417	Yield/Carcass Weight	867	Meat, cattle	1995	1995	hg/An	1727	Fc	Calculated data
QCL	Crops and livestock products	12	Bahamas	5417	Yield/Carcass Weight	867	Meat, cattle	1996	1996	hg/An	1714	Fc	Calculated data
QCL	Crops and livestock products	12	Bahamas	5417	Yield/Carcass Weight	867	Meat, cattle	1997	1997	hg/An	1714	Fc	Calculated data
QCL	Crops and livestock products	12	Bahamas	5417	Yield/Carcass Weight	867	Meat, cattle	1998	1998	hg/An	1714	Fc	Calculated data
QCL	Crops and livestock products	12	Bahamas	5417	Yield/Carcass Weight	867	Meat, cattle	1999	1999	hg/An	1727	Fc	Calculated data
QCL	Crops and livestock products	12	Bahamas	5417	Yield/Carcass Weight	867	Meat, cattle	2000	2000	hg/An	1667	Fc	Calculated data
QCL	Crops and livestock products	12	Bahamas	5417	Yield/Carcass Weight	867	Meat, cattle	2001	2001	hg/An	1667	Fc	Calculated data
QCL	Crops and livestock products	12	Bahamas	5417	Yield/Carcass Weight	867	Meat, cattle	2002	2002	hg/An	1733	Fc	Calculated data
QCL	Crops and livestock products	12	Bahamas	5417	Yield/Carcass Weight	867	Meat, cattle	2003	2003	hg/An	1688	Fc	Calculated data
QCL	Crops and livestock products	12	Bahamas	5417	Yield/Carcass Weight	867	Meat, cattle	2004	2004	hg/An	1697	Fc	Calculated data
QCL	Crops and livestock products	12	Bahamas	5417	Yield/Carcass Weight	867	Meat, cattle	2005	2005	hg/An	1697	Fc	Calculated data
QCL	Crops and livestock products	12	Bahamas	5417	Yield/Carcass Weight	867	Meat, cattle	2006	2006	hg/An	1714	Fc	Calculated data
QCL	Crops and livestock products	12	Bahamas	5417	Yield/Carcass Weight	867	Meat, cattle	2007	2007	hg/An	1700	Fc	Calculated data
QCL	Crops and livestock products	12	Bahamas	5417	Yield/Carcass Weight	867	Meat, cattle	2008	2008	hg/An	1681	Fc	Calculated data
QCL	Crops and livestock products	12	Bahamas	5417	Yield/Carcass Weight	867	Meat, cattle	2009	2009	hg/An	1696	Fc	Calculated data
QCL	Crops and livestock products	12	Bahamas	5417	Yield/Carcass Weight	867	Meat, cattle	2010	2010	hg/An	1700	Fc	Calculated data
QCL	Crops and livestock products	12	Bahamas	5417	Yield/Carcass Weight	867	Meat, cattle	2011	2011	hg/An	1714	Fc	Calculated data
QCL	Crops and livestock products	12	Bahamas	5417	Yield/Carcass Weight	867	Meat, cattle	2012	2012	hg/An	1681	Fc	Calculated data
QCL	Crops and livestock products	12	Bahamas	5417	Yield/Carcass Weight	867	Meat, cattle	2013	2013	hg/An	1667	Fc	Calculated data
QCL	Crops and livestock products	12	Bahamas	5417	Yield/Carcass Weight	867	Meat, cattle	2014	2014	hg/An	1696	Fc	Calculated data
QCL	Crops and livestock products	12	Bahamas	5417	Yield/Carcass Weight	867	Meat, cattle	2015	2015	hg/An	1712	Fc	Calculated data
QCL	Crops and livestock products	12	Bahamas	5417	Yield/Carcass Weight	867	Meat, cattle	2016	2016	hg/An	1727	Fc	Calculated data
QCL	Crops and livestock products	12	Bahamas	5417	Yield/Carcass Weight	867	Meat, cattle	2017	2017	hg/An	1712	Fc	Calculated data
QCL	Crops and livestock products	12	Bahamas	5417	Yield/Carcass Weight	867	Meat, cattle	2018	2018	hg/An	1712	Fc	Calculated data
QCL	Crops and livestock products	12	Bahamas	5417	Yield/Carcass Weight	867	Meat, cattle	2019	2019	hg/An	1727	Fc	Calculated data
QCL	Crops and livestock products	12	Bahamas	5417	Yield/Carcass Weight	867	Meat, cattle	2020	2020	hg/An	1727	Fc	Calculated data
QCL	Crops and livestock products	12	Bahamas	5510	Production	867	Meat, cattle	1961	1961	tonnes	121	Fc	Calculated data
QCL	Crops and livestock products	12	Bahamas	5510	Production	867	Meat, cattle	1962	1962	tonnes	119	Fc	Calculated data
QCL	Crops and livestock products	12	Bahamas	5510	Production	867	Meat, cattle	1963	1963	tonnes	119	Fc	Calculated data
QCL	Crops and livestock products	12	Bahamas	5510	Production	867	Meat, cattle	1964	1964	tonnes	141	Fc	Calculated data
QCL	Crops and livestock products	12	Bahamas	5510	Production	867	Meat, cattle	1965	1965	tonnes	141	Fc	Calculated data
QCL	Crops and livestock products	12	Bahamas	5510	Production	867	Meat, cattle	1966	1966	tonnes	146	Fc	Calculated data
QCL	Crops and livestock products	12	Bahamas	5510	Production	867	Meat, cattle	1967	1967	tonnes	145	Fc	Calculated data
QCL	Crops and livestock products	12	Bahamas	5510	Production	867	Meat, cattle	1968	1968	tonnes	111	Fc	Calculated data
QCL	Crops and livestock products	12	Bahamas	5510	Production	867	Meat, cattle	1969	1969	tonnes	102	Fc	Calculated data
QCL	Crops and livestock products	12	Bahamas	5510	Production	867	Meat, cattle	1970	1970	tonnes	94	Fc	Calculated data
QCL	Crops and livestock products	12	Bahamas	5510	Production	867	Meat, cattle	1971	1971	tonnes	94	Fc	Calculated data
QCL	Crops and livestock products	12	Bahamas	5510	Production	867	Meat, cattle	1972	1972	tonnes	77	Fc	Calculated data
QCL	Crops and livestock products	12	Bahamas	5510	Production	867	Meat, cattle	1973	1973	tonnes	68	Fc	Calculated data
QCL	Crops and livestock products	12	Bahamas	5510	Production	867	Meat, cattle	1974	1974	tonnes	60	Fc	Calculated data
QCL	Crops and livestock products	12	Bahamas	5510	Production	867	Meat, cattle	1975	1975	tonnes	58	Fc	Calculated data
QCL	Crops and livestock products	12	Bahamas	5510	Production	867	Meat, cattle	1976	1976	tonnes	54	Fc	Calculated data
QCL	Crops and livestock products	12	Bahamas	5510	Production	867	Meat, cattle	1977	1977	tonnes	48	Fc	Calculated data
QCL	Crops and livestock products	12	Bahamas	5510	Production	867	Meat, cattle	1978	1978	tonnes	43	Fc	Calculated data
QCL	Crops and livestock products	12	Bahamas	5510	Production	867	Meat, cattle	1979	1979	tonnes	41	Fc	Calculated data
QCL	Crops and livestock products	12	Bahamas	5510	Production	867	Meat, cattle	1980	1980	tonnes	37	Fc	Calculated data
QCL	Crops and livestock products	12	Bahamas	5510	Production	867	Meat, cattle	1981	1981	tonnes	34	Fc	Calculated data
QCL	Crops and livestock products	12	Bahamas	5510	Production	867	Meat, cattle	1982	1982	tonnes	34	Fc	Calculated data
QCL	Crops and livestock products	12	Bahamas	5510	Production	867	Meat, cattle	1983	1983	tonnes	37	Fc	Calculated data
QCL	Crops and livestock products	12	Bahamas	5510	Production	867	Meat, cattle	1984	1984	tonnes	37	Fc	Calculated data
QCL	Crops and livestock products	12	Bahamas	5510	Production	867	Meat, cattle	1985	1985	tonnes	41	Fc	Calculated data
QCL	Crops and livestock products	12	Bahamas	5510	Production	867	Meat, cattle	1986	1986	tonnes	41	Fc	Calculated data
QCL	Crops and livestock products	12	Bahamas	5510	Production	867	Meat, cattle	1987	1987	tonnes	34	Fc	Calculated data
QCL	Crops and livestock products	12	Bahamas	5510	Production	867	Meat, cattle	1988	1988	tonnes	32	Fc	Calculated data
QCL	Crops and livestock products	12	Bahamas	5510	Production	867	Meat, cattle	1989	1989	tonnes	32	Fc	Calculated data
QCL	Crops and livestock products	12	Bahamas	5510	Production	867	Meat, cattle	1990	1990	tonnes	32	Im	FAO data based on imputation methodology
QCL	Crops and livestock products	12	Bahamas	5510	Production	867	Meat, cattle	1991	1991	tonnes	46	Im	FAO data based on imputation methodology
QCL	Crops and livestock products	12	Bahamas	5510	Production	867	Meat, cattle	1992	1992	tonnes	24	Im	FAO data based on imputation methodology
QCL	Crops and livestock products	12	Bahamas	5510	Production	867	Meat, cattle	1993	1993	tonnes	26	Im	FAO data based on imputation methodology
QCL	Crops and livestock products	12	Bahamas	5510	Production	867	Meat, cattle	1994	1994	tonnes	18	Im	FAO data based on imputation methodology
QCL	Crops and livestock products	12	Bahamas	5510	Production	867	Meat, cattle	1995	1995	tonnes	19	Im	FAO data based on imputation methodology
QCL	Crops and livestock products	12	Bahamas	5510	Production	867	Meat, cattle	1996	1996	tonnes	18	Im	FAO data based on imputation methodology
QCL	Crops and livestock products	12	Bahamas	5510	Production	867	Meat, cattle	1997	1997	tonnes	18	Im	FAO data based on imputation methodology
QCL	Crops and livestock products	12	Bahamas	5510	Production	867	Meat, cattle	1998	1998	tonnes	18	Im	FAO data based on imputation methodology
QCL	Crops and livestock products	12	Bahamas	5510	Production	867	Meat, cattle	1999	1999	tonnes	19	Im	FAO data based on imputation methodology
QCL	Crops and livestock products	12	Bahamas	5510	Production	867	Meat, cattle	2000	2000	tonnes	17	Im	FAO data based on imputation methodology
QCL	Crops and livestock products	12	Bahamas	5510	Production	867	Meat, cattle	2001	2001	tonnes	20	Im	FAO data based on imputation methodology
QCL	Crops and livestock products	12	Bahamas	5510	Production	867	Meat, cattle	2002	2002	tonnes	26	Im	FAO data based on imputation methodology
QCL	Crops and livestock products	12	Bahamas	5510	Production	867	Meat, cattle	2003	2003	tonnes	27	Im	FAO data based on imputation methodology
QCL	Crops and livestock products	12	Bahamas	5510	Production	867	Meat, cattle	2004	2004	tonnes	28	Im	FAO data based on imputation methodology
QCL	Crops and livestock products	12	Bahamas	5510	Production	867	Meat, cattle	2005	2005	tonnes	28	Im	FAO data based on imputation methodology
QCL	Crops and livestock products	12	Bahamas	5510	Production	867	Meat, cattle	2006	2006	tonnes	18	Im	FAO data based on imputation methodology
QCL	Crops and livestock products	12	Bahamas	5510	Production	867	Meat, cattle	2007	2007	tonnes	17	Im	FAO data based on imputation methodology
QCL	Crops and livestock products	12	Bahamas	5510	Production	867	Meat, cattle	2008	2008	tonnes	19	Im	FAO data based on imputation methodology
QCL	Crops and livestock products	12	Bahamas	5510	Production	867	Meat, cattle	2009	2009	tonnes	19	Im	FAO data based on imputation methodology
QCL	Crops and livestock products	12	Bahamas	5510	Production	867	Meat, cattle	2010	2010	tonnes	17	Im	FAO data based on imputation methodology
QCL	Crops and livestock products	12	Bahamas	5510	Production	867	Meat, cattle	2011	2011	tonnes	18	Im	FAO data based on imputation methodology
QCL	Crops and livestock products	12	Bahamas	5510	Production	867	Meat, cattle	2012	2012	tonnes	19	Im	FAO data based on imputation methodology
QCL	Crops and livestock products	12	Bahamas	5510	Production	867	Meat, cattle	2013	2013	tonnes	19	Im	FAO data based on imputation methodology
QCL	Crops and livestock products	12	Bahamas	5510	Production	867	Meat, cattle	2014	2014	tonnes	19	Im	FAO data based on imputation methodology
QCL	Crops and livestock products	12	Bahamas	5510	Production	867	Meat, cattle	2015	2015	tonnes	19	Im	FAO data based on imputation methodology
QCL	Crops and livestock products	12	Bahamas	5510	Production	867	Meat, cattle	2016	2016	tonnes	19	Im	FAO data based on imputation methodology
QCL	Crops and livestock products	12	Bahamas	5510	Production	867	Meat, cattle	2017	2017	tonnes	19	Im	FAO data based on imputation methodology
QCL	Crops and livestock products	12	Bahamas	5510	Production	867	Meat, cattle	2018	2018	tonnes	19	Im	FAO data based on imputation methodology
QCL	Crops and livestock products	12	Bahamas	5510	Production	867	Meat, cattle	2019	2019	tonnes	19	Im	FAO data based on imputation methodology
QCL	Crops and livestock products	12	Bahamas	5510	Production	867	Meat, cattle	2020	2020	tonnes	19	Im	FAO data based on imputation methodology
QCL	Crops and livestock products	12	Bahamas	5320	Producing Animals/Slaughtered	867	Meat, cattle	1961	1961	Head	710	F	FAO estimate
QCL	Crops and livestock products	12	Bahamas	5320	Producing Animals/Slaughtered	867	Meat, cattle	1962	1962	Head	700	F	FAO estimate
QCL	Crops and livestock products	12	Bahamas	5320	Producing Animals/Slaughtered	867	Meat, cattle	1963	1963	Head	700	F	FAO estimate
QCL	Crops and livestock products	12	Bahamas	5320	Producing Animals/Slaughtered	867	Meat, cattle	1964	1964	Head	830	F	FAO estimate
QCL	Crops and livestock products	12	Bahamas	5320	Producing Animals/Slaughtered	867	Meat, cattle	1965	1965	Head	830	F	FAO estimate
QCL	Crops and livestock products	12	Bahamas	5320	Producing Animals/Slaughtered	867	Meat, cattle	1966	1966	Head	860	F	FAO estimate
QCL	Crops and livestock products	12	Bahamas	5320	Producing Animals/Slaughtered	867	Meat, cattle	1967	1967	Head	850	F	FAO estimate
QCL	Crops and livestock products	12	Bahamas	5320	Producing Animals/Slaughtered	867	Meat, cattle	1968	1968	Head	650	F	FAO estimate
QCL	Crops and livestock products	12	Bahamas	5320	Producing Animals/Slaughtered	867	Meat, cattle	1969	1969	Head	600	F	FAO estimate
QCL	Crops and livestock products	12	Bahamas	5320	Producing Animals/Slaughtered	867	Meat, cattle	1970	1970	Head	550	F	FAO estimate
QCL	Crops and livestock products	12	Bahamas	5320	Producing Animals/Slaughtered	867	Meat, cattle	1971	1971	Head	550	F	FAO estimate
QCL	Crops and livestock products	12	Bahamas	5320	Producing Animals/Slaughtered	867	Meat, cattle	1972	1972	Head	450	F	FAO estimate
QCL	Crops and livestock products	12	Bahamas	5320	Producing Animals/Slaughtered	867	Meat, cattle	1973	1973	Head	400	F	FAO estimate
QCL	Crops and livestock products	12	Bahamas	5320	Producing Animals/Slaughtered	867	Meat, cattle	1974	1974	Head	350	F	FAO estimate
QCL	Crops and livestock products	12	Bahamas	5320	Producing Animals/Slaughtered	867	Meat, cattle	1975	1975	Head	340	F	FAO estimate
QCL	Crops and livestock products	12	Bahamas	5320	Producing Animals/Slaughtered	867	Meat, cattle	1976	1976	Head	320	F	FAO estimate
QCL	Crops and livestock products	12	Bahamas	5320	Producing Animals/Slaughtered	867	Meat, cattle	1977	1977	Head	280	F	FAO estimate
QCL	Crops and livestock products	12	Bahamas	5320	Producing Animals/Slaughtered	867	Meat, cattle	1978	1978	Head	250	F	FAO estimate
QCL	Crops and livestock products	12	Bahamas	5320	Producing Animals/Slaughtered	867	Meat, cattle	1979	1979	Head	240	F	FAO estimate
QCL	Crops and livestock products	12	Bahamas	5320	Producing Animals/Slaughtered	867	Meat, cattle	1980	1980	Head	220	F	FAO estimate
QCL	Crops and livestock products	12	Bahamas	5320	Producing Animals/Slaughtered	867	Meat, cattle	1981	1981	Head	200	F	FAO estimate
QCL	Crops and livestock products	12	Bahamas	5320	Producing Animals/Slaughtered	867	Meat, cattle	1982	1982	Head	200	F	FAO estimate
QCL	Crops and livestock products	12	Bahamas	5320	Producing Animals/Slaughtered	867	Meat, cattle	1983	1983	Head	220	F	FAO estimate
QCL	Crops and livestock products	12	Bahamas	5320	Producing Animals/Slaughtered	867	Meat, cattle	1984	1984	Head	220	F	FAO estimate
QCL	Crops and livestock products	12	Bahamas	5320	Producing Animals/Slaughtered	867	Meat, cattle	1985	1985	Head	240	F	FAO estimate
QCL	Crops and livestock products	12	Bahamas	5320	Producing Animals/Slaughtered	867	Meat, cattle	1986	1986	Head	240	F	FAO estimate
QCL	Crops and livestock products	12	Bahamas	5320	Producing Animals/Slaughtered	867	Meat, cattle	1987	1987	Head	200	F	FAO estimate
QCL	Crops and livestock products	12	Bahamas	5320	Producing Animals/Slaughtered	867	Meat, cattle	1988	1988	Head	190	F	FAO estimate
QCL	Crops and livestock products	12	Bahamas	5320	Producing Animals/Slaughtered	867	Meat, cattle	1989	1989	Head	190	F	FAO estimate
QCL	Crops and livestock products	12	Bahamas	5320	Producing Animals/Slaughtered	867	Meat, cattle	1990	1990	Head	190	Im	FAO data based on imputation methodology
QCL	Crops and livestock products	12	Bahamas	5320	Producing Animals/Slaughtered	867	Meat, cattle	1991	1991	Head	270	Im	FAO data based on imputation methodology
QCL	Crops and livestock products	12	Bahamas	5320	Producing Animals/Slaughtered	867	Meat, cattle	1992	1992	Head	140	Im	FAO data based on imputation methodology
QCL	Crops and livestock products	12	Bahamas	5320	Producing Animals/Slaughtered	867	Meat, cattle	1993	1993	Head	150	Im	FAO data based on imputation methodology
QCL	Crops and livestock products	12	Bahamas	5320	Producing Animals/Slaughtered	867	Meat, cattle	1994	1994	Head	104		Official data
QCL	Crops and livestock products	12	Bahamas	5320	Producing Animals/Slaughtered	867	Meat, cattle	1995	1995	Head	110	Im	FAO data based on imputation methodology
QCL	Crops and livestock products	12	Bahamas	5320	Producing Animals/Slaughtered	867	Meat, cattle	1996	1996	Head	105	Im	FAO data based on imputation methodology
QCL	Crops and livestock products	12	Bahamas	5320	Producing Animals/Slaughtered	867	Meat, cattle	1997	1997	Head	105	Im	FAO data based on imputation methodology
QCL	Crops and livestock products	12	Bahamas	5320	Producing Animals/Slaughtered	867	Meat, cattle	1998	1998	Head	105	Im	FAO data based on imputation methodology
QCL	Crops and livestock products	12	Bahamas	5320	Producing Animals/Slaughtered	867	Meat, cattle	1999	1999	Head	110	Im	FAO data based on imputation methodology
QCL	Crops and livestock products	12	Bahamas	5320	Producing Animals/Slaughtered	867	Meat, cattle	2000	2000	Head	102	Im	FAO data based on imputation methodology
QCL	Crops and livestock products	12	Bahamas	5320	Producing Animals/Slaughtered	867	Meat, cattle	2001	2001	Head	120	Im	FAO data based on imputation methodology
QCL	Crops and livestock products	12	Bahamas	5320	Producing Animals/Slaughtered	867	Meat, cattle	2002	2002	Head	150	Im	FAO data based on imputation methodology
QCL	Crops and livestock products	12	Bahamas	5320	Producing Animals/Slaughtered	867	Meat, cattle	2003	2003	Head	160	Im	FAO data based on imputation methodology
QCL	Crops and livestock products	12	Bahamas	5320	Producing Animals/Slaughtered	867	Meat, cattle	2004	2004	Head	165	Im	FAO data based on imputation methodology
QCL	Crops and livestock products	12	Bahamas	5320	Producing Animals/Slaughtered	867	Meat, cattle	2005	2005	Head	165	Im	FAO data based on imputation methodology
QCL	Crops and livestock products	12	Bahamas	5320	Producing Animals/Slaughtered	867	Meat, cattle	2006	2006	Head	105	Im	FAO data based on imputation methodology
QCL	Crops and livestock products	12	Bahamas	5320	Producing Animals/Slaughtered	867	Meat, cattle	2007	2007	Head	100	Im	FAO data based on imputation methodology
QCL	Crops and livestock products	12	Bahamas	5320	Producing Animals/Slaughtered	867	Meat, cattle	2008	2008	Head	113	Im	FAO data based on imputation methodology
QCL	Crops and livestock products	12	Bahamas	5320	Producing Animals/Slaughtered	867	Meat, cattle	2009	2009	Head	112	Im	FAO data based on imputation methodology
QCL	Crops and livestock products	12	Bahamas	5320	Producing Animals/Slaughtered	867	Meat, cattle	2010	2010	Head	100	Im	FAO data based on imputation methodology
QCL	Crops and livestock products	12	Bahamas	5320	Producing Animals/Slaughtered	867	Meat, cattle	2011	2011	Head	105	Im	FAO data based on imputation methodology
QCL	Crops and livestock products	12	Bahamas	5320	Producing Animals/Slaughtered	867	Meat, cattle	2012	2012	Head	113	Im	FAO data based on imputation methodology
QCL	Crops and livestock products	12	Bahamas	5320	Producing Animals/Slaughtered	867	Meat, cattle	2013	2013	Head	114	Im	FAO data based on imputation methodology
QCL	Crops and livestock products	12	Bahamas	5320	Producing Animals/Slaughtered	867	Meat, cattle	2014	2014	Head	112	Im	FAO data based on imputation methodology
QCL	Crops and livestock products	12	Bahamas	5320	Producing Animals/Slaughtered	867	Meat, cattle	2015	2015	Head	111	Im	FAO data based on imputation methodology
QCL	Crops and livestock products	12	Bahamas	5320	Producing Animals/Slaughtered	867	Meat, cattle	2016	2016	Head	110	Im	FAO data based on imputation methodology
QCL	Crops and livestock products	12	Bahamas	5320	Producing Animals/Slaughtered	867	Meat, cattle	2017	2017	Head	111	Im	FAO data based on imputation methodology
QCL	Crops and livestock products	12	Bahamas	5320	Producing Animals/Slaughtered	867	Meat, cattle	2018	2018	Head	111	Im	FAO data based on imputation methodology
QCL	Crops and livestock products	12	Bahamas	5320	Producing Animals/Slaughtered	867	Meat, cattle	2019	2019	Head	110	Im	FAO data based on imputation methodology
QCL	Crops and livestock products	12	Bahamas	5320	Producing Animals/Slaughtered	867	Meat, cattle	2020	2020	Head	110	Im	FAO data based on imputation methodology
QCL	Crops and livestock products	13	Bahrain	5417	Yield/Carcass Weight	867	Meat, cattle	1961	1961	hg/An	1200	Fc	Calculated data
QCL	Crops and livestock products	13	Bahrain	5417	Yield/Carcass Weight	867	Meat, cattle	1962	1962	hg/An	1200	Fc	Calculated data
QCL	Crops and livestock products	13	Bahrain	5417	Yield/Carcass Weight	867	Meat, cattle	1963	1963	hg/An	1200	Fc	Calculated data
QCL	Crops and livestock products	13	Bahrain	5417	Yield/Carcass Weight	867	Meat, cattle	1964	1964	hg/An	1200	Fc	Calculated data
QCL	Crops and livestock products	13	Bahrain	5417	Yield/Carcass Weight	867	Meat, cattle	1965	1965	hg/An	1200	Fc	Calculated data
QCL	Crops and livestock products	13	Bahrain	5417	Yield/Carcass Weight	867	Meat, cattle	1966	1966	hg/An	1200	Fc	Calculated data
QCL	Crops and livestock products	13	Bahrain	5417	Yield/Carcass Weight	867	Meat, cattle	1967	1967	hg/An	1200	Fc	Calculated data
QCL	Crops and livestock products	13	Bahrain	5417	Yield/Carcass Weight	867	Meat, cattle	1968	1968	hg/An	1200	Fc	Calculated data
QCL	Crops and livestock products	13	Bahrain	5417	Yield/Carcass Weight	867	Meat, cattle	1969	1969	hg/An	1200	Fc	Calculated data
QCL	Crops and livestock products	13	Bahrain	5417	Yield/Carcass Weight	867	Meat, cattle	1970	1970	hg/An	1200	Fc	Calculated data
QCL	Crops and livestock products	13	Bahrain	5417	Yield/Carcass Weight	867	Meat, cattle	1971	1971	hg/An	1200	Fc	Calculated data
QCL	Crops and livestock products	13	Bahrain	5417	Yield/Carcass Weight	867	Meat, cattle	1972	1972	hg/An	1200	Fc	Calculated data
QCL	Crops and livestock products	13	Bahrain	5417	Yield/Carcass Weight	867	Meat, cattle	1973	1973	hg/An	1200	Fc	Calculated data
QCL	Crops and livestock products	13	Bahrain	5417	Yield/Carcass Weight	867	Meat, cattle	1974	1974	hg/An	1200	Fc	Calculated data
QCL	Crops and livestock products	13	Bahrain	5417	Yield/Carcass Weight	867	Meat, cattle	1975	1975	hg/An	1200	Fc	Calculated data
QCL	Crops and livestock products	13	Bahrain	5417	Yield/Carcass Weight	867	Meat, cattle	1976	1976	hg/An	1200	Fc	Calculated data
QCL	Crops and livestock products	13	Bahrain	5417	Yield/Carcass Weight	867	Meat, cattle	1977	1977	hg/An	1200	Fc	Calculated data
QCL	Crops and livestock products	13	Bahrain	5417	Yield/Carcass Weight	867	Meat, cattle	1978	1978	hg/An	1200	Fc	Calculated data
QCL	Crops and livestock products	13	Bahrain	5417	Yield/Carcass Weight	867	Meat, cattle	1979	1979	hg/An	1200	Fc	Calculated data
QCL	Crops and livestock products	13	Bahrain	5417	Yield/Carcass Weight	867	Meat, cattle	1980	1980	hg/An	1200	Fc	Calculated data
QCL	Crops and livestock products	13	Bahrain	5417	Yield/Carcass Weight	867	Meat, cattle	1981	1981	hg/An	1200	Fc	Calculated data
QCL	Crops and livestock products	13	Bahrain	5417	Yield/Carcass Weight	867	Meat, cattle	1982	1982	hg/An	1200	Fc	Calculated data
QCL	Crops and livestock products	13	Bahrain	5417	Yield/Carcass Weight	867	Meat, cattle	1983	1983	hg/An	1200	Fc	Calculated data
QCL	Crops and livestock products	13	Bahrain	5417	Yield/Carcass Weight	867	Meat, cattle	1984	1984	hg/An	1200	Fc	Calculated data
QCL	Crops and livestock products	13	Bahrain	5417	Yield/Carcass Weight	867	Meat, cattle	1985	1985	hg/An	1200	Fc	Calculated data
QCL	Crops and livestock products	13	Bahrain	5417	Yield/Carcass Weight	867	Meat, cattle	1986	1986	hg/An	1200	Fc	Calculated data
QCL	Crops and livestock products	13	Bahrain	5417	Yield/Carcass Weight	867	Meat, cattle	1987	1987	hg/An	1200	Fc	Calculated data
QCL	Crops and livestock products	13	Bahrain	5417	Yield/Carcass Weight	867	Meat, cattle	1988	1988	hg/An	1200	Fc	Calculated data
QCL	Crops and livestock products	13	Bahrain	5417	Yield/Carcass Weight	867	Meat, cattle	1989	1989	hg/An	1200	Fc	Calculated data
QCL	Crops and livestock products	13	Bahrain	5417	Yield/Carcass Weight	867	Meat, cattle	1990	1990	hg/An	1200	Fc	Calculated data
QCL	Crops and livestock products	13	Bahrain	5417	Yield/Carcass Weight	867	Meat, cattle	1991	1991	hg/An	1200	Fc	Calculated data
QCL	Crops and livestock products	13	Bahrain	5417	Yield/Carcass Weight	867	Meat, cattle	1992	1992	hg/An	1200	Fc	Calculated data
QCL	Crops and livestock products	13	Bahrain	5417	Yield/Carcass Weight	867	Meat, cattle	1993	1993	hg/An	1200	Fc	Calculated data
QCL	Crops and livestock products	13	Bahrain	5417	Yield/Carcass Weight	867	Meat, cattle	1994	1994	hg/An	1200	Fc	Calculated data
QCL	Crops and livestock products	13	Bahrain	5417	Yield/Carcass Weight	867	Meat, cattle	1995	1995	hg/An	1200	Fc	Calculated data
QCL	Crops and livestock products	13	Bahrain	5417	Yield/Carcass Weight	867	Meat, cattle	1996	1996	hg/An	1200	Fc	Calculated data
QCL	Crops and livestock products	13	Bahrain	5417	Yield/Carcass Weight	867	Meat, cattle	1997	1997	hg/An	1201	Fc	Calculated data
QCL	Crops and livestock products	13	Bahrain	5417	Yield/Carcass Weight	867	Meat, cattle	1998	1998	hg/An	1200	Fc	Calculated data
QCL	Crops and livestock products	13	Bahrain	5417	Yield/Carcass Weight	867	Meat, cattle	1999	1999	hg/An	1200	Fc	Calculated data
QCL	Crops and livestock products	13	Bahrain	5417	Yield/Carcass Weight	867	Meat, cattle	2000	2000	hg/An	1200	Fc	Calculated data
QCL	Crops and livestock products	13	Bahrain	5417	Yield/Carcass Weight	867	Meat, cattle	2001	2001	hg/An	1200	Fc	Calculated data
QCL	Crops and livestock products	13	Bahrain	5417	Yield/Carcass Weight	867	Meat, cattle	2002	2002	hg/An	1200	Fc	Calculated data
QCL	Crops and livestock products	13	Bahrain	5417	Yield/Carcass Weight	867	Meat, cattle	2003	2003	hg/An	1200	Fc	Calculated data
QCL	Crops and livestock products	13	Bahrain	5417	Yield/Carcass Weight	867	Meat, cattle	2004	2004	hg/An	1200	Fc	Calculated data
QCL	Crops and livestock products	13	Bahrain	5417	Yield/Carcass Weight	867	Meat, cattle	2005	2005	hg/An	1200	Fc	Calculated data
QCL	Crops and livestock products	13	Bahrain	5417	Yield/Carcass Weight	867	Meat, cattle	2006	2006	hg/An	1200	Fc	Calculated data
QCL	Crops and livestock products	13	Bahrain	5417	Yield/Carcass Weight	867	Meat, cattle	2007	2007	hg/An	1200	Fc	Calculated data
QCL	Crops and livestock products	13	Bahrain	5417	Yield/Carcass Weight	867	Meat, cattle	2008	2008	hg/An	1200	Fc	Calculated data
QCL	Crops and livestock products	13	Bahrain	5417	Yield/Carcass Weight	867	Meat, cattle	2009	2009	hg/An	1200	Fc	Calculated data
QCL	Crops and livestock products	13	Bahrain	5417	Yield/Carcass Weight	867	Meat, cattle	2010	2010	hg/An	1200	Fc	Calculated data
QCL	Crops and livestock products	13	Bahrain	5417	Yield/Carcass Weight	867	Meat, cattle	2011	2011	hg/An	1200	Fc	Calculated data
QCL	Crops and livestock products	13	Bahrain	5417	Yield/Carcass Weight	867	Meat, cattle	2012	2012	hg/An	1200	Fc	Calculated data
QCL	Crops and livestock products	13	Bahrain	5417	Yield/Carcass Weight	867	Meat, cattle	2013	2013	hg/An	1200	Fc	Calculated data
QCL	Crops and livestock products	13	Bahrain	5417	Yield/Carcass Weight	867	Meat, cattle	2014	2014	hg/An	1200	Fc	Calculated data
QCL	Crops and livestock products	13	Bahrain	5417	Yield/Carcass Weight	867	Meat, cattle	2015	2015	hg/An	1200	Fc	Calculated data
QCL	Crops and livestock products	13	Bahrain	5417	Yield/Carcass Weight	867	Meat, cattle	2016	2016	hg/An	1200	Fc	Calculated data
QCL	Crops and livestock products	13	Bahrain	5417	Yield/Carcass Weight	867	Meat, cattle	2017	2017	hg/An	1199	Fc	Calculated data
QCL	Crops and livestock products	13	Bahrain	5417	Yield/Carcass Weight	867	Meat, cattle	2018	2018	hg/An	1199	Fc	Calculated data
QCL	Crops and livestock products	13	Bahrain	5417	Yield/Carcass Weight	867	Meat, cattle	2019	2019	hg/An	1200	Fc	Calculated data
QCL	Crops and livestock products	13	Bahrain	5417	Yield/Carcass Weight	867	Meat, cattle	2020	2020	hg/An	1200	Fc	Calculated data
QCL	Crops and livestock products	13	Bahrain	5510	Production	867	Meat, cattle	1961	1961	tonnes	180	Fc	Calculated data
QCL	Crops and livestock products	13	Bahrain	5510	Production	867	Meat, cattle	1962	1962	tonnes	180	Fc	Calculated data
QCL	Crops and livestock products	13	Bahrain	5510	Production	867	Meat, cattle	1963	1963	tonnes	180	Fc	Calculated data
QCL	Crops and livestock products	13	Bahrain	5510	Production	867	Meat, cattle	1964	1964	tonnes	180	Fc	Calculated data
QCL	Crops and livestock products	13	Bahrain	5510	Production	867	Meat, cattle	1965	1965	tonnes	240	Fc	Calculated data
QCL	Crops and livestock products	13	Bahrain	5510	Production	867	Meat, cattle	1966	1966	tonnes	240	Fc	Calculated data
QCL	Crops and livestock products	13	Bahrain	5510	Production	867	Meat, cattle	1967	1967	tonnes	240	Fc	Calculated data
QCL	Crops and livestock products	13	Bahrain	5510	Production	867	Meat, cattle	1968	1968	tonnes	240	Fc	Calculated data
QCL	Crops and livestock products	13	Bahrain	5510	Production	867	Meat, cattle	1969	1969	tonnes	300	Fc	Calculated data
QCL	Crops and livestock products	13	Bahrain	5510	Production	867	Meat, cattle	1970	1970	tonnes	300	Fc	Calculated data
QCL	Crops and livestock products	13	Bahrain	5510	Production	867	Meat, cattle	1971	1971	tonnes	720	Fc	Calculated data
QCL	Crops and livestock products	13	Bahrain	5510	Production	867	Meat, cattle	1972	1972	tonnes	781	Fc	Calculated data
QCL	Crops and livestock products	13	Bahrain	5510	Production	867	Meat, cattle	1973	1973	tonnes	714	Fc	Calculated data
QCL	Crops and livestock products	13	Bahrain	5510	Production	867	Meat, cattle	1974	1974	tonnes	758	Fc	Calculated data
QCL	Crops and livestock products	13	Bahrain	5510	Production	867	Meat, cattle	1975	1975	tonnes	600	Fc	Calculated data
QCL	Crops and livestock products	13	Bahrain	5510	Production	867	Meat, cattle	1976	1976	tonnes	480	Fc	Calculated data
QCL	Crops and livestock products	13	Bahrain	5510	Production	867	Meat, cattle	1977	1977	tonnes	576	Fc	Calculated data
QCL	Crops and livestock products	13	Bahrain	5510	Production	867	Meat, cattle	1978	1978	tonnes	456	Fc	Calculated data
QCL	Crops and livestock products	13	Bahrain	5510	Production	867	Meat, cattle	1979	1979	tonnes	504	Fc	Calculated data
QCL	Crops and livestock products	13	Bahrain	5510	Production	867	Meat, cattle	1980	1980	tonnes	720	Fc	Calculated data
QCL	Crops and livestock products	13	Bahrain	5510	Production	867	Meat, cattle	1981	1981	tonnes	576	Fc	Calculated data
QCL	Crops and livestock products	13	Bahrain	5510	Production	867	Meat, cattle	1982	1982	tonnes	840	Fc	Calculated data
QCL	Crops and livestock products	13	Bahrain	5510	Production	867	Meat, cattle	1983	1983	tonnes	1080	Fc	Calculated data
QCL	Crops and livestock products	13	Bahrain	5510	Production	867	Meat, cattle	1984	1984	tonnes	1560	Fc	Calculated data
QCL	Crops and livestock products	13	Bahrain	5510	Production	867	Meat, cattle	1985	1985	tonnes	924	Fc	Calculated data
QCL	Crops and livestock products	13	Bahrain	5510	Production	867	Meat, cattle	1986	1986	tonnes	942	Fc	Calculated data
QCL	Crops and livestock products	13	Bahrain	5510	Production	867	Meat, cattle	1987	1987	tonnes	864	Fc	Calculated data
QCL	Crops and livestock products	13	Bahrain	5510	Production	867	Meat, cattle	1988	1988	tonnes	816	Fc	Calculated data
QCL	Crops and livestock products	13	Bahrain	5510	Production	867	Meat, cattle	1989	1989	tonnes	771	Fc	Calculated data
QCL	Crops and livestock products	13	Bahrain	5510	Production	867	Meat, cattle	1990	1990	tonnes	800	Im	FAO data based on imputation methodology
QCL	Crops and livestock products	13	Bahrain	5510	Production	867	Meat, cattle	1991	1991	tonnes	722	Im	FAO data based on imputation methodology
QCL	Crops and livestock products	13	Bahrain	5510	Production	867	Meat, cattle	1992	1992	tonnes	879	Im	FAO data based on imputation methodology
QCL	Crops and livestock products	13	Bahrain	5510	Production	867	Meat, cattle	1993	1993	tonnes	840	Im	FAO data based on imputation methodology
QCL	Crops and livestock products	13	Bahrain	5510	Production	867	Meat, cattle	1994	1994	tonnes	804	Im	FAO data based on imputation methodology
QCL	Crops and livestock products	13	Bahrain	5510	Production	867	Meat, cattle	1995	1995	tonnes	684	Im	FAO data based on imputation methodology
QCL	Crops and livestock products	13	Bahrain	5510	Production	867	Meat, cattle	1996	1996	tonnes	804	Im	FAO data based on imputation methodology
QCL	Crops and livestock products	13	Bahrain	5510	Production	867	Meat, cattle	1997	1997	tonnes	808	Im	FAO data based on imputation methodology
QCL	Crops and livestock products	13	Bahrain	5510	Production	867	Meat, cattle	1998	1998	tonnes	902	Im	FAO data based on imputation methodology
QCL	Crops and livestock products	13	Bahrain	5510	Production	867	Meat, cattle	1999	1999	tonnes	894	Im	FAO data based on imputation methodology
QCL	Crops and livestock products	13	Bahrain	5510	Production	867	Meat, cattle	2000	2000	tonnes	896	Im	FAO data based on imputation methodology
QCL	Crops and livestock products	13	Bahrain	5510	Production	867	Meat, cattle	2001	2001	tonnes	912	Im	FAO data based on imputation methodology
QCL	Crops and livestock products	13	Bahrain	5510	Production	867	Meat, cattle	2002	2002	tonnes	1440	Im	FAO data based on imputation methodology
QCL	Crops and livestock products	13	Bahrain	5510	Production	867	Meat, cattle	2003	2003	tonnes	1020	Im	FAO data based on imputation methodology
QCL	Crops and livestock products	13	Bahrain	5510	Production	867	Meat, cattle	2004	2004	tonnes	875		Official data
QCL	Crops and livestock products	13	Bahrain	5510	Production	867	Meat, cattle	2005	2005	tonnes	875	Im	FAO data based on imputation methodology
QCL	Crops and livestock products	13	Bahrain	5510	Production	867	Meat, cattle	2006	2006	tonnes	876	Im	FAO data based on imputation methodology
QCL	Crops and livestock products	13	Bahrain	5510	Production	867	Meat, cattle	2007	2007	tonnes	876	Im	FAO data based on imputation methodology
QCL	Crops and livestock products	13	Bahrain	5510	Production	867	Meat, cattle	2008	2008	tonnes	972	Im	FAO data based on imputation methodology
QCL	Crops and livestock products	13	Bahrain	5510	Production	867	Meat, cattle	2009	2009	tonnes	972	Im	FAO data based on imputation methodology
QCL	Crops and livestock products	13	Bahrain	5510	Production	867	Meat, cattle	2010	2010	tonnes	1020	Im	FAO data based on imputation methodology
QCL	Crops and livestock products	13	Bahrain	5510	Production	867	Meat, cattle	2011	2011	tonnes	1020	Im	FAO data based on imputation methodology
QCL	Crops and livestock products	13	Bahrain	5510	Production	867	Meat, cattle	2012	2012	tonnes	1020	Im	FAO data based on imputation methodology
QCL	Crops and livestock products	13	Bahrain	5510	Production	867	Meat, cattle	2013	2013	tonnes	1032	Im	FAO data based on imputation methodology
QCL	Crops and livestock products	13	Bahrain	5510	Production	867	Meat, cattle	2014	2014	tonnes	1070	Im	FAO data based on imputation methodology
QCL	Crops and livestock products	13	Bahrain	5510	Production	867	Meat, cattle	2015	2015	tonnes	979	Im	FAO data based on imputation methodology
QCL	Crops and livestock products	13	Bahrain	5510	Production	867	Meat, cattle	2016	2016	tonnes	865	Im	FAO data based on imputation methodology
QCL	Crops and livestock products	13	Bahrain	5510	Production	867	Meat, cattle	2017	2017	tonnes	741	Im	FAO data based on imputation methodology
QCL	Crops and livestock products	13	Bahrain	5510	Production	867	Meat, cattle	2018	2018	tonnes	756	Im	FAO data based on imputation methodology
QCL	Crops and livestock products	13	Bahrain	5510	Production	867	Meat, cattle	2019	2019	tonnes	833	Im	FAO data based on imputation methodology
QCL	Crops and livestock products	13	Bahrain	5510	Production	867	Meat, cattle	2020	2020	tonnes	853	Im	FAO data based on imputation methodology
QCL	Crops and livestock products	13	Bahrain	5320	Producing Animals/Slaughtered	867	Meat, cattle	1961	1961	Head	1500	F	FAO estimate
QCL	Crops and livestock products	13	Bahrain	5320	Producing Animals/Slaughtered	867	Meat, cattle	1962	1962	Head	1500	F	FAO estimate
QCL	Crops and livestock products	13	Bahrain	5320	Producing Animals/Slaughtered	867	Meat, cattle	1963	1963	Head	1500	F	FAO estimate
QCL	Crops and livestock products	13	Bahrain	5320	Producing Animals/Slaughtered	867	Meat, cattle	1964	1964	Head	1500	F	FAO estimate
QCL	Crops and livestock products	13	Bahrain	5320	Producing Animals/Slaughtered	867	Meat, cattle	1965	1965	Head	2000	F	FAO estimate
QCL	Crops and livestock products	13	Bahrain	5320	Producing Animals/Slaughtered	867	Meat, cattle	1966	1966	Head	2000	F	FAO estimate
QCL	Crops and livestock products	13	Bahrain	5320	Producing Animals/Slaughtered	867	Meat, cattle	1967	1967	Head	2000	F	FAO estimate
QCL	Crops and livestock products	13	Bahrain	5320	Producing Animals/Slaughtered	867	Meat, cattle	1968	1968	Head	2000	F	FAO estimate
QCL	Crops and livestock products	13	Bahrain	5320	Producing Animals/Slaughtered	867	Meat, cattle	1969	1969	Head	2500	F	FAO estimate
QCL	Crops and livestock products	13	Bahrain	5320	Producing Animals/Slaughtered	867	Meat, cattle	1970	1970	Head	2500	F	FAO estimate
QCL	Crops and livestock products	13	Bahrain	5320	Producing Animals/Slaughtered	867	Meat, cattle	1971	1971	Head	6000	F	FAO estimate
QCL	Crops and livestock products	13	Bahrain	5320	Producing Animals/Slaughtered	867	Meat, cattle	1972	1972	Head	6510		Official data
QCL	Crops and livestock products	13	Bahrain	5320	Producing Animals/Slaughtered	867	Meat, cattle	1973	1973	Head	5950		Official data
QCL	Crops and livestock products	13	Bahrain	5320	Producing Animals/Slaughtered	867	Meat, cattle	1974	1974	Head	6315		Official data
QCL	Crops and livestock products	13	Bahrain	5320	Producing Animals/Slaughtered	867	Meat, cattle	1975	1975	Head	5000	F	FAO estimate
QCL	Crops and livestock products	13	Bahrain	5320	Producing Animals/Slaughtered	867	Meat, cattle	1976	1976	Head	4000	F	FAO estimate
QCL	Crops and livestock products	13	Bahrain	5320	Producing Animals/Slaughtered	867	Meat, cattle	1977	1977	Head	4800	F	FAO estimate
QCL	Crops and livestock products	13	Bahrain	5320	Producing Animals/Slaughtered	867	Meat, cattle	1978	1978	Head	3800	F	FAO estimate
QCL	Crops and livestock products	13	Bahrain	5320	Producing Animals/Slaughtered	867	Meat, cattle	1979	1979	Head	4200	F	FAO estimate
QCL	Crops and livestock products	13	Bahrain	5320	Producing Animals/Slaughtered	867	Meat, cattle	1980	1980	Head	6000	F	FAO estimate
QCL	Crops and livestock products	13	Bahrain	5320	Producing Animals/Slaughtered	867	Meat, cattle	1981	1981	Head	4800	F	FAO estimate
QCL	Crops and livestock products	13	Bahrain	5320	Producing Animals/Slaughtered	867	Meat, cattle	1982	1982	Head	7000	F	FAO estimate
QCL	Crops and livestock products	13	Bahrain	5320	Producing Animals/Slaughtered	867	Meat, cattle	1983	1983	Head	9000	F	FAO estimate
QCL	Crops and livestock products	13	Bahrain	5320	Producing Animals/Slaughtered	867	Meat, cattle	1984	1984	Head	13000	F	FAO estimate
QCL	Crops and livestock products	13	Bahrain	5320	Producing Animals/Slaughtered	867	Meat, cattle	1985	1985	Head	7700	F	FAO estimate
QCL	Crops and livestock products	13	Bahrain	5320	Producing Animals/Slaughtered	867	Meat, cattle	1986	1986	Head	7850	F	FAO estimate
QCL	Crops and livestock products	13	Bahrain	5320	Producing Animals/Slaughtered	867	Meat, cattle	1987	1987	Head	7200	F	FAO estimate
QCL	Crops and livestock products	13	Bahrain	5320	Producing Animals/Slaughtered	867	Meat, cattle	1988	1988	Head	6800	F	FAO estimate
QCL	Crops and livestock products	13	Bahrain	5320	Producing Animals/Slaughtered	867	Meat, cattle	1989	1989	Head	6421		Official data
QCL	Crops and livestock products	13	Bahrain	5320	Producing Animals/Slaughtered	867	Meat, cattle	1990	1990	Head	6669	Fc	Calculated data
QCL	Crops and livestock products	13	Bahrain	5320	Producing Animals/Slaughtered	867	Meat, cattle	1991	1991	Head	6018		Official data
QCL	Crops and livestock products	13	Bahrain	5320	Producing Animals/Slaughtered	867	Meat, cattle	1992	1992	Head	7325		Official data
QCL	Crops and livestock products	13	Bahrain	5320	Producing Animals/Slaughtered	867	Meat, cattle	1993	1993	Head	7000	Im	FAO data based on imputation methodology
QCL	Crops and livestock products	13	Bahrain	5320	Producing Animals/Slaughtered	867	Meat, cattle	1994	1994	Head	6700	Im	FAO data based on imputation methodology
QCL	Crops and livestock products	13	Bahrain	5320	Producing Animals/Slaughtered	867	Meat, cattle	1995	1995	Head	5700	Im	FAO data based on imputation methodology
QCL	Crops and livestock products	13	Bahrain	5320	Producing Animals/Slaughtered	867	Meat, cattle	1996	1996	Head	6700	Im	FAO data based on imputation methodology
QCL	Crops and livestock products	13	Bahrain	5320	Producing Animals/Slaughtered	867	Meat, cattle	1997	1997	Head	6730	Im	FAO data based on imputation methodology
QCL	Crops and livestock products	13	Bahrain	5320	Producing Animals/Slaughtered	867	Meat, cattle	1998	1998	Head	7515		Official data
QCL	Crops and livestock products	13	Bahrain	5320	Producing Animals/Slaughtered	867	Meat, cattle	1999	1999	Head	7450	Im	FAO data based on imputation methodology
QCL	Crops and livestock products	13	Bahrain	5320	Producing Animals/Slaughtered	867	Meat, cattle	2000	2000	Head	7466		Official data
QCL	Crops and livestock products	13	Bahrain	5320	Producing Animals/Slaughtered	867	Meat, cattle	2001	2001	Head	7600	Im	FAO data based on imputation methodology
QCL	Crops and livestock products	13	Bahrain	5320	Producing Animals/Slaughtered	867	Meat, cattle	2002	2002	Head	12000	Im	FAO data based on imputation methodology
QCL	Crops and livestock products	13	Bahrain	5320	Producing Animals/Slaughtered	867	Meat, cattle	2003	2003	Head	8500	Im	FAO data based on imputation methodology
QCL	Crops and livestock products	13	Bahrain	5320	Producing Animals/Slaughtered	867	Meat, cattle	2004	2004	Head	7291	*	Unofficial figure
QCL	Crops and livestock products	13	Bahrain	5320	Producing Animals/Slaughtered	867	Meat, cattle	2005	2005	Head	7291	Im	FAO data based on imputation methodology
QCL	Crops and livestock products	13	Bahrain	5320	Producing Animals/Slaughtered	867	Meat, cattle	2006	2006	Head	7300	Im	FAO data based on imputation methodology
QCL	Crops and livestock products	13	Bahrain	5320	Producing Animals/Slaughtered	867	Meat, cattle	2007	2007	Head	7300	Im	FAO data based on imputation methodology
QCL	Crops and livestock products	13	Bahrain	5320	Producing Animals/Slaughtered	867	Meat, cattle	2008	2008	Head	8100	Im	FAO data based on imputation methodology
QCL	Crops and livestock products	13	Bahrain	5320	Producing Animals/Slaughtered	867	Meat, cattle	2009	2009	Head	8100	Im	FAO data based on imputation methodology
QCL	Crops and livestock products	13	Bahrain	5320	Producing Animals/Slaughtered	867	Meat, cattle	2010	2010	Head	8500	Im	FAO data based on imputation methodology
QCL	Crops and livestock products	13	Bahrain	5320	Producing Animals/Slaughtered	867	Meat, cattle	2011	2011	Head	8500	Im	FAO data based on imputation methodology
QCL	Crops and livestock products	13	Bahrain	5320	Producing Animals/Slaughtered	867	Meat, cattle	2012	2012	Head	8500	Im	FAO data based on imputation methodology
QCL	Crops and livestock products	13	Bahrain	5320	Producing Animals/Slaughtered	867	Meat, cattle	2013	2013	Head	8600	Im	FAO data based on imputation methodology
QCL	Crops and livestock products	13	Bahrain	5320	Producing Animals/Slaughtered	867	Meat, cattle	2014	2014	Head	8915	Im	FAO data based on imputation methodology
QCL	Crops and livestock products	13	Bahrain	5320	Producing Animals/Slaughtered	867	Meat, cattle	2015	2015	Head	8161	Im	FAO data based on imputation methodology
QCL	Crops and livestock products	13	Bahrain	5320	Producing Animals/Slaughtered	867	Meat, cattle	2016	2016	Head	7211	Im	FAO data based on imputation methodology
QCL	Crops and livestock products	13	Bahrain	5320	Producing Animals/Slaughtered	867	Meat, cattle	2017	2017	Head	6179	Im	FAO data based on imputation methodology
QCL	Crops and livestock products	13	Bahrain	5320	Producing Animals/Slaughtered	867	Meat, cattle	2018	2018	Head	6303	Im	FAO data based on imputation methodology
QCL	Crops and livestock products	13	Bahrain	5320	Producing Animals/Slaughtered	867	Meat, cattle	2019	2019	Head	6939	Im	FAO data based on imputation methodology
QCL	Crops and livestock products	13	Bahrain	5320	Producing Animals/Slaughtered	867	Meat, cattle	2020	2020	Head	7110	Im	FAO data based on imputation methodology
QCL	Crops and livestock products	16	Bangladesh	5417	Yield/Carcass Weight	867	Meat, cattle	1961	1961	hg/An	560	Fc	Calculated data
QCL	Crops and livestock products	16	Bangladesh	5417	Yield/Carcass Weight	867	Meat, cattle	1962	1962	hg/An	560	Fc	Calculated data
QCL	Crops and livestock products	16	Bangladesh	5417	Yield/Carcass Weight	867	Meat, cattle	1963	1963	hg/An	560	Fc	Calculated data
QCL	Crops and livestock products	16	Bangladesh	5417	Yield/Carcass Weight	867	Meat, cattle	1964	1964	hg/An	560	Fc	Calculated data
QCL	Crops and livestock products	16	Bangladesh	5417	Yield/Carcass Weight	867	Meat, cattle	1965	1965	hg/An	560	Fc	Calculated data
QCL	Crops and livestock products	16	Bangladesh	5417	Yield/Carcass Weight	867	Meat, cattle	1966	1966	hg/An	560	Fc	Calculated data
QCL	Crops and livestock products	16	Bangladesh	5417	Yield/Carcass Weight	867	Meat, cattle	1967	1967	hg/An	560	Fc	Calculated data
QCL	Crops and livestock products	16	Bangladesh	5417	Yield/Carcass Weight	867	Meat, cattle	1968	1968	hg/An	560	Fc	Calculated data
QCL	Crops and livestock products	16	Bangladesh	5417	Yield/Carcass Weight	867	Meat, cattle	1969	1969	hg/An	560	Fc	Calculated data
QCL	Crops and livestock products	16	Bangladesh	5417	Yield/Carcass Weight	867	Meat, cattle	1970	1970	hg/An	560	Fc	Calculated data
QCL	Crops and livestock products	16	Bangladesh	5417	Yield/Carcass Weight	867	Meat, cattle	1971	1971	hg/An	560	Fc	Calculated data
QCL	Crops and livestock products	16	Bangladesh	5417	Yield/Carcass Weight	867	Meat, cattle	1972	1972	hg/An	560	Fc	Calculated data
QCL	Crops and livestock products	16	Bangladesh	5417	Yield/Carcass Weight	867	Meat, cattle	1973	1973	hg/An	560	Fc	Calculated data
QCL	Crops and livestock products	16	Bangladesh	5417	Yield/Carcass Weight	867	Meat, cattle	1974	1974	hg/An	560	Fc	Calculated data
QCL	Crops and livestock products	16	Bangladesh	5417	Yield/Carcass Weight	867	Meat, cattle	1975	1975	hg/An	560	Fc	Calculated data
QCL	Crops and livestock products	16	Bangladesh	5417	Yield/Carcass Weight	867	Meat, cattle	1976	1976	hg/An	560	Fc	Calculated data
QCL	Crops and livestock products	16	Bangladesh	5417	Yield/Carcass Weight	867	Meat, cattle	1977	1977	hg/An	560	Fc	Calculated data
QCL	Crops and livestock products	16	Bangladesh	5417	Yield/Carcass Weight	867	Meat, cattle	1978	1978	hg/An	560	Fc	Calculated data
QCL	Crops and livestock products	16	Bangladesh	5417	Yield/Carcass Weight	867	Meat, cattle	1979	1979	hg/An	561	Fc	Calculated data
QCL	Crops and livestock products	16	Bangladesh	5417	Yield/Carcass Weight	867	Meat, cattle	1980	1980	hg/An	560	Fc	Calculated data
QCL	Crops and livestock products	16	Bangladesh	5417	Yield/Carcass Weight	867	Meat, cattle	1981	1981	hg/An	560	Fc	Calculated data
QCL	Crops and livestock products	16	Bangladesh	5417	Yield/Carcass Weight	867	Meat, cattle	1982	1982	hg/An	560	Fc	Calculated data
QCL	Crops and livestock products	16	Bangladesh	5417	Yield/Carcass Weight	867	Meat, cattle	1983	1983	hg/An	560	Fc	Calculated data
QCL	Crops and livestock products	16	Bangladesh	5417	Yield/Carcass Weight	867	Meat, cattle	1984	1984	hg/An	560	Fc	Calculated data
QCL	Crops and livestock products	16	Bangladesh	5417	Yield/Carcass Weight	867	Meat, cattle	1985	1985	hg/An	602	Fc	Calculated data
[truncated: 36,574 more rows]

## Sheet: 2009 only
Entity	Code	Year	Livestock Primary - Meat, cattle - 867 - Yield/Carcass Weight - 5417 - hg/An	Category			One way ANOVA result for 2009 differences in mean cattle yield
Afghanistan	AFG	2009	1800	Developing			Group	1	2	3	Total
Albania	ALB	2009	1102	Transition			N	25	17	92	134
Algeria	DZA	2009	1948	Developing			∑X	63494	26078	160029	249601
Angola	AGO	2009	1700	Developing			Mean	2539.76	1534	1739.45	1862.69
Argentina	ARG	2009	2105	Developing			∑X2	168482850	42193982	315325339	526002171
Armenia	ARM	2009	1131	Transition			Std.Dev.	54.8609	36.9994	63.3944	677.633
Australia	AUS	2009	2504	Developed			Result Details
Austria	AUT	2009	3234	Developed
Azerbaijan	AZE	2009	1115	Transition			Source	SS	df	MS
Bangladesh	BGD	2009	706	Developing			Between-treatments	1.46946e+07	2	7.34731e+06	F = 20.75367
Belarus	BLR	2009	1715	Transition			Within-treatments	4.63772e+07	131	354025
Belize	BLZ	2009	2041	Developing			Total	6.10719e+07	133
Benin	BEN	2009	1781	Developing			The f-ratio value is 20.89452. The p-value is <0.00001 The result is significant at p < .05.
Bhutan	BTN	2009	1030	Developing
Bolivia	BOL	2009	1329	Developing			Pairwise Comparisons	HSD.05 = 381.4412	Q.05 = 3.3526 Q.01 = 4.1932
Bosnia and Herzegovina	BIH	2009	1600	Transition				HSD.01 = 477.0803
Botswana	BWA	2009	2000	Developing			T1:T2	M1 = 2539.76	1005.76	Q = 8.84 (p = .00000)
Brazil	BRA	2009	2264	Developing				M2 = 1534.00
Bulgaria	BGR	2009	1485	Developed			T1:T3	M1 = 2539.76	800.31	Q = 7.03 (p = .00001)
Burkina Faso	BFA	2009	1130	Developing				M3 = 1739.45
Burundi	BDI	2009	2000	Developing			T2:T3	M2 = 1534.00	205.45	Q = 1.81 (p = .41077)
Cambodia	KHM	2009	1200	Developing				M3 = 1739.45
Cameroon	CMR	2009	1452	Developing
Canada	CAN	2009	3345	Developed
Chad	TCD	2009	1200	Developing
Chile	CHL	2009	2420	Developing
China	CHN	2009	1460	Developing
Colombia	COL	2009	2117	Developing
Congo	COG	2009	1566	Developing
Costa Rica	CRI	2009	2311	Developing
Croatia	HRV	2009	1673	Developed
Czechia	CZE	2009	2860	Developed
Democratic Republic of Congo	COD	2009	1558	Developing
Djibouti	DJI	2009	1100	Developing
Ecuador	ECU	2009	2040	Developing
Egypt	EGY	2009	3161	Developing
El Salvador	SLV	2009	1655	Developing
Equatorial Guinea	GNQ	2009	1100	Developing
Eritrea	ERI	2009	1000	Developing
Estonia	EST	2009	2154	Developed
Ethiopia	ETH	2009	1092	Developing
Finland	FIN	2009	3010	Developed
France	FRA	2009	2939	Developed
Gabon	GAB	2009	1320	Developing
Gambia	GMB	2009	1200	Developing
Georgia	GEO	2009	718	Transition
Germany	DEU	2009	3137	Developed
Ghana	GHA	2009	1250	Developing
Greece	GRC	2009	2073	Developed
Guatemala	GTM	2009	1839	Developing
Guinea	GIN	2009	934	Developing
Guinea-Bissau	GNB	2009	1100	Developing
Guyana	GUY	2009	1744	Developing
Honduras	HND	2009	1785	Developing
Hungary	HUN	2009	2590	Developed
India	IND	2009	1030	Developing
Indonesia	IDN	2009	2255	Developing
Iran	IRN	2009	2268	Developing
Iraq	IRQ	2009	2110	Developing
Israel	ISR	2009	3502	Developing
Italy	ITA	2009	2753	Developed
Ivory Coast (Cote d'Ivoire)	CIV	2009	1081	Developing
Jordan	JOR	2009	2000	Developing
Kazakhstan	KAZ	2009	1560	Transition
Kenya	KEN	2009	2348	Developing
Kyrgyzstan	KGZ	2009	1751	Transition
Laos (Lao People's Democratic Republic)	LAO	2009	1250	Developing
Latvia	LVA	2009	1811	Developed
Lesotho	LSO	2009	1300	Developing
Lithuania	LTU	2009	2213	Developed
Malawi	MWI	2009	1241	Developing
Malaysia	MYS	2009	3371	Developing
Mali	MLI	2009	1300	Developing
Mauritania	MRT	2009	1200	Developing
Mexico	MEX	2009	2060	Developing
Mongolia	MNG	2009	1135	Developing
Montenegro	MNE	2009	1741	Transition
Morocco	MAR	2009	1937	Developing
Mozambique	MOZ	2009	1000	Developing
Myanmar	MMR	2009	2134	Developing
Namibia	NAM	2009	2469	Developing
Nepal	NPL	2009	850	Developing
Nicaragua	NIC	2009	1619	Developing
Niger	NER	2009	3817	Developing
Nigeria	NGA	2009	1300	Developing
North Macedonia	MKD	2009	1353	Transition
Norway	NOR	2009	2713	Developed
Oman	OMN	2009	1300	Developing
Pakistan	PAK	2009	1947	Developing
Palestine	PSE	2009	2049	Developing
Panama	PAN	2009	2170	Developing
Paraguay	PRY	2009	2539	Developing
Peru	PER	2009	1410	Developing
Poland	POL	2009	2378	Developed
Portugal	PRT	2009	2309	Developed
Qatar	QAT	2009	1200	Developing
Republic of Korea	KOR	2009	3272	Developing
Republic of Moldova	MDA	2009	1300	Transition
Romania	ROU	2009	1630	Developed
Russia	RUS	2009	1852	Transition
Rwanda	RWA	2009	1040	Developing
Saudi Arabia	SAU	2009	2000	Developing
Senegal	SEN	2009	1482	Developing
Serbia	SRB	2009	2232	Transition
Sierra Leone	SLE	2009	1030	Developing
Slovakia	SVK	2009	2535	Developed
Slovenia	SVN	2009	2815	Developed
South Africa	ZAF	2009	2795	Developing
Spain	ESP	2009	2594	Developed
Sri Lanka	LKA	2009	1361	Developing
Sudan (former)		2009	1214	Developing
Suriname	SUR	2009	1764	Developing
Swaziland (Eswatini)	SWZ	2009	2265	Developing
Sweden	SWE	2009	3043	Developed
Switzerland	CHE	2009	2186	Developed
Syria	SYR	2009	1500	Developing
Tajikistan	TJK	2009	1768	Transition
Tanzania	TZA	2009	958	Developing
Thailand	THA	2009	2483	Developing
Togo	TGO	2009	1250	Developing
Tunisia	TUN	2009	1700	Developing
Turkey	TUR	2009	2166	Developing
Turkmenistan	TKM	2009	1800	Transition
UAE	ARE	2009	2500	Developing
Uganda	UGA	2009	1496	Developing
Ukraine	UKR	2009	1540	Transition
United States	USA	2009	3510	Developed
Uruguay	URY	2009	2084	Developing
Uzbekistan	UZB	2009	1800	Transition
Venezuela	VEN	2009	2400	Developing
Vietnam	VNM	2009	1721	Developing
Yemen	YEM	2009	910	Developing
Zambia	ZMB	2009	1600	Developing
Zimbabwe	ZWE	2009	2247	Developing

## Sheet: All years
All years (but not individual averages within years per country)				One way ANOVA result for all year differences in mean cattle yield (not averaged per country)
Developing	Developed	Transition		Source	DF	Sum of Square	Mean Square	F Statistic	P-value
119	150	82		Groups (between groups)	2	4.77963e+06	2.38982e+06	827.088	0
119	157	81		Error (within groups)	6983	2.01769e+07	2889.43
119	157	83		Total	6985	2.49565e+07	3572.88
119	156	81		Used this calculator to calculate ANOVA: https://www.statskingdom.com/180Anova1way.html
119	150	83
119	150	82
120	156	83
119	160	82
119	167	82
95	172	83
95	178	82
95	181	82
112	177	83
119	182	83
119	183	83
119	173	83
122	166	82
120	168	83
120	178	83
120	176	83
121	174	82
123	181	82
124	169	81
125	184	81
126	186	81
127	187	81
127	191	92
127	196	101
127	206	99
180	211	121
180	210	111
180	206	111
180	215	106
180	220	109
180	218	110
180	220	104
180	215	108
180	210	105
180	221	105
180	230	106
180	237	105
180	231	105
180	224	111
180	240	112
180	247	115
180	247	116
180	244	113
180	247	110
180	250	110
180	257	110
180	268	110
180	270	137
180	261	138
180	262	124
180	263	116
180	263	119
180	276	119
180	280	150
115	150	134
117	151	132
124	150	134
114	156	139
118	166	132
110	172	134
109	176	131
112	178	125
112	192	118
115	203	127
117	210	109
116	220	109
113	231	119
106	231	119
115	228	115
113	231	111
116	233	113
129	244	113
124	245	108
124	258	105
123	264	106
123	264	105
124	273	113
130	275	105
140	260	120
145	266	132
153	266	139
152	265	150
152	272	149
153	271	147
160	282	148
161	287	149
161	287	152
164	287	158
178	301	156
168	289	156
180	280	160
183	287	156
180	302	153
198	303	155
183	299	150
193	300	151
195	303	146
194	306	146
194	313	112
195	317	110
195	323	110
195	325	112
195	323	112
186	323	112
179	323	112
194	327	112
184	331	112
183	330	112
190	330	179
208	333	162
231	335	175
222	337	175
143	115	173
140	121	172
140	121	172
145	133	169
146	140	170
147	152	170
148	170	165
152	172	165
156	165	170
161	182	171
155	194	172
151	193	175
150	198	172
150	202	172
145	195	173
157	189	172
158	193	172
155	187	173
157	187	164
151	183	190
152	181	184
152	185	177
153	190	182
151	192	159
150	191	158
146	197	156
146	197	167
143	197	163
145	204	173
148	207	165
146	192	158
172	207	134
183	204	128
181	183	133
154	156	129
178	187	137
180	176	152
181	182	156
180	178	167
195	181	171
192	135	160
193	143	154
193	162	161
170	137	170
170	143	160
170	140	145
170	150	236
170	147	215
170	149	224
170	142	205
170	142	159
170	143	158
170	146	164
169	135	171
166	135	168
164	93	169
163	146	153
161	142	150
210	182	182
202	182	125
202	189	118
216	189	120
218	186	100
210	195	105
201	195	80
200	201	78
209	207	72
203	212	72
211	213	72
219	222	72
219	229	72
214	223	72
201	209	80
203	213	72
198	213	72
197	223	72
198	239	79
205	239	184
201	238	190
206	234	163
215	239	159
209	235	151
203	243	150
209	251	150
205	257	173
211	265	167
210	263	158
224	268	156
211	275	159
217	278	157
213	284	159
211	294	158
209	295	159
209	290	158
212	300	156
219	315	157
224	321	157
219	329	164
212	332	166
217	338	170
213	342	172
212	338	174
220	329	175
226	320	176
216	334	191
214	339	209
211	335	222
221	331	229
230	273	219
227	259	200
224	262	193
221	279	195
224	274	191
226	303	195
226	317	205
228	335	181
56	234	182
56	232	176
56	231	175
56	219	178
56	205	180
56	202	175
56	207	178
56	217	176
56	189	175
56	196	175
56	179	171
56	197	164
56	201	166
56	207	162
56	211	165
56	211	144
56	202	174
56	167	165
56	134	174
56	138	174
56	214	213
56	229	165
56	228	162
56	230	180
60	235	150
60	233	198
60	240	210
60	266	198
60	226	101
60	225	100
60	228	94
60	231	76
60	218	94
61	239	96
61	289	91
63	298	96
67	292	98
70	290	108
70	288	107
70	288	94
71	289	132
70	294	131
70	292	127
70	286	132
70	291	130
70	290	135
70	289	130
71	293	130
71	294	130
71	295	130
71	298	142
71	293	163
71	302	124
71	164	129
71	144	209
71	158	202
71	139	190
71	136	171
107	125	134
128	142	133
126	141	160
112	144	147
115	166	128
114	178	150
113	171	130
120	181	132
142	187	130
143	196	131
155	208	131
154	211	131
149	215	131
153	222	132
141	214	130
157	246	130
178	270	130
177	234	130
159	286	111
159	345	119
157	296	119
145	313	136
166	79	113
164	83	129
163	86	180
156	88	171
160	89	164
122	97	138
149	101	154
186	108	155
198	115	155
174	124	155
211	132	155
164	137	162
179	141	167
179	142	166
157	144	167
157	155	170
157	158	179
157	163	179
168	168	184
204	175	185
204	191	185
204	192	190
204	197	191
204	196	191
204	198	193
204	199	198
204	205	196
204	210	196
204	222	203
204	232	174
204	238	193
204	237	224
204	240	223
204	246	219
204	243	219
204	245	203
110	241	215
110	242	230
110	244	219
110	249	219
110	256	219
110	268	219
110	277	115
108	285	125
105	283	147
103	287	170
100	294	175
98	298	172
97	301	102
100	308	118
105	306	109
110	301	123
105	299	143
110	303	176
110	306	177
110	304	177
110	309	176
110	313	176
110	183	177
110	179	177
110	180	177
110	186	172
110	189	175
110	181	194
110	183	216
110	186	215
110	190	215
110	193	215
110	199	215
110	207	179
110	217	180
110	219	180
110	202	180
110	206	181
110	202	180
157	221	180
161	229	180
157	234	180
160	238	180
163	233	182
169	237	183
168	241	182
171	241	187
175	246	182
178	249	182
182	243	180
186	256	180
189	287	180
194	289	180
148	272	180
148	273	180
148	273	180
148	280	181
148	282	181
85	278	181
85	278	181
85	281	187
85	279	173
85	269	161
85	274	144
85	276	132
85	281	122
85	286	130
85	285	132
85	292	132
85	294	144
85	294	149
85	296	134
85	302	138
85	302	147
85	301	152
85	304	146
85	309	147
85	310	154
85	307	147
85	312	154
85	176	166
85	181	164
85	181	152
85	184	166
85	190	166
85	195	167
85	201	167
85	211	202
103	220	189
103	226	181
103	227	170
103	230	171
103	244	172
103	245	172
103	243	172
103	237	172
103	244	184
103	251	199
103	254	197
103	258	178
103	259	180
103	257	180
103	260	180
103	259	180
103	263	180
103	270	180
103	269	158
103	275	167
103	283	166
103	287	168
103	287	174
103	291	175
103	295	166
103	293	165
103	296
103	297
154	292
155	297
154	301
154	304
155	313
155	308
155	309
155	304
155	309
158	314
140	319
146	314
151	314
147	317
145	315
152	314
157	317
156	317
157	316
178	317
177	320
176	323
170	73
171	85
173	102
175	115
178	135
187	144
189	145
169	153
168	143
156	157
164	160
168	177
170	190
161	193
172	193
178	187
171	194
172	197
164	234
165	235
165	231
165	226
167	235
167	198
167	209
167	224
133	215
193	221
193	230
192	203
192	205
195	212
196	209
196	211
195	212
195	211
226	213
227	211
222	209
213	206
190	215
184	206
214	209
227	210
227	207
195	209
197	207
207	206
194	207
202	209
210	206
205	210
208	205
203	223
206	226
203	231
212	227
198	224
192	222
185	202
187	218
189	242
197	225
208	249
217	267
214	258
202	277
179	277
188	274
196	275
190	300
192	303
196	287
193	292
189	289
196	283
200	286
200	282
175	284
200	285
200	278
200	270
200	277
200	276
200	275
200	270
200	286
200	272
200	260
195	278
200	242
200	227
200	238
199	260
192	311
194	285
193	251
191	225
191	203
191	183
193	265
194	264
193	264
193	264
193	263
193	256
204	259
193	253
188	257
185	259
177	256
177	249
179	253
180	256
182	255
179	257
186	174
185	176
185	178
185	198
183	202
181	206
181	208
183	212
181	205
193	208
191	211
209	214
238	216
247	216
226	214
206	220
210	220
211	219
204	222
207	224
204	226
213	231
218	244
219	230
220	232
223	231
226	236
231	237
231	235
232	239
233	239
241	240
246	244
247	246
247	250
250	255
130	251
130	252
130	259
130	260
130	266
130	262
130	268
130	273
130	270
130	274
130	282
130	277
95	275
95	279
95	281
100	281
100	280
104	277
119	294
102	288
95	289
93	296
109	195
106	153
106	178
106	221
106	149
106	162
110	146
113	107
113	123
110	133
110	150
110	159
110	163
110	172
110	181
110	190
110	186
110	181
110	171
110	172
110	171
110	168
113	179
113	183
113	188
113	195
113	195
113	213
113	183
113	145
113	139
98	154
79	161
90	133
84	159
87	134
130	114
130	120
130	131
130	141
130	169
130	198
130	222
130	212
130	221
130	225
130	229
130	232
130	233
130	237
130	240
130	240
130	248
130	247
130	107
130	107
130	113
130	120
130	125
130	130
130	128
130	141
130	150
130	147
130	152
170	160
170	168
170	168
170	173
170	184
170	196
170	199
170	202
170	203
208	209
294	194
200	188
200	188
200	191
200	202
200	207
200	220
200	228
200	232
200	232
200	233
200	236
200	244
200	248
204	250
205	252
202	256
202	246
202	237
120	245
120	247
120	254
120	257
120	262
120	263
120	264
120	266
120	271
120	272
120	267
120	265
120	268
120	271
120	280
120	285
120	286
120	279
120	80
120	86
120	93
120	96
120	96
120	95
120	105
120	105
120	105
120	106
120	110
120	112
120	120
120	139
120	141
120	154
120	165
120	154
120	150
120	142
120	138
120	148
120	149
120	157
120	169
120	174
120	182
120	196
120	190
120	170
120	163
120	148
120	136
120	133
120	147
120	156
120	168
120	167
120	166
120	177
140	167
140	147
140	163
140	159
140	246
140	251
140	246
140	235
140	238
140	249
140	242
140	246
140	273
140	269
140	285
140	287
140	296
140	306
144	115
144	123
131	126
137	130
143	139
149	155
134	178
114	189
129	179
139	185
140	190
140	205
144	206
145	214
150	201
137	218
143	227
172	211
146	225
145	241
151	235
144	225
148	227
145	221
145	213
143	216
142	226
145	235
146	225
145	230
145	247
121	241
113	243
113	250
112	265
114	256
112	236
108	235
106	238
103	242
132	242
132	243
132	244
132	254
132	248
128	242
128	245
128	242
128	231
125	232
125	231
120	228
105	230
115	234
120	244
120	241
110	242
120	244
125	110
125	111
125	104
125	108
120	124
115	126
115	128
148	135
151	137
153	141
154	142
154	139
120	133
120	139
120	147
120	151
120	151
120	151
120	151
120	152
120	152
120	152
120	174
120	168
120	154
120	159
120	159
120	153
120	157
120	147
120	138
120	145
120	158
120	164
120	136
120	138
120	141
120	102
120	104
120	116
234	102
232	126
241	168
250	159
250	150
254	138
257	138
258	139
260	163
263	164
270	163
290	162
275	157
261	161
241	164
245	163
257	164
259	167
254	199
266	196
268	206
249	204
237	199
227	202
243	249
250	272
251	278
246	275
239	253
240	259
244	265
252	262
251	263
249	257
245	254
241	252
239	248
244	247
240	246
241	249
250	246
250	252
255	255
254	260
249	266
250	239
250	272
239	276
242	271
257	271
264	269
259	266
261	266
251	279
244	269
247	266
261	265
264	272
97	277
101	283
98	281
99	282
99	287
98	286
97	286
98	291
100	291
100	300
99	305
99	298
98	301
98	144
98	146
100	146
100	148
101	155
100	159
99	160
101	167
102	173
104	185
105	187
106	203
107	217
128	217
135	223
142	225
145	229
152	220
156	226
160	221
134	217
141	222
146	223
138	220
138	221
149	227
143	227
138	232
138	247
134	249
133	242
133	244
135	243
139	251
134	256
146	257
146	254
146	257
146	259
147	256
147	255
147	252
145	256
146	261
147	259
175	258
175	255
175	266
175	259
175	264
175	261
175	259
175	261
175	268
175	268
176	268
172	269
168	272
178	118
175	131
178	133
184	143
184	162
181	172
185	179
184	192
183	193
185	191
186	193
183	202
185	202
190	200
193	204
193	211
192	217
192	221
191	224
193	224
193	221
199	220
199	220
202	218
200	214
196	213
200	225
202	236
206	240
198	247
198	242
203	243
213	257
215	258
216	270
212	268
212	259
211	265
207	278
210	283
213	287
214	289
219	289
221	290
218	292
156	295
156	297
156	299
156	304
156	305
156	302
156	299
156	302
156	306
156	309
156	319
156	325
156	322
156	132
156	140
156	138
156	141
156	146
156	151
156	153
156	159
156	164
156	168
156	167
156	172
156	174
156	179
156	176
156	179
156	181
156	182
156	186
156	187
156	185
156	189
156	191
156	198
156	201
156	204
156	200
156	199
156	204
156	209
156	207
156	202
156	201
156	201
156	201
157	197
156	196
156	198
156	198
156	196
156	203
156	204
156	204
156	209
156	213
222	214
222	217
222	218
222	219
222	220
204	220
206	223
204	222
208	222
215	225
212	230
202	231
211	235
211	215
211	213
211	224
211	225
222	219
212	228
204	236
211	239
204	244
200	255
219	256
201	264
198	270
199	265
207	241
207	250
212	246
202	255
206	269
189	272
221	271
213	266
207	268
209	265
215	275
219	275
218	281
226	287
233	293
236	297
210	300
238	301
229	301
239	293
235	297
231	297
233	304
230	311
228	310
223	320
229	333
230	322
230	336
230	354
236	336
139	325
139	338
140	339
140	351
140	335
143	341
143	352
140	354
143	379
144	368
144	368
145	363
145	363
144
144
145
144
142
137
136
139
142
139
142
143
144
145
145
145
156
157
158
157
156
157
157
157
156
156
156
156
156
156
156
156
156
156
156
156
181
182
177
177
177
180
183
186
188
110
110
110
110
110
110
110
110
110
110
110
110
110
110
110
110
110
110
110
110
110
110
110
110
110
110
110
110
110
110
110
110
110
110
110
110
110
110
110
110
110
110
110
110
110
60
109
110
110
110
110
110
110
109
110
113
114
115
155
150
155
155
155
158
159
159
159
140
130
156
160
165
170
161
159
170
168
167
167
167
167
164
165
164
164
176
170
129
148
146
162
165
190
184
185
170
170
170
198
198
198
198
204
204
204
204
204
204
204
204
204
205
210
208
208
209
173
174
174
173
174
174
176
168
164
156
155
152
150
147
144
140
138
136
134
132
131
130
132
131
131
139
139
134
135
134
216
220
212
197
190
175
176
181
202
191
191
294
286
286
290
290
310
318
316
315
315
318
309
308
319
325
245
247
143
143
143
143
143
143
143
143
143
143
155
156
162
169
150
150
150
150
149
149
149
149
149
149
149
149
149
149
167
167
167
167
167
167
167
167
168
167
167
167
167
166
166
166
166
166
166
166
166
166
166
164
184
176
166
166
166
167
110
110
110
110
110
110
110
110
110
110
110
110
110
110
110
110
110
110
110
110
110
110
110
110
110
110
110
110
110
110
110
110
110
110
110
110
110
110
110
110
110
110
110
110
110
110
110
110
110
110
110
110
110
110
110
110
110
110
104
109
109
109
106
109
109
109
109
109
109
109
109
109
100
75
100
100
100
100
99
98
97
96
95
95
109
109
107
112
110
106
108
108
108
108
108
108
108
108
108
109
109
109
109
107
108
109
109
109
109
109
132
132
132
132
132
132
132
132
132
132
132
132
132
132
132
132
132
132
132
132
132
132
132
132
132
132
132
132
132
132
132
132
132
132
132
132
132
132
132
132
132
132
132
132
132
132
132
132
132
132
132
132
132
132
132
132
132
132
120
120
120
120
120
120
120
120
120
120
120
120
120
120
120
120
120
120
120
120
120
120
120
120
120
120
120
120
120
120
120
120
120
120
120
120
120
120
120
120
120
120
120
120
120
120
120
120
120
120
120
120
120
120
120
120
120
120
115
115
115
115
115
115
115
115
115
115
115
115
115
115
115
115
115
115
115
115
115
115
115
115
115
115
115
115
115
115
115
115
115
115
115
115
115
115
115
125
125
125
125
125
125
125
125
125
125
125
125
125
125
125
125
205
125
153
175
172
167
163
165
162
167
170
170
174
179
180
176
181
175
172
168
169
162
162
162
160
161
160
171
181
181
181
181
181
182
181
181
181
181
181
180
179
174
177
177
178
178
178
178
181
184
184
184
184
184
185
185
183
185
185
170
173
109
109
109
109
109
109
109
109
109
109
109
109
109
109
109
109
109
109
109
109
109
109
109
109
109
109
109
109
109
109
109
109
109
109
108
108
107
106
106
101
96
96
95
94
94
93
93
93
93
105
116
115
121
121
118
112
108
105
110
110
110
110
110
110
110
110
110
110
110
110
110
110
110
110
110
110
110
110
110
110
110
110
110
110
110
110
110
110
110
110
110
110
110
110
110
110
110
110
110
110
110
110
110
110
110
110
110
110
110
110
110
110
110
110
110
110
143
143
143
143
143
149
141
137
131
121
132
134
130
138
152
143
136
138
122
123
117
123
123
124
139
138
141
140
152
142
151
191
[truncated: 3,295 more rows]
