# Supplementary material for: The unequal burden of human-wildlife conflict
Source: Commun Biol. 2023 Feb 23;6:182. doi: 10.1038/s42003-023-04493-y (PMC9950466; doi:10.1038/s42003-023-04493-y)
Supplement: Supplementary file 6 — Supplementary Data 3 [file 42003_2023_4493_MOESM6_ESM.xlsx]

## Sheet: Burden_species
Carnivore_ID	Common name	Scientific name	IUCN_status	Threatened	Min_shock_proportion	Max_shock_proportion	Range_shock_proportion	Mean_shock_proportion	SD_shock_proportion	Range_size_pixel_count	Raw_range_size_m2	Range size km2	1_area	2_area	3_area	4_area	5_area	Prop_one	Prop_two	Prop_three	Prop_four	Prop_five	Sum	Prop 4 & 5 combined
219	Cheetah	Acinonyx jubatus	VU	Y	0.0237668	2.05337	2.0296	0.325147	0.238808	26965533	2426897970000	2426897970	98466750000	335951550000	735007860000	307470330000	650869560000	0.0405731	0.138428	0.302859	0.126693	0.26819	0.876743	45.0397
3746	Gray wolf	Canis lupus	LC	N	0	0.599941	0.599941	0.100247	0.0914654	301255632	27113006880000	27113006880	8482376610000	4540765590000	10319892930000	1982029770000	9492480000	0.312853	0.167476	0.380625	0.0731025	0.000350108	0.934406	7.86089
N/A	Dingo	Canis lupus dingo	LC	N	0.0111391	0.0226498	0.0115107	0.0190985	0.00203207	73500088	6615007920000	6615007920	6277909320000					0.94904	0	0	0	0	0.94904	0
3747	Red wolf	Canis rufus	CR	Y	0.0133514	0.0133514	0	0.0133514	1.22568e-09	1611	144990000	144990	136350000					0.94041	0	0	0	0	0.94041	0
5674	Spotted hyena	Crocuta crocuta	LC	N	0	2.1008	2.1008	0.475717	0.439556	93739051	8436514590000	8436514590	642481740000	413731890000	1384649460000	2097266220000	3125727360000	0.0761549	0.0490406	0.164126	0.248594	0.3705	0.908415	68.151
5953	Dhole	Cuon alpinus	EN	Y	0	1.52725	1.52725	0.330124	0.269263	57991408	5219226720000	5219226720	209856870000	168284880000	1531809270000	2553635520000	553199940000	0.0402084	0.0322433	0.293494	0.489275	0.105993	0.961213	61.9288
10274	Striped hyena	Hyaena hyaena	NT	N	0	1.25829	1.25829	0.366431	0.286087	37788270	3400944300000	3400944300	107570520000	92866950000	809126550000	1037767410000	884471400000	0.0316296	0.0273062	0.237912	0.305141	0.260066	0.862056	65.5651
12436	African wild dog	Lycaon pictus	EN	Y	0	2.1008	2.1008	0.447925	0.467106	10886735	979806150000	979806150	127897290000	69124500000	338606730000	57731850000	241744590000	0.130533	0.0705492	0.345585	0.0589217	0.246727	0.852317	35.8609
15951	Lion	Panthera leo	VU	Y	0	2.1008	2.1008	0.590786	0.50242	37859461	3407351490000	3407351490	83152440000	154222740000	410931180000	774933570000	1562919570000	0.0244038	0.0452618	0.120601	0.22743	0.45869	0.876387	78.2896
15953	Jaguar	Panthera onca	NT	N	0	0.424758	0.424758	0.135046	0.0707262	77853093	7006778370000	7006778370	745056900000	960155370000	4193917290000	217391850000		0.106334	0.137032	0.598551	0.0310259	0	0.872943	3.55417
15954	Leopard	Panthera pardus	VU	Y	0	2.1008	2.1008	0.468133	0.436628	177308133	15957731970000	15957731970	1253415960000	1241543250000	2709739620000	3523058190000	5871638700000	0.078546	0.077802	0.169807	0.220774	0.367949	0.914879	64.3499
15955	Tiger	Panthera tigris	EN	Y	0.00441599	1.52725	1.52283	0.335721	0.390948	16328500	1469565000000	1469565000	281950740000	130986720000	361149390000	469704510000	159315120000	0.19186	0.089133	0.245753	0.319621	0.10841	0.954777	44.8305
22732	Snow leopard	Panthera uncia	VU	Y	0.00441599	0.563526	0.55911	0.416821	0.159552	22475146	2022763140000	2022763140	90357570000	34461900000	101034360000	837248040000	904605570000	0.0446704	0.017037	0.0499487	0.413913	0.447213	0.972782	88.522
10276	Brown hyena	Parahyaena brunnea	NT	N	0.0321591	2.05337	2.02121	0.122658	0.166759	22068567	1986171030000	1986171030	351130320000	1022588640000	408699810000	40581900000	31963140000	0.176788	0.514854	0.205773	0.0204322	0.0160928	0.93394	3.91086
18868	Puma	Puma concolor	LC	N	0	0.424758	0.424758	0.0860095	0.0716047	186215053	16759354770000	16759354770	6767896320000	2194555590000	6090584760000	215128980000		0.403828	0.130945	0.363414	0.0128364	0	0.911023	1.409
41687	American black bear	Ursus americanus	LC	N	0.0108797	0.0542496	0.0433699	0.0154529	0.00491641	91189528	8207057520000	8207057520	7551737460000	65819790000				0.920152	0.0080199	0	0	0	0.928172	0
41688	Brown bear	Ursus arctos	LC	N	0	0.599941	0.599941	0.116341	0.10735	225641043	20307693870000	20307693870	4678485840000	3534653430000	9133221870000	1116973620000	478353150000	0.23038	0.174055	0.449742	0.0550025	0.0235553	0.932735	8.42231
22824	Asian black bear	Ursus thibetanus	VU	Y	0	1.52725	1.52725	0.312627	0.201768	19927405	1793466450000	1793466450	169911270000	49484430000	289287450000	1097795070000	77162310000	0.094739	0.0275915	0.161301	0.612108	0.0430241	0.938763	69.7867

## Sheet: Burden_country
COUNTRY	CATEGORY	MIN	MAX	MEAN	STD
Afghanistan	DEV	1.93	44.49	33.32	3.22
Albania	TRA	5.24	59.99	51.5	5.67
Algeria	DEV	0	35.7	29.91	6.5
Angola	DEV	3.84	78.9	77.28	4.22
Argentina	DEV	1.81	18.36	2.31	0.17
Armenia	TRA	15.51	43	35.23	4.86
Australia	DPD	1.11	2.26	1.91	0.2
Austria	DPD	2.57	4.41	2.74	0.11
Azerbaijan	TRA	9.48	43	17.56	3.42
Bangladesh	DEV	2.37	47.52	17.21	1.05
Belarus	TRA	4.95	9.62	6.8	0.3
Belize	DEV	0	10.72	9.61	0.85
Benin	DEV	15.47	50.75	25.2	1.46
Bhutan	DEV	2.37	56.35	20.87	2.99
Bolivia	DEV	2.24	17.26	5.38	0.77
Bosnia and Herzegovina	TRA	5.04	34.13	33.52	2.44
Botswana	DEV	4.48	26.35	23.35	2.11
Brazil	DEV	2.04	42.48	15.8	2.13
Bulgaria	DPD	5.29	23.08	7.42	0.45
Burkina Faso	DEV	28.98	53.78	49.63	2.77
Burundi	DEV	44.46	123.84	106.02	8.17
Cambodia	DEV	7.51	152.73	149.94	7.51
Cameroon	DEV	11.78	60.99	14.71	0.87
Canada	DPD	1.09	2.13	1.53	0.35
Chad	DEV	13.87	54.29	39.63	0.67
Chile	DEV	2.15	6.5	4.93	0.65
China	DEV	0.44	125.24	42.77	8.3
Colombia	DEV	5.34	18.36	9.06	1.95
Congo	DEV	18.11	47.68	25.89	2.29
Costa Rica	DEV	3.55	14.61	4.08	0.36
Croatia	DPD	3.95	34.13	8.65	2
Czechia	DPD	2.35	6.31	3.26	0.7
Djibouti	DEV	15.71	70.69	26.09	3.16
DRC	DEV	3.84	115.72	66.59	4.82
Ecuador	DEV	7.14	12.9	9.48	2.09
Egypt	DEV	12.02	24.18	20.89	1.78
El Salvador	DEV	0	30.64	10.95	1.16
Equatorial Guinea	DEV	23.98	24.01	23.99	0.01
Eritrea	DEV	22.25	70.35	56.67	3.38
Estonia	DPD	4.78	9.62	6.58	0.43
Ethiopia	DEV	0	70.69	69.5	2.09
Finland	DPD	1.35	14.47	2.11	0.18
France	DPD	1.72	4.02	2.71	0.12
Gabon	DEV	7.46	12.67	10.57	0.95
Gambia	DEV	41.6	92.01	88.71	4.52
Georgia	TRA	8.58	22.85	18.15	1.93
Germany	DPD	2.22	5.08	2.3	0.18
Ghana	DEV	3.88	26.92	6.52	0.78
Greece	DPD	5.29	54.15	5.63	1.24
Guinea	DEV	13.35	25.77	25.14	0.89
Guinea-Bissau	DEV	62.95	125.16	124.88	1.94
Guyana	DEV	9.69	42.48	40.8	3.62
Honduras	DEV	0	32.61	25.78	4.8
Hungary	DPD	4.7	7.41	4.75	0.21
India	DEV	0.44	56.35	2.97	2.12
Indonesia	DEV	16.68	26.75	21.46	2.56
Iran	DEV	1.97	44.23	16.51	1.78
Iraq	DEV	0	47.74	39.61	4
Israel	DEV	4.19	41.34	6.1	2.14
Italy	DPD	2.62	4.41	3.18	0.16
Ivory Coast (Coted'Ivoire)	DEV	15.85	27.16	23.46	2.78
Jordan	DEV	0	44.42	5.26	0.85
Kazakhstan	TRA	5.88	44.49	6.58	0.24
Kenya	DEV	0	116.37	17.44	3.07
Kyrgyzstan	TRA	6.56	44.49	32.23	4.02
Laos	DEV	7.69	152.73	121.81	9
Latvia	DPD	4.78	9.62	5.58	0.33
Lesotho	DEV	66.52	86.47	74.51	7.31
Lithuania	DPD	5.14	8.54	5.47	0.26
Malawi	DEV	3.42	210.08	119.48	16.29
Malaysia	DEV	5	8.34	6.77	0.45
Mali	DEV	19.56	53.78	44.53	1.25
Mauritania	DEV	20.24	45.1	37.11	0.24
Mexico	DEV	0	9.41	4.9	0.44
Mongolia	DEV	11.48	44.49	25.08	1.25
Montenegro	TRA	4.57	59.99	6.77	3.27
Morocco	DEV	1.43	29.2	24.5	8.12
Mozambique	DEV	4.18	210.08	201.39	14.08
Myanmar	DEV	3.01	125.01	42.24	4.11
Namibia	DEV	3.84	78.59	7.59	0.68
Nepal	DEV	0.44	56.35	0.85	4.18
Nicaragua	DEV	3.62	32.61	13.28	1.52
Niger	DEV	24.89	54.62	53.74	1.73
Nigeria	DEV	13.04	54.29	34.12	3.6
North Macedonia	TRA	5.29	53.09	10.68	1.33
Norway	DPD	1.12	14.47	4.46	1.18
Oman	DEV	3.48	49.72	4.84	0.27
Pakistan	DEV	2.12	35.93	9.12	2.11
Palestine	DEV	6.27	20.92	20.35	2.82
Panama	DEV	3.63	9.84	5.16	1.12
Paraguay	DEV	1.5	14.65	3.45	0.46
Peru	DEV	4.9	18.36	11.94	1.14
Poland	DPD	2.22	8.54	4.88	0.33
Portugal	DPD	1.8	7.67	7.01	0.66
Qatar	DEV	0	5.18	0.11	0.74
Republic of Korea	DEV	10.2	14.53	13.21	0.86
Republic of Moldova	TRA	7.54	19.5	18.09	3.86
Romania	DPD	6.63	11.97	8.65	0.58
Russia	TRA	1.84	42.98	11.64	2.18
Rwanda	DEV	44.46	115.48	58.23	7.73
Saudi Arabia	DEV	1.62	54.75	4.64	0.78
Senegal	DEV	9.41	125.16	19.95	1.44
Serbia	TRA	5.54	59.99	11.88	1.08
Sierra Leone	DEV	0	21.4	21.11	1.07
Slovakia	DPD	3.01	7.41	6.27	0.21
Slovenia	DPD	2.85	8.53	4.54	0.92
South Africa	DEV	3.22	143.51	4.94	0.59
Spain	DPD	1.43	7.67	1.92	0.2
Sri Lanka	DEV	3.5	7.97	5.13	0.59
Sudan	DEV	14.28	116.37	24.41	2.7
Suriname	DEV	8.16	41.1	18.04	1.97
Swaziland (Eswatini)	DEV	14.55	17.96	15.83	1.3
Sweden	DPD	1.12	6.85	1.29	0.1
Switzerland	DPD	2.62	4.47	4.08	0.32
Syria	DEV	0	40.31	0.02	0.41
Tajikistan	TRA	24.08	44.49	34.56	7.53
Tanzania	DEV	3.42	140.63	116.57	8.85
Thailand	DEV	6.06	152.73	8.79	7.06
Togo	DEV	15.47	22.95	21.75	1.31
Tunisia	DEV	9.88	23.65	14.9	1.16
Turkey	DEV	0	42.93	25.42	1.98
Turkmenistan	TRA	1.93	35.82	2.06	0.41
UAE	DEV	1.26	1.62	1.48	0.13
Uganda	DEV	13.8	118.5	113.96	7.81
Ukraine	TRA	4.77	19.5	7.54	0.45
United States	DPD	1.09	5.32	1.71	0.26
Uruguay	DEV	4.08	12.44	4.27	0.15
Uzbekistan	TRA	1.96	31.91	20.58	2.39
Venezuela	DEV	5.91	42.45	9.46	1.82
Vietnam	DEV	17.6	152.7	26.58	5.88
Yemen	DEV	4.88	54.75	40.95	7.08
Zambia	DEV	2.38	202.28	3.47	1.06
Zimbabwe	DEV	13.21	27.15	25.06	1.45
